# Supplementary material for: Long‐Chain Fatty Acid Oxidation Disorder Genes: A Comprehensive Genetic Database of LC‐FAOD Variants, Genotypes, and Phenotypes
Source: Hum Mutat. 2026 Jul 7;2026:6864813. doi: 10.1155/humu/6864813 (PMC13342283; doi:10.1155/humu/6864813)
Supplement: Supplementary file 2 — Supporting Information 2 Table S1: LC‐FAOD gene variants. List of variants and associated data for ACADVL, CPT1A, CPT2, HADHA, HADHB, and SLC25A20. [file HUMU-2026-6864813-s005.xlsx]

## Sheet: ACADVL
Variant ID	Gene	Variant (cDNA)	HGVS	Amino Acid Change	Variant Classification	Protein Domain	Variant Type	Effect Type	Variant Location	Disease Subtype	Times Observed	Variant Start	Polyphen Predictions	SIFT Predictions	Phenotype	Variant Classification Last Revised Date	PMIDs	Present in ClinVar	ClinVar AlleleID	ClinVar Date	Record Last Revised Date	Variants seen with
ACADVL_0011	ACADVL	c.?	NM_000018.4:c.?	p.Gly354Lys	Uncertain Significance	Acyl-CoA_DH/Ox_C (Acyl-CoA dehydrogenase/oxidase, C-terminal)		Missense		VLCAD	1				Abnormality of metabolism/homeostasis, Elevated circulating creatine kinase concentration, Hypoglycemia, Liver abnormality, Myoglobinuria		11596652	Unknown			03/01/2023	ACADVL:c.1843C>T (p.Arg615*)
ACADVL_0498	ACADVL	c.?	NM_000018.4:c.?	p.Gly523Arg	Uncertain Significance	Not Specified		Missense	Exon 16	VLCAD	1	1569					37671074	Unknown			03/01/2023
ACADVL_0499	ACADVL	c.1182+5A>G	NM_000018.4:c.1182+5A>G	p.?	Uncertain Significance	Not Specified				VLCAD	1						38015438				03/01/2023
ACADVL_0496	ACADVL	c.-144_-132delinsT	NM_000018.4:c.-144_-132delinsT	UTR	Uncertain Significance	Not Specified		UTR		VLCAD	1	-144					30194637	No		2024-07-16	03/01/2023
ACADVL_0022	ACADVL	c.?	NM_000018.4:c.?	p.Phe113*	Pathogenic	Acyl-CoA_DH/Ox_N (Acyl-CoA dehydrogenase/oxidase, N-terminal)		Nonsense		VLCAD	2				Abnormality of metabolism/homeostasis, Elevated circulating creatine kinase concentration, Elevated cpk levels, Impaired consciousness, Malaise/fatigue, Myalgia, Pulmonary/respiratory, Seizure, Syncope, Vomiting		29552494, 31372341, 31844625, 32798077	Unknown			03/01/2023	ACADVL:c.1144A>C (p.Lys382Gln)
ACADVL_0019	ACADVL	c.?	NM_000018.4:c.?	p.Gly222Arg	Likely Pathogenic	FAD Binding Site		Missense		VLCAD	1						31844625	Unknown			03/01/2023
ACADVL_0003	ACADVL	c.?	NM_000018.4:c.?	p.Trp249Arg	Uncertain Significance	FAD Binding Site		Missense		VLCAD	1						35400565	Unknown			03/01/2023	ACADVL:c.? (p.Cys607Ser)
ACADVL_0002	ACADVL	c.?	NM_000018.4:c.?	p.Met478Ile	Uncertain Significance	Catalytic Domain		Missense		VLCAD	4						35400565	Unknown			03/01/2023	ACADVL:c.1144A>C (p.Lys382Gln), ACADVL:c.1357C>T (p.Arg453*), ACADVL:c.1532G>A (p.Arg511Gln), ACADVL:c.329C>T (p.Ser110Phe)
ACADVL_0018	ACADVL	c.?	NM_000018.4:c.?	p.Gly289Arg	Pathogenic	Acyl-CoA_Ox/DH_mid (Acyl-CoA oxidase/dehydrogenase, middle domain)		Missense		VLCAD	4						20547398, 31844625, 35400565	Unknown			03/01/2023	ACADVL:c.266C>A (p.Pro89Gln), ACADVL:c.623G>A (p.Gly208Glu), ACADVL:c.? (p.Cys607Ser)
ACADVL_0017	ACADVL	c.?	NM_000018.4:c.?	p.Pro89Hisfs*28	Pathogenic	Catalytic Domain		Frameshift		VLCAD	2						26453363	Unknown			03/01/2023	ACADVL:c.848T>C (p.Val283Ala)
ACADVL_0015	ACADVL	c.?	NM_000018.4:c.?	p.Gly447Arg	Pathogenic	Acyl-CoA_DH/Ox_C (Acyl-CoA dehydrogenase/oxidase, C-terminal)		Missense		VLCAD	2						31844625, 35400565	Unknown			03/01/2023	ACADVL:c.1144A>C (p.Lys382Gln)
ACADVL_0024	ACADVL	c.?	NM_000018.4:c.?	p.Phe112Leu	Uncertain Significance	Acyl-CoA_DH/Ox_N (Acyl-CoA dehydrogenase/oxidase, N-terminal)		Missense		VLCAD	2						31844625, 35400565	Unknown			03/01/2023	ACADVL:c.1349G>A (p.Arg450His)
ACADVL_0016	ACADVL	c.-154-?_*170+?del	NM_000018.3:c.-154-?_*170+?del	Deletion (Entire coding sequence)	Pathogenic	Not Specified	Copy Number Loss	Deletion	Entire coding sequence	VLCAD	2	1				2023-03-22		Unknown		2024-07-16	05/16/2023
ACADVL_0014	ACADVL	c.?	NM_000018.4:c.?	p.Cys607Ser	Likely Pathogenic	ACAD9/ACADV-like_C (ACAD9/ACADV-like, C-terminal domain)		Missense		VLCAD	18						31844625, 35400565	Unknown			03/01/2023	ACADVL:c.1144A>C (p.Lys382Gln), ACADVL:c.1246G>A (p.Ala416Thr), ACADVL:c.1349G>A (p.Arg450His), ACADVL:c.1793A>G (p.His598Arg), ACADVL:c.307A>T (p.Lys103*), ACADVL:c.553G>A (p.Gly185Ser), ACADVL:c.614T>G (p.Leu205Arg), ACADVL:c.778A>C (p.Thr260Pro), ACADVL:c.790A>G (p.Lys264Glu), ACADVL:c.? (p.Cys607Ser), ACADVL:c.? (p.Gly289Arg), ACADVL:c.? (p.Trp249Arg)
ACADVL_0497	ACADVL	c.?	NM_000018.4:c.?	p.Ala536Tyrfs*15	Pathogenic	Not Specified		Frameshift		VLCAD	2						25737446, 31844625	Unknown			03/01/2023	ACADVL:c.265C>T (p.Pro89Ser)
ACADVL_0500	ACADVL	c.?	NM_000018.4:c.?	p.Tyr201*	Pathogenic	Acyl-CoA_DH/Ox_N (Acyl-CoA dehydrogenase/oxidase, N-terminal)		Nonsense		VLCAD	1				Asthma attack, High cpk level, Malaise/fatigue		32798077	Unknown			03/01/2023	ACADVL:c.538G>A (p.Ala180Thr)
ACADVL_0013	ACADVL	c.?	NM_000018.4:c.?	p.Gly481Asp	Likely Pathogenic	Catalytic Domain		Missense		VLCAD	1						16950999	Unknown			03/01/2023	ACADVL:c.848T>C (p.Val283Ala)
ACADVL_0025	ACADVL	c.37C>T	NM_000018.4:c.37C>T	p.Gln13*	Pathogenic	Not Specified	SNV	Nonsense	Exon 1	VLCAD	2	37	-	-	Cardiomyopathy, Exercise intolerance, Hypoglycemia, Liver abnormality, Muscle weakness, Myalgia, Rhabdomyolysis		17999356, 20060901	Yes	801182	2024-07-16	03/01/2023	ACADVL:c.37C>T (p.Gln13*)
ACADVL_0026	ACADVL	c.38_49del	NM_000018.4:c.38_49del	p.Gln13_Arg16del	Likely Pathogenic	Not Specified	Deletion	Deletion	Exon 1	VLCAD	1	38	-	-			30194637	No		2024-07-16	03/01/2023	ACADVL:c.1358G>A (p.Arg453Gln)
ACADVL_0007	ACADVL	c.49C>T	NM_000018.4:c.49C>T	p.Leu17Phe	Benign	Not Specified	SNV	Missense	Exon 1	VLCAD	1	49					30445591	Yes	33874	2024-07-16	03/01/2023	ACADVL:c.128G>A (p.Gly43Asp)
ACADVL_0501	ACADVL	c.58G>T	NM_000018.4:c.58G>T	p.Gly20*	Pathogenic	Not Specified	SNV	Nonsense	Exon 1	VLCAD	1	58	-	-							05/16/2023
ACADVL_0451	ACADVL	c.62G>A	NM_000018.4:c.62G>A	p.Ser21Asn	Uncertain Significance	Not Specified	SNV	Missense	Exon 1	VLCAD	1	62	unknown(0)	tolerated_low_confidence(0.15)	Elevated circulating creatine kinase concentration, Hypoglycemia, Liver abnormality, Myopathy	2022-10-26		Yes	1321620	2024-07-16	05/16/2023
ACADVL_0502	ACADVL	c.62+1G>A	NM_000018.4:c.62+1G>A	Intronic	Likely Pathogenic	Not Specified	SNV	Splice donor	Intron 1	VLCAD	1	62	-	-							05/16/2023
ACADVL_0027	ACADVL	c.63-2A>C	NM_000018.4:c.63-2A>C	Intronic	Pathogenic	Not Specified	SNV	Splice acceptor	Intron 1	VLCAD	1	63	-	-			27209629	Yes	469011	2024-07-16	03/01/2023	ACADVL:c.1066A>G (p.Ile356Val)
ACADVL_0028	ACADVL	c.65C>A	NM_000018.4:c.65C>A	p.Ser22*	Pathogenic	Not Specified	SNV	Nonsense	Exon 2	VLCAD	82	65	-	-	Cardiomyopathy, Diminished reflexes, Elevated circulating creatine kinase concentration, Hypoactivity, Hypoglycemia, Rhabdomyolysis		10790204, 24801231, 27629047, 28980192, 29789446, 32518924, 33543475, 33549744, 36356723	Yes	177423	2024-07-16	03/01/2023	ACADVL:c.1280G>A (p.Trp427*), ACADVL:c.65C>A (p.Ser22*)
ACADVL_0029	ACADVL	c.104del	NM_000018.4:c.104del	p.Pro35Leufs*26	Pathogenic	IDR (Disordered)	Deletion	Frameshift	Exon 2	VLCAD	34	104	-	-	Abnormality of metabolism/homeostasis, Arrhythmia, Cardiac-other, Cardiomyopathy, Deceased, Developmental delay, Elevated circulating creatine kinase concentration, Exercise intolerance, Hypoglycemia, Hypothermia, Loss of muscle force, Malaise/fatigue, Myalgia, Myoglobinuria, Rhabdomyolysis, Seizure, Vomiting		17999356, 20547398, 21333574, 24305961, 25834949, 26881790, 27518779, 32061778, 32276429, 32463482, 38372965, 38535124	Yes	531746	2024-07-16	03/01/2023	ACADVL:c.104del (p.Pro35Leufs*26), ACADVL:c.848T>C (p.Val283Ala)
ACADVL_0030	ACADVL	c.103_112dup	NM_000018.4:c.103_112dup	p.Arg38Profs*24	Pathogenic	IDR (Disordered)	Duplication	Frameshift	Exon 2	VLCAD	3	103	-	-	Cardiac-other, Cardiomyopathy, Elevated circulating creatine kinase concentration, Lethargy, Pericardial effusion, Poor oral intake, Pulmonary/respiratory		29519241, 29768383	Yes	1706005	2024-07-16	03/01/2023	ACADVL:c.103_112dup (p.Arg38Profs*24), ACADVL:c.1532G>A (p.Arg511Gln)
ACADVL_0031	ACADVL	c.128G>A	NM_000018.4:c.128G>A	p.Gly43Asp	Conflict	Catalytic Domain	SNV	Missense	Exon 2	VLCAD	13	128	benign(0)	tolerated_low_confidence(0.61)			20952238, 30445591, 9973285	Yes	33867	2024-07-16	03/01/2023	ACADVL:c.49C>T (p.Leu17Phe)
ACADVL_0503	ACADVL	c.134C>A	NM_000018.4:c.134C>A	p.Ala45Asp	Uncertain Significance	Catalytic Domain	SNV	Missense	Exon 2	VLCAD	2	134	benign(0.006)	deleterious_low_confidence(0.02)	Abnormality of metabolism/homeostasis, Decreased body weight, Hypoglycemia, Lethargy		37822418				03/01/2023	ACADVL:c.134C>A (p.Ala45Asp)
ACADVL_0032	ACADVL	c.138+2T>C	NM_000018.4:c.138+2T>C	Intronic	Pathogenic	Not Specified	SNV	Splice donor	Intron 2	VLCAD	1	138	-	-			35281663	Yes	358459	2024-07-16	03/01/2023	ACADVL:c.138+2T>C (Intronic)
ACADVL_0033	ACADVL	c.190A>T	NM_000018.4:c.190A>T	p.Lys64*	Pathogenic	Catalytic Domain	SNV	Nonsense	Exon 3	VLCAD	1	190	-	-		2020-11-04		Yes	1064372	2024-07-16	05/16/2023	ACADVL:c.1349G>A (p.Arg450His)
ACADVL_0034	ACADVL	c.192del	NM_000018.4:c.192del	p.Lys64Asnfs*53	Pathogenic	Catalytic Domain	Deletion	Frameshift	Exon 3	VLCAD	1	192	-	-		2022-06-22		Yes	548241	2024-07-16	05/16/2023
ACADVL_0035	ACADVL	c.194C>T	NM_000018.4:c.194C>T	p.Pro65Leu	Conflict	Catalytic Domain	SNV	Missense	Exon 3	VLCAD	6	194	benign(0.006)	tolerated(0.06)	Developmental delay, Gastric reflux, History of lactic acidosis, Hypoglycemia, Hypotonia, Muscle weakness, Seizure		10790204, 14517516, 17999356, 21795085, 22494076, 27209629	Yes	16670	2024-07-16	03/01/2023	ACADVL:c.194C>T (p.Pro65Leu), ACADVL:c.628A>C (p.Thr210Pro), ACADVL:c.848T>C (p.Val283Ala)
ACADVL_0036	ACADVL	c.199A>T	NM_000018.4:c.199A>T	p.Lys67*	Pathogenic	Catalytic Domain	SNV	Nonsense	Exon 3	VLCAD	6	199	-	-		2022-07-06	30194637, 35281663, 38015438	Yes	610100	2024-07-16	05/16/2023	ACADVL:c.1121A>C (p.His374Pro), ACADVL:c.1292A>G (p.Asp431Gly), ACADVL:c.848T>C (p.Val283Ala)
ACADVL_0037	ACADVL	c.204+4G>C	NM_000018.4:c.204+4G>C	Intronic	Uncertain Significance	Not Specified	SNV	Splice region	Intron 3	VLCAD	1	204	-	-		2022-04-21		Yes	653502	2024-07-16	05/16/2023
ACADVL_0038	ACADVL	c.205-8_205-7delinsGC	NM_000018.4:c.205-8_205-7delinsGC	Intronic	Likely Pathogenic	Not Specified	Delins	Splice region	Intron 3	VLCAD	3	205	-	-	Leukocytopenia, Thrombocytopenia		29111448, 30194637, 33986768	Yes	1083508	2024-07-16	03/01/2023	ACADVL:c.1837C>T (p.Arg613Trp), ACADVL:c.388_390del (p.Glu130del)
ACADVL_0490	ACADVL	c.205-2A>G	NM_000018.4:c.205-2A>G	Intronic	Likely Pathogenic	Not Specified	SNV	Splice acceptor	Intron 3	VLCAD	1	205	-	-		2023-11-15		Yes	653362	2024-07-16	05/16/2023
ACADVL_0039	ACADVL	c.215C>T	NM_000018.4:c.215C>T	p.Ser72Phe	Uncertain Significance	Catalytic Domain	SNV	Missense	Exon 4	VLCAD	1	215	probably_damaging(0.999)	deleterious(0)	Developmental delay, Diarrhea, Hypoglycemia, Liver abnormality		24801231	Yes	921040	2024-07-16	03/01/2023	ACADVL:c.1349G>A (p.Arg450His)
ACADVL_0504	ACADVL	c.218T>C	NM_000018.4:c.218T>C	p.Phe73Ser	Uncertain Significance	Catalytic Domain	SNV	Missense	Exon 4	VLCAD	1	218	probably_damaging(0.996)	deleterious(0)	Abnormality of metabolism/homeostasis		39188284				03/01/2023	ACADVL:c.1292A>G (p.Asp431Gly)
ACADVL_0040	ACADVL	c.227G>A	NM_000018.4:c.227G>A	p.Gly76Glu	Likely Pathogenic	Catalytic Domain	SNV	Missense	Exon 4	VLCAD	7	227	possibly_damaging(0.558)	deleterious(0)			16860141, 16950999, 30194637	Yes	548247	2024-07-16	03/01/2023	ACADVL:c.227G>A (p.Gly76Glu), ACADVL:c.614T>C (p.Leu205Pro)
ACADVL_0453	ACADVL	c.234C>G	NM_000018.4:c.234C>G	p.Phe78Leu	Uncertain Significance	Catalytic Domain	SNV	Missense	Exon 4	VLCAD	1	234	probably_damaging(0.999)	deleterious(0)		2022-01-12		Yes	1404803	2024-07-16	05/16/2023
ACADVL_0041	ACADVL	c.239G>A	NM_000018.4:c.239G>A	p.Gly80Asp	Likely Pathogenic	Catalytic Domain	SNV	Missense	Exon 4	VLCAD	1	239	probably_damaging(0.999)	deleterious(0)			30194637	Yes	997906	2024-07-16	03/01/2023	ACADVL:c.1837C>T (p.Arg613Trp)
ACADVL_0042	ACADVL	c.253dup	NM_000018.4:c.253dup	p.Asp85Glyfs*19	Pathogenic	Catalytic Domain	Duplication	Frameshift	Exon 4	VLCAD	2	253	-	-	Cardiac arrest, Concurrent feeding difficulties, Hypothermia		27209629, 31358473	Yes	938206	2024-07-16	03/01/2023	ACADVL:c.469A>G (p.Asn157Asp), ACADVL:c.848T>C (p.Val283Ala)
ACADVL_0454	ACADVL	c.257A>G	NM_000018.4:c.257A>G	p.Gln86Arg	Uncertain Significance	Catalytic Domain	SNV	Missense	Exon 4	VLCAD	1	257	possibly_damaging(0.602)	deleterious(0)		2023-11-15		Yes	2040068	2024-07-16	05/16/2023
ACADVL_0043	ACADVL	c.260T>C	NM_000018.4:c.260T>C	p.Val87Ala	Pathogenic	Catalytic Domain	SNV	Missense	Exon 4	VLCAD	2	260	probably_damaging(1)	deleterious(0.01)			30194637	Yes	200317	2024-07-16	03/01/2023	ACADVL:c.848T>C (p.Val283Ala)
ACADVL_0044	ACADVL	c.265C>T	NM_000018.4:c.265C>T	p.Pro89Ser	Likely Pathogenic	Catalytic Domain	SNV	Missense	Exon 4	VLCAD	3	265	probably_damaging(1)	deleterious(0)	Cardiac-other, Dyspnoea, Elevated circulating creatine kinase concentration, Fever, Hypoglycemia, Lethargy, Liver abnormality, Muscle stiffness, Poor appetite, Pulmonary/respiratory, Stupor, Vomiting		11131350, 11914034, 17999356, 25737446, 31844625	Yes	1706011	2024-07-16	03/01/2023	ACADVL:c.1606-3_1606-2del (Intronic), ACADVL:c.? (p.Ala536Tyrfs*15)
ACADVL_0045	ACADVL	c.266C>A	NM_000018.4:c.266C>A	p.Pro89Gln	Likely Pathogenic	Catalytic Domain	SNV	Missense	Exon 4	VLCAD	1	266	probably_damaging(1)	deleterious(0)			35400565	No		2024-07-16	03/01/2023	ACADVL:c.? (p.Gly289Arg)
ACADVL_0046	ACADVL	c.272C>A	NM_000018.4:c.272C>A	p.Pro91Gln	Likely Pathogenic	Catalytic Domain	SNV	Missense	Exon 4	VLCAD	3	272	probably_damaging(1)	deleterious(0)	Elevated circulating creatine kinase concentration, Hypoglycemia, Rhabdomyolysis	2023-09-20	16435213, 17999356, 25737446, 25834949	Yes	921042	2024-07-16	05/16/2023	ACADVL:c.272C>A (p.Pro91Gln), ACADVL:c.577G>C (p.Gly193Arg)
ACADVL_0047	ACADVL	c.272C>T	NM_000018.4:c.272C>T	p.Pro91Leu	Likely Pathogenic	Catalytic Domain	SNV	Missense	Exon 4	VLCAD	2	272	probably_damaging(1)	deleterious(0.01)	Cardiomyopathy, Elevated circulating creatine kinase concentration, Myalgia, Myoglobinuria, Nocturnal dyspnea, Vomiting		23966064, 32558070	Yes	1871498	2024-07-16	03/01/2023	ACADVL:c.272C>T (p.Pro91Leu)
ACADVL_0491	ACADVL	c.276C>T	NM_000018.4:c.276C>T	p.Ser92=	Uncertain Significance	Catalytic Domain	SNV	Silent	Exon 4	VLCAD	2	276	-	-		2020-12-30		Yes	1507390	2024-07-16	05/16/2023
ACADVL_0049	ACADVL	c.277G>A	NM_000018.4:c.277G>A	p.Val93Met	Uncertain Significance	Catalytic Domain	SNV	Missense	Exon 4	VLCAD	1	277	possibly_damaging(0.861)	deleterious(0)			32061778	Yes	1904013	2024-07-16	03/01/2023	ACADVL:c.848T>C (p.Val283Ala)
ACADVL_0050	ACADVL	c.277+1G>A	NM_000018.4:c.277+1G>A	Intronic	Pathogenic	Not Specified	SNV	Splice donor	Intron 4	VLCAD	1	277	-	-			30194637	Yes	1706006	2024-07-16	03/01/2023	ACADVL:c.1376G>A (p.Arg459Gln)
ACADVL_0505	ACADVL	c.277+1G>A	NM_000018.4:c.277+1G>A	p.?	Pathogenic	Not Specified	SNV	Splice donor	Intron 4	VLCAD	1	277	-	-	Cardiomyopathy, Hypoglycemia, Hypotonia, Liver abnormality, Neonatal respiratory problems		11486898				03/01/2023	ACADVL:c.896_898del (p.Lys299del)
ACADVL_0051	ACADVL	c.277+2T>G	NM_000018.4:c.277+2T>G	Intronic	Pathogenic	Not Specified	SNV	Splice donor	Intron 4	VLCAD	2	277	-	-	Arrhythmia, Decreased feeding, Dehydration, Elevated circulating creatine kinase concentration, Hypotension, Increased cardiothoracic ratio, Lethargy, Liver abnormality, Poor capillary refill, Vomiting		22847164, 34943631	Yes	548628	2024-07-16	03/01/2023	ACADVL:c.388_390del (p.Glu130del)
ACADVL_0052	ACADVL	c.278-31_278-18del	NM_000018.4:c.278-31_278-18del	Intronic	Uncertain Significance	Not Specified	Deletion	Intronic	Intron 4	VLCAD	1	278	-	-			31737040	Yes	1670629	2024-07-16	03/01/2023
ACADVL_0053	ACADVL	c.278-1G>A	NM_000018.4:c.278-1G>A	Intronic	Likely Pathogenic	Not Specified	SNV	Splice acceptor	Intron 4	VLCAD	1	278	-	-		2022-10-26		Yes	921170	2024-07-16	05/16/2023
ACADVL_0054	ACADVL	c.294_297del	NM_000018.4:c.294_297del	p.Gln98Hisfs*18	Pathogenic	Catalytic Domain	Deletion	Frameshift	Exon 5	VLCAD	2	294	-	-	Cardiomyopathy, Developmental delay, Feeding difficulties, Help syndrome, Hemolysis, Hypoglycemia, Hypothermia, Hypotonia, Liver abnormality, Low platelets, Other: elevated triglycerides, Other: fundoplication, Other: g-tube, Other: gas bloat syndrome, Other: gtube pump, Other: mild concentric lvh, Other: small patent foramen ovale with left to right shunt across, Poor feeding, Poor weight gain (…		27209629	Yes	921043	2024-07-16	03/01/2023	ACADVL:c.1182+1G>A (Intronic)
ACADVL_0055	ACADVL	c.298C>T	NM_000018.4:c.298C>T	p.Gln100*	Pathogenic	Catalytic Domain	SNV	Nonsense	Exon 5	VLCAD	1	298	-	-	Abnormality of metabolism/homeostasis, Elevated circulating creatine kinase concentration, Hypoglycemia, Respiratory tract infection		24801231	Yes	2833972	2024-07-16	03/01/2023	ACADVL:c.298_299del (p.Gln100Valfs*3)
ACADVL_0056	ACADVL	c.298_299del	NM_000018.4:c.298_299del	p.Gln100Valfs*3	Pathogenic	Catalytic Domain	Deletion	Frameshift	Exon 5	VLCAD	3	298	-	-	Abnormality of metabolism/homeostasis, Cardiomyopathy, Coma, Cyanosis, Elevated circulating creatine kinase concentration, Hypoglycemia, Lethargy, Liver abnormality, Myopathy, Respiratory tract infection, Seizure		24801231, 31794763, 33514801	Yes	186983	2024-07-16	03/01/2023	ACADVL:c.298C>T (p.Gln100*), ACADVL:c.896A>T (p.Lys299Met)
ACADVL_0506	ACADVL	c.299_305del	NM_000018.4:c.299_305del	p.Gln100Leufs*15	Pathogenic	Catalytic Domain	Deletion	Frameshift	Exon 5	VLCAD	1	299	-	-							05/16/2023
ACADVL_0057	ACADVL	c.305T>C	NM_000018.4:c.305T>C	p.Leu102Pro	Uncertain Significance	Catalytic Domain	SNV	Missense	Exon 5	VLCAD	1	305	probably_damaging(1)	deleterious(0)			35400565	No		2024-07-16	03/01/2023	ACADVL:c.878+1G>C (Intronic)
ACADVL_0058	ACADVL	c.307A>T	NM_000018.4:c.307A>T	p.Lys103*	Pathogenic	Acyl-CoA_DH/Ox_N (Acyl-CoA dehydrogenase/oxidase, N-terminal)	SNV	Nonsense	Exon 5	VLCAD	1	307	-	-			35400565	No		2024-07-16	03/01/2023	ACADVL:c.? (p.Cys607Ser)
ACADVL_0059	ACADVL	c.317_1752-46del	NM_000018.4:c.317_1752-46del	Partial Deletion (Exons 5-18)	Pathogenic	Not Specified	Copy Number Loss	Deletion	Exon 5-18,20, Intron 5-18, 20	VLCAD	1	317	-	-		2022-02-16		No		2024-07-16	05/16/2023
ACADVL_0060	ACADVL	c.307_323dup	NM_000018.4:c.307_323dup	p.Val109Lysfs*14	Pathogenic	Acyl-CoA_DH/Ox_N (Acyl-CoA dehydrogenase/oxidase, N-terminal)	Duplication	Frameshift	Exon 5	VLCAD	1	307	-	-		2020-08-05		Yes	646647	2024-07-16	05/16/2023
ACADVL_0061	ACADVL	c.329C>T	NM_000018.4:c.329C>T	p.Ser110Phe	Uncertain Significance	Acyl-CoA_DH/Ox_N (Acyl-CoA dehydrogenase/oxidase, N-terminal)	SNV	Missense	Exon 5	VLCAD	1	329	possibly_damaging(0.817)	deleterious(0.03)			35400565	Yes	921044	2024-07-16	03/01/2023	ACADVL:c.? (p.Met478Ile)
ACADVL_0062	ACADVL	c.329C>A	NM_000018.4:c.329C>A	p.Ser110Tyr	Uncertain Significance	Acyl-CoA_DH/Ox_N (Acyl-CoA dehydrogenase/oxidase, N-terminal)	SNV	Missense	Exon 5	VLCAD	1	329	possibly_damaging(0.817)	deleterious(0.02)	Muscle weakness, Myalgia		30094188	Yes	1399865	2024-07-16	03/01/2023
ACADVL_0507	ACADVL	c.331dup	NM_000018.4:c.331dup	p.Arg111Profs*13	UNKNOWN	Acyl-CoA_DH/Ox_N (Acyl-CoA dehydrogenase/oxidase, N-terminal)	Duplication	Frameshift	Exon 5	VLCAD	1	331	-	-	Exercise intolerance, Myalgia, Rhabdomyolysis						03/01/2023	ACADVL:c.428G>A (p.Gly143Asp)
ACADVL_0063	ACADVL	c.331C>T	NM_000018.4:c.331C>T	p.Arg111Cys	Uncertain Significance	Acyl-CoA_DH/Ox_N (Acyl-CoA dehydrogenase/oxidase, N-terminal)	SNV	Missense	Exon 5	VLCAD	1	331	probably_damaging(0.998)	deleterious(0.01)			30194637	Yes	1484248	2024-07-16	03/01/2023	ACADVL:c.848T>C (p.Val283Ala)
ACADVL_0064	ACADVL	c.332G>A	NM_000018.4:c.332G>A	p.Arg111His	Uncertain Significance	Acyl-CoA_DH/Ox_N (Acyl-CoA dehydrogenase/oxidase, N-terminal)	SNV	Missense	Exon 5	VLCAD	1	332	probably_damaging(0.958)	deleterious(0.02)		2021-01-20		Yes	1493618	2024-07-16	05/16/2023	ACADVL:c.1673T>C (p.Ile558Thr)
ACADVL_0065	ACADVL	c.335del	NM_000018.4:c.335del	p.Phe112Serfs*5	Pathogenic	Acyl-CoA_DH/Ox_N (Acyl-CoA dehydrogenase/oxidase, N-terminal)	Deletion	Frameshift	Exon 5	VLCAD	1	335	-	-			35281659	Yes	1311666	2024-07-16	03/01/2023	ACADVL:c.848T>C (p.Val283Ala)
ACADVL_0066	ACADVL	c.339C>A	NM_000018.4:c.339C>A	p.Phe113Leu	Likely Pathogenic	Acyl-CoA_DH/Ox_N (Acyl-CoA dehydrogenase/oxidase, N-terminal)	SNV	Missense	Exon 5	VLCAD	3	339	possibly_damaging(0.892)	deleterious(0.04)			21932095, 30194637, 38651394	Yes	467439	2024-07-16	03/01/2023	ACADVL:c.623G>A (p.Gly208Glu), ACADVL:c.833_835del (p.Lys278del), ACADVL:c.848T>C (p.Val283Ala)
ACADVL_0508	ACADVL	c.339del	NM_000018.4:c.339del	p.Phe113Leufs*4	UNKNOWN	Acyl-CoA_DH/Ox_N (Acyl-CoA dehydrogenase/oxidase, N-terminal)	Deletion	Frameshift	Exon 5	VLCAD	1	339	-	-			38015438				03/01/2023
ACADVL_0067	ACADVL	c.342+1G>C	NM_000018.4:c.342+1G>C	Intronic	Pathogenic	Not Specified	SNV	Splice donor	Intron 5	VLCAD	1	342	-	-			20060901	Yes	468777	2024-07-16	03/01/2023	ACADVL:c.848T>C (p.Val283Ala)
ACADVL_0455	ACADVL	c.343-3C>G	NM_000018.4:c.343-3C>G	Intronic	Uncertain Significance	Not Specified	SNV	Splice region	Intron 5	VLCAD	1	343	-	-		2023-04-19		No		2024-07-16	05/16/2023	SLC25A20:c.254T>A (p.Met85Lys)
ACADVL_0068	ACADVL	c.343-1G>A	NM_000018.4:c.343-1G>A	Intronic	Pathogenic	Not Specified	SNV	Splice acceptor	Intron 5	VLCAD	1	343	-	-			31983732	Yes	200318	2024-07-16	03/01/2023	ACADVL:c.848T>C (p.Val283Ala)
ACADVL_0069	ACADVL	c.343-1del	NM_000018.4:c.343-1del	Intronic	Likely Pathogenic	Not Specified	Deletion	Splice acceptor	Intron 5	VLCAD	1	343	-	-	Cardiac-other, Cardiomyopathy, Coma, Diarrhea, Fever, Hypoglycemia, Hypotension, Hypotonia, Lethargy, Liver abnormality, Pulmonary/respiratory, Vomiting		10077518, 4022672, 7479827, 7769092, 8554073	Yes	16663	2024-07-16	03/01/2023	ACADVL:c.1837C>T (p.Arg613Trp)
ACADVL_0070	ACADVL	c.343del	NM_000018.4:c.343del	p.Glu115Lysfs*2	Pathogenic	Acyl-CoA_DH/Ox_N (Acyl-CoA dehydrogenase/oxidase, N-terminal)	Deletion	Frameshift	Exon 6	VLCAD	18	343	-	-	Altered mental status/coma, Cardiac-other, Cardiomyopathy, Elevated circulating creatine kinase concentration, Feeding difficulties, Hepatic encephalopathy, Hypoglycemia, Hypotonia, Jaundice, Lethargy, Liver abnormality, Muscle weakness, Myalgia, Other: diffuse cerebral edema, Other: hypoxic-ischemic encephalopathy, Poor weight gain (failure to thrive), Pulmonary/respiratory, Rhabdomyolysis, Seiz…	2024-03-20	23867825, 27246109, 28871440, 30194637, 31031081, 32928639, 34194748, 35281659	Yes	16663	2024-07-16	05/16/2023	ACADVL:c.1146G>C (p.Lys382Asn), ACADVL:c.1198G>A (p.Val400Met), ACADVL:c.1244C>T (p.Ala415Val), ACADVL:c.343del (p.Glu115Lysfs*2), ACADVL:c.848T>C (p.Val283Ala)
ACADVL_0071	ACADVL	c.364A>G	NM_000018.4:c.364A>G	p.Asn122Asp	Pathogenic	Acyl-CoA_DH/Ox_N (Acyl-CoA dehydrogenase/oxidase, N-terminal)	SNV	Missense	Exon 6	VLCAD	7	364	probably_damaging(1)	deleterious(0)	Neurological distress	2023-05-10	16115821, 17999356, 20060901, 25737446, 27943070, 34638902	Yes	363795	2024-07-16	05/16/2023	ACADVL:c.1616C>A (p.Ala539Asp), ACADVL:c.364A>G (p.Asn122Asp)
ACADVL_0509	ACADVL	c.374T>C	NM_000018.4:c.374T>C	p.Leu125Pro	Uncertain Significance	Acyl-CoA_DH/Ox_N (Acyl-CoA dehydrogenase/oxidase, N-terminal)	SNV	Missense	Exon 6	VLCAD	1	374	probably_damaging(0.999)	deleterious(0.04)			37671074				03/01/2023
ACADVL_0456	ACADVL	c.378G>T	NM_000018.4:c.378G>T	p.Glu126Asp	Uncertain Significance	Acyl-CoA_DH/Ox_N (Acyl-CoA dehydrogenase/oxidase, N-terminal)	SNV	Missense	Exon 6	VLCAD	1	378	possibly_damaging(0.527)	deleterious(0.01)		2024-03-20		Yes	921052	2024-07-16	05/16/2023	ACADVL:c.378G>T (p.Glu126Asp)
ACADVL_0072	ACADVL	c.388_390del	NM_000018.4:c.388_390del	p.Glu130del	Pathogenic	Acyl-CoA_DH/Ox_N (Acyl-CoA dehydrogenase/oxidase, N-terminal)	Deletion	Deletion	Exon 6	VLCAD	14	388	-	-	Arrhythmia, Cardiomyopathy, Decreased feeding, Dehydration, Diarrhea, Diminished reflexes, Elevated circulating creatine kinase concentration, Fever, Hypotension, Increased cardiothoracic ratio, Lethargy, Liver abnormality, Myopathy, Poor capillary refill, Vomiting	2024-03-20	10077518, 10431122, 22847164, 27209629, 30194637, 8554073	Yes	16665	2024-07-16	05/16/2023	ACADVL:c.1144A>C (p.Lys382Gln), ACADVL:c.1621del (p.Glu541Serfs*11), ACADVL:c.1843C>T (p.Arg615*), ACADVL:c.205-8_205-7delinsGC (Intronic), ACADVL:c.277+2T>G (Intronic), ACADVL:c.829_831del (p.Glu277del), ACADVL:c.848T>C (p.Val283Ala), CPT2:c.338C>T (p.Ser113Leu)
ACADVL_0073	ACADVL	c.388_391del	NM_000018.4:c.388_391del	p.Glu130Profs*86	Pathogenic	Acyl-CoA_DH/Ox_N (Acyl-CoA dehydrogenase/oxidase, N-terminal)	Deletion	Frameshift	Exon 6	VLCAD	1	388	-	-			17999356, 20060901	No		2024-07-16	03/01/2023	ACADVL:c.1144A>C (p.Lys382Gln)
ACADVL_0510	ACADVL	c.399del	NM_000018.4:c.399del	p.Trp133Cysfs*84	Pathogenic	Acyl-CoA_DH/Ox_N (Acyl-CoA dehydrogenase/oxidase, N-terminal)	Deletion	Frameshift	Exon 6	VLCAD	1	399	-	-	Elevated circulating creatine kinase concentration, Exercise intolerance, Peripheral neuropathy, Rhabdomyolysis episodes		33610471				03/01/2023	ACADVL:c.1838G>A (p.Arg613Gln)
ACADVL_0511	ACADVL	c.406C>T	NM_000018.4:c.406C>T	p.Leu136Phe	Uncertain Significance	Acyl-CoA_DH/Ox_N (Acyl-CoA dehydrogenase/oxidase, N-terminal)	SNV	Missense	Exon 6	VLCAD	2	406	probably_damaging(0.999)	deleterious(0.01)	Diffuse cerebral atrophy, Diffuse cerebral edema, Fever, Hypoglycemia, Seizure		38157116				03/01/2023	ACADVL:c.406C>T (p.Leu136Phe)
ACADVL_0074	ACADVL	c.407T>C	NM_000018.4:c.407T>C	p.Leu136Pro	Uncertain Significance	Acyl-CoA_DH/Ox_N (Acyl-CoA dehydrogenase/oxidase, N-terminal)	SNV	Missense	Exon 6	VLCAD	1	407	probably_damaging(1)	deleterious(0)			30194637	No		2024-07-16	03/01/2023
ACADVL_0075	ACADVL	c.416T>C	NM_000018.4:c.416T>C	p.Leu139Pro	Uncertain Significance	Acyl-CoA_DH/Ox_N (Acyl-CoA dehydrogenase/oxidase, N-terminal)	SNV	Missense	Exon 6	VLCAD	1	416	probably_damaging(0.998)	deleterious(0)			33986768	No		2024-07-16	03/01/2023
ACADVL_0076	ACADVL	c.419G>A	NM_000018.4:c.419G>A	p.Gly140Glu	Pathogenic	Acyl-CoA_DH/Ox_N (Acyl-CoA dehydrogenase/oxidase, N-terminal)	SNV	Missense	Exon 6	VLCAD	3	419	probably_damaging(0.993)	deleterious(0)	Malaise/fatigue, Myalgia	2020-11-25	15210884, 35400565	Yes	846143	2024-07-16	05/16/2023	ACADVL:c.1468G>C (p.Ala490Pro), ACADVL:c.1800A>C (p.Lys600Asn), ACADVL:c.1800A>T (p.Lys600Asn)
ACADVL_0512	ACADVL	c.421del	NM_000018.4:c.421del	p.Ala141Profs*76	Pathogenic	Acyl-CoA_DH/Ox_N (Acyl-CoA dehydrogenase/oxidase, N-terminal)	Deletion	Frameshift	Exon 6	VLCAD	1	421	-	-							03/01/2023	ACADVL:c.853G>C (p.Glu285Gln)
ACADVL_0077	ACADVL	c.425T>C	NM_000018.4:c.425T>C	p.Phe142Ser	Uncertain Significance	Acyl-CoA_DH/Ox_N (Acyl-CoA dehydrogenase/oxidase, N-terminal)	SNV	Missense	Exon 6	VLCAD	5	425	probably_damaging(1)	deleterious(0)	Dysmorphic features, Global developmental delay, Hypotonia		27629047, 28980192	Yes	98194	2024-07-16	03/01/2023	ACADVL:c.425T>C (p.Phe142Ser)
ACADVL_0078	ACADVL	c.427G>A	NM_000018.4:c.427G>A	p.Gly143Ser	Uncertain Significance	Acyl-CoA_DH/Ox_N (Acyl-CoA dehydrogenase/oxidase, N-terminal)	SNV	Missense	Exon 6	VLCAD	1	427	probably_damaging(1)	tolerated(0.07)	Elevated circulating creatine kinase concentration	2022-01-05		Yes	200319	2024-07-16	05/16/2023
ACADVL_0079	ACADVL	c.428G>A	NM_000018.4:c.428G>A	p.Gly143Asp	Pathogenic	Acyl-CoA_DH/Ox_N (Acyl-CoA dehydrogenase/oxidase, N-terminal)	SNV	Missense	Exon 6	VLCAD	3	428	probably_damaging(1)	deleterious(0)	Exercise intolerance, Myalgia, Rhabdomyolysis	2024-03-20		Yes	610101	2024-07-16	05/16/2023	ACADVL:c.331dup (p.Arg111Profs*13), ACADVL:c.655C>A (p.Pro219Thr)
ACADVL_0080	ACADVL	c.428_467del	NM_000018.4:c.428_467del	p.Gly143Alafs*61	Pathogenic	Acyl-CoA_DH/Ox_N (Acyl-CoA dehydrogenase/oxidase, N-terminal)	Deletion	Frameshift	Exon 6	VLCAD	2	428	-	-			26404456, 33549744, 36356723	Yes	410235	2024-07-16	03/01/2023	ACADVL:c.689C>T (p.Thr230Ile)
ACADVL_0081	ACADVL	c.430C>G	NM_000018.4:c.430C>G	p.Leu144Val	Likely Pathogenic	Acyl-CoA_DH/Ox_N (Acyl-CoA dehydrogenase/oxidase, N-terminal)	SNV	Missense	Exon 6	VLCAD	1	430	possibly_damaging(0.9)	deleterious(0.01)			30194637	Yes	1706003	2024-07-16	03/01/2023	ACADVL:c.1246G>A (p.Ala416Thr)
ACADVL_0082	ACADVL	c.434A>C	NM_000018.4:c.434A>C	p.Gln145Pro	Uncertain Significance	Acyl-CoA_DH/Ox_N (Acyl-CoA dehydrogenase/oxidase, N-terminal)	SNV	Missense	Exon 6	VLCAD	1	434	probably_damaging(1)	deleterious(0)		2022-04-20		Yes	2175760	2024-07-16	05/16/2023
ACADVL_0083	ACADVL	c.439C>T	NM_000018.4:c.439C>T	p.Pro147Ser	Uncertain Significance	Acyl-CoA_DH/Ox_N (Acyl-CoA dehydrogenase/oxidase, N-terminal)	SNV	Missense	Exon 6	VLCAD	1	439	probably_damaging(1)	deleterious(0.02)	Elevated circulating creatine kinase concentration, Liver abnormality		27209629	Yes	548644	2024-07-16	03/01/2023	ACADVL:c.956C>A (p.Ser319*)
ACADVL_0084	ACADVL	c.442A>G	NM_000018.4:c.442A>G	p.Ser148Gly	Likely Pathogenic	Acyl-CoA_DH/Ox_N (Acyl-CoA dehydrogenase/oxidase, N-terminal)	SNV	Missense	Exon 6	VLCAD	1	442	benign(0.276)	tolerated(0.17)			17999356	No		2024-07-16	03/01/2023	ACADVL:c.1531C>T (p.Arg511Trp)
ACADVL_0513	ACADVL	c.454G>C	NM_000018.4:c.454G>C	p.Gly152Arg	Likely Pathogenic	Acyl-CoA_DH/Ox_N (Acyl-CoA dehydrogenase/oxidase, N-terminal)	SNV	Missense	Exon 6	VLCAD	1	454	probably_damaging(1)	deleterious(0)	Acute myositis with rhabdomyolysis, Lactose intolerance, Pain		37626534				03/01/2023	ACADVL:c.1700G>A (p.Arg567Gln)
ACADVL_0085	ACADVL	c.454G>A	NM_000018.4:c.454G>A	p.Gly152Ser	Likely Pathogenic	Acyl-CoA_DH/Ox_N (Acyl-CoA dehydrogenase/oxidase, N-terminal)	SNV	Missense	Exon 6	VLCAD	5	454	probably_damaging(0.981)	deleterious(0)			22841441, 31844625, 35400565	No		2024-07-16	03/01/2023	ACADVL:c.996dup (p.Ala333Cysfs*26), ACADVL:c.997_998insT (p.Ala333Valfs*26)
ACADVL_0086	ACADVL	c.455G>A	NM_000018.4:c.455G>A	p.Gly152Asp	Pathogenic	Acyl-CoA_DH/Ox_N (Acyl-CoA dehydrogenase/oxidase, N-terminal)	SNV	Missense	Exon 6	VLCAD	2	455	probably_damaging(0.999)	deleterious(0)	Elevated circulating creatine kinase concentration, Exercise intolerance, Myalgia, Myoglobinuria		19327992, 38015438	Yes	195187	2024-07-16	03/01/2023	ACADVL:c.833_835del (p.Lys278del)
ACADVL_0087	ACADVL	c.469A>G	NM_000018.4:c.469A>G	p.Asn157Asp	Likely Pathogenic	Acyl-CoA_DH/Ox_N (Acyl-CoA dehydrogenase/oxidase, N-terminal)	SNV	Missense	Exon 6	VLCAD	1	469	probably_damaging(0.994)	deleterious(0.01)	Cardiac arrest, Concurrent feeding difficulties, Hypothermia		31358473	No		2024-07-16	03/01/2023	ACADVL:c.253dup (p.Asp85Glyfs*19)
ACADVL_0088	ACADVL	c.476A>G	NM_000018.4:c.476A>G	p.Gln159Arg	Likely Pathogenic	Acyl-CoA_DH/Ox_N (Acyl-CoA dehydrogenase/oxidase, N-terminal)	SNV	Missense	Exon 6	VLCAD	3	476	probably_damaging(0.992)	deleterious(0)			16950999, 25456746, 27246109, 38015438	Yes	921059	2024-07-16	03/01/2023	ACADVL:c.848T>C (p.Val283Ala)
ACADVL_0514	ACADVL	c.480C>A	NM_000018.4:c.480C>A	p.Tyr160*	Pathogenic	Acyl-CoA_DH/Ox_N (Acyl-CoA dehydrogenase/oxidase, N-terminal)	SNV	Nonsense	Exon 7	VLCAD	1	480	-	-			39188284				03/01/2023	ACADVL:c.1349G>A (p.Arg450His)
ACADVL_0089	ACADVL	c.481G>A	NM_000018.4:c.481G>A	p.Ala161Thr	Pathogenic	Acyl-CoA_DH/Ox_N (Acyl-CoA dehydrogenase/oxidase, N-terminal)	SNV	Missense	Exon 7	VLCAD	8	481	possibly_damaging(0.858)	deleterious(0.04)		2024-03-20	16488171, 16950999, 27246109, 33123633	Yes	340008	2024-07-16	05/16/2023	ACADVL:c.1153C>T (p.Arg385Trp), ACADVL:c.1349G>A (p.Arg450His), ACADVL:c.1711G>A (p.Gly571Arg), ACADVL:c.1908dup (p.Ile637Hisfs*53), ACADVL:c.848T>C (p.Val283Ala), ACADVL:c.902G>A (p.Gly301Asp), CPT1A:c.1685G>C (p.Cys562Ser)
ACADVL_0090	ACADVL	c.485G>A	NM_000018.4:c.485G>A	p.Arg162His	Uncertain Significance	Acyl-CoA_DH/Ox_N (Acyl-CoA dehydrogenase/oxidase, N-terminal)	SNV	Missense	Exon 7	VLCAD	2	485	probably_damaging(1)	deleterious(0)		2023-04-12	23480858	Yes	610102	2024-07-16	05/16/2023
ACADVL_0091	ACADVL	c.488T>A	NM_000018.4:c.488T>A	p.Leu163*	Pathogenic	Acyl-CoA_DH/Ox_N (Acyl-CoA dehydrogenase/oxidase, N-terminal)	SNV	Nonsense	Exon 7	VLCAD	1	488	-	-			31893530	No		2024-07-16	03/01/2023
ACADVL_0092	ACADVL	c.491T>G	NM_000018.4:c.491T>G	p.Val164Gly	Likely Pathogenic	Acyl-CoA_DH/Ox_N (Acyl-CoA dehydrogenase/oxidase, N-terminal)	SNV	Missense	Exon 7	VLCAD	5	491	probably_damaging(0.994)	tolerated(0.06)	Elevated circulating creatine kinase concentration, Malaise/fatigue, Muscle spasm, Myalgia, Myoglobinuria, Urine discoloration	2024-01-17	23169530, 272487	Yes	921062	2024-07-16	05/16/2023	ACADVL:c.1316G>A (p.Gly439Asp), ACADVL:c.848T>C (p.Val283Ala)
ACADVL_0093	ACADVL	c.494A>T	NM_000018.4:c.494A>T	p.Glu165Val	Uncertain Significance	Acyl-CoA_DH/Ox_N (Acyl-CoA dehydrogenase/oxidase, N-terminal)	SNV	Missense	Exon 7	VLCAD	1	494	probably_damaging(0.999)	deleterious(0)			30194637	Yes	1706010	2024-07-16	03/01/2023
ACADVL_0094	ACADVL	c.495G>T	NM_000018.4:c.495G>T	p.Glu165Asp	Uncertain Significance	Acyl-CoA_DH/Ox_N (Acyl-CoA dehydrogenase/oxidase, N-terminal)	SNV	Missense	Exon 7	VLCAD	1	495	probably_damaging(0.997)	deleterious(0.02)			33123633	Yes	98196	2024-07-16	03/01/2023	ACADVL:c.848T>C (p.Val283Ala)
ACADVL_0095	ACADVL	c.497_498del	NM_000018.4:c.497_498del	p.Ile166Serfs*5	Pathogenic	Acyl-CoA_DH/Ox_N (Acyl-CoA dehydrogenase/oxidase, N-terminal)	Deletion	Frameshift	Exon 7	VLCAD	4	497	-	-	Elevated circulating creatine kinase concentration	2024-02-14		Yes	358463	2024-07-16	05/16/2023	ACADVL:c.497_498del (p.Ile166Serfs*5)
ACADVL_0457	ACADVL	c.503G>A	NM_000018.4:c.503G>A	p.Gly168Asp	Uncertain Significance	Acyl-CoA_DH/Ox_N (Acyl-CoA dehydrogenase/oxidase, N-terminal)	SNV	Missense	Exon 7	VLCAD	1	503	probably_damaging(1)	deleterious(0)		2022-11-23		Yes	921065	2024-07-16	05/16/2023
ACADVL_0458	ACADVL	c.505A>G	NM_000018.4:c.505A>G	p.Met169Val	Uncertain Significance	Acyl-CoA_DH/Ox_N (Acyl-CoA dehydrogenase/oxidase, N-terminal)	SNV	Missense	Exon 7	VLCAD	1	505	benign(0.024)	tolerated(0.53)		2023-07-26		Yes	921066	2024-07-16	05/16/2023	ACADVL:c.1370T>C (p.Ile457Thr), ACADVL:c.637G>A (p.Ala213Thr)
ACADVL_0096	ACADVL	c.506T>C	NM_000018.4:c.506T>C	p.Met169Thr	Uncertain Significance	Acyl-CoA_DH/Ox_N (Acyl-CoA dehydrogenase/oxidase, N-terminal)	SNV	Missense	Exon 7	VLCAD	1	506	benign(0.003)	tolerated(0.42)			33996489	Yes	846144	2024-07-16	03/01/2023	ACADVL:c.506T>C (p.Met169Thr)
ACADVL_0097	ACADVL	c.507_527del	NM_000018.4:c.507_527del	p.Met169_Gly175del	Pathogenic	Acyl-CoA_DH/Ox_N (Acyl-CoA dehydrogenase/oxidase, N-terminal)	Deletion	Deletion	Exon 7	VLCAD	3	507	-	-	Fever, Jaundice		31031081	Yes	200321	2024-07-16	05/16/2023
ACADVL_0098	ACADVL	c.513C>G	NM_000018.4:c.513C>G	p.Asp171Glu	Uncertain Significance	Acyl-CoA_DH/Ox_N (Acyl-CoA dehydrogenase/oxidase, N-terminal)	SNV	Missense	Exon 7	VLCAD	2	513	probably_damaging(0.998)	deleterious(0)		2024-03-20	30194637	Yes	921067	2024-07-16	05/16/2023
ACADVL_0099	ACADVL	c.514C>G	NM_000018.4:c.514C>G	p.Leu172Val	Likely Pathogenic	Acyl-CoA_DH/Ox_N (Acyl-CoA dehydrogenase/oxidase, N-terminal)	SNV	Missense	Exon 7	VLCAD	2	514	possibly_damaging(0.9)	deleterious(0)			31844625, 35400565	No		2024-07-16	03/01/2023	ACADVL:c.514C>G (p.Leu172Val)
ACADVL_0100	ACADVL	c.515T>C	NM_000018.4:c.515T>C	p.Leu172Pro	Likely Pathogenic	Acyl-CoA_DH/Ox_N (Acyl-CoA dehydrogenase/oxidase, N-terminal)	SNV	Missense	Exon 7	VLCAD	4	515	probably_damaging(1)	deleterious(0)			30194637, 31844625, 34638902, 35400565	Yes	798724	2024-07-16	03/01/2023	ACADVL:c.1332+2T>A (Intronic), ACADVL:c.538G>A (p.Ala180Thr), ACADVL:c.637G>A (p.Ala213Thr)
ACADVL_0101	ACADVL	c.520G>A	NM_000018.4:c.520G>A	p.Val174Met	Pathogenic	Acyl-CoA_DH/Ox_N (Acyl-CoA dehydrogenase/oxidase, N-terminal)	SNV	Missense	Exon 7	VLCAD	28	520	probably_damaging(1)	deleterious(0)	Abnormality of metabolism/homeostasis, Contractures, Elevated circulating creatine kinase concentration, Hypertension, Limb-girdle muscle weakness, Malaise/fatigue, Myalgia, Myoglobinuria, Myopathy, Renal insufficiency/failure, Reye syndrome-like episodes, Rhabdomyolysis	2023-04-19	16115821, 17999356, 18670371, 20060901, 21378393, 21932095, 23430950, 26881790, 28755359, 30194637, 30445591, 30904546, 31191348, 32061778, 32463482, 32558070, 34638902, 35066899, 35281663, 35342266, 36078043	Yes	98197	2024-07-16	05/16/2023	ACADVL:c.1097G>A (p.Arg366His), ACADVL:c.1102_1103del (p.Gln368Valfs*26), ACADVL:c.1181A>T (p.Glu394Val), ACADVL:c.1213G>A (p.Asp405Asn), ACADVL:c.1349G>A (p.Arg450His), ACADVL:c.1673T>C (p.Ile558Thr), ACADVL:c.1825G>A (p.Glu609Lys), ACADVL:c.1844G>A (p.Arg615Gln), ACADVL:c.520G>A (p.Val174Met), ACADVL:c.622+1G>T (Intronic), ACADVL:c.753-2A>C (Intronic), ACADVL:c.833_835del (p.Lys278del), ACADVL:…
ACADVL_0102	ACADVL	c.533T>C	NM_000018.4:c.533T>C	p.Leu178Pro	Likely Pathogenic	Acyl-CoA_DH/Ox_N (Acyl-CoA dehydrogenase/oxidase, N-terminal)	SNV	Missense	Exon 7	VLCAD	3	533	probably_damaging(1)	deleterious(0)	Cardiomyopathy, Hypoglycemia, Rhabdomyolysis		21932095, 33123633	Yes	422195	2024-07-16	03/01/2023	ACADVL:c.1066A>G (p.Ile356Val), ACADVL:c.753-2A>G (Intronic)
ACADVL_0103	ACADVL	c.535G>T	NM_000018.4:c.535G>T	p.Gly179Trp	Uncertain Significance	Acyl-CoA_DH/Ox_N (Acyl-CoA dehydrogenase/oxidase, N-terminal)	SNV	Missense	Exon 7	VLCAD	3	535	probably_damaging(1)	deleterious(0)	Elevated circulating creatine kinase concentration, Exercise intolerance, Hypoglycemia, Liver abnormality, Myalgia, Myoglobinuria	2023-08-02	19327992, 38651394	Yes	200322	2024-07-16	05/16/2023	ACADVL:c.1613G>C (p.Arg538Pro), ACADVL:c.848T>C (p.Val283Ala)
ACADVL_0104	ACADVL	c.538G>A	NM_000018.4:c.538G>A	p.Ala180Thr	Pathogenic	Acyl-CoA_DH/Ox_N (Acyl-CoA dehydrogenase/oxidase, N-terminal)	SNV	Missense	Exon 7	VLCAD	23	538	probably_damaging(0.999)	deleterious(0)	Asthma attack, Elevated circulating creatine kinase concentration, High cpk level, Malaise/fatigue	2023-03-01	26385305, 29268767, 30194637, 31844625, 32798077, 35400565	Yes	177029	2024-07-16	05/16/2023	ACADVL:c.1367G>A (p.Arg456His), ACADVL:c.515T>C (p.Leu172Pro), ACADVL:c.790A>G (p.Lys264Glu), ACADVL:c.853G>C (p.Glu285Gln), ACADVL:c.947G>A (p.Arg316Gln), ACADVL:c.? (p.Tyr201* ), HADHA:c.1528G>C (p.Glu510Gln), HADHA:c.2020dup (p.Gln674Profs*11)
ACADVL_0105	ACADVL	c.541C>T	NM_000018.4:c.541C>T	p.His181Tyr	Pathogenic	Acyl-CoA_DH/Ox_N (Acyl-CoA dehydrogenase/oxidase, N-terminal)	SNV	Missense	Exon 7	VLCAD	2	541	probably_damaging(0.999)	deleterious(0)	Abnormality of metabolism/homeostasis, Hyperammonemia, Hypotonia, Lethargy, Liver abnormality		27943070	No		2024-07-16	03/01/2023	ACADVL:c.541C>T (p.His181Tyr)
ACADVL_0106	ACADVL	c.541dup	NM_000018.4:c.541dup	p.His181Profs*72	Pathogenic	Acyl-CoA_DH/Ox_N (Acyl-CoA dehydrogenase/oxidase, N-terminal)	Duplication	Frameshift	Exon 7	VLCAD	4	541	-	-	Elevated circulating creatine kinase concentration, Exercise induced rhabdomyolysis, Myalgia, Myoglobinuria		25834949, 32061778, 32463482, 38372965	Yes	921068	2024-07-16	03/01/2023	ACADVL:c.1040C>T (p.Ala347Val), ACADVL:c.541dup (p.His181Profs*72)
ACADVL_0108	ACADVL	c.552C>G	NM_000018.4:c.552C>G	p.Ile184Met	Likely Pathogenic	Acyl-CoA_DH/Ox_N (Acyl-CoA dehydrogenase/oxidase, N-terminal)	SNV	Missense	Exon 7	VLCAD	1	552	probably_damaging(0.999)	deleterious(0)	Rhabdomyolysis		29519241	No		2024-07-16	03/01/2023	ACADVL:c.996dup (p.Ala333Cysfs*26)
ACADVL_0107	ACADVL	c.552del	NM_000018.4:c.552del	p.Ile184Metfs*33	Pathogenic	Acyl-CoA_DH/Ox_N (Acyl-CoA dehydrogenase/oxidase, N-terminal)	Deletion	Frameshift	Exon 7	VLCAD	3	552	-	-	Cardiac-other, Hypoglycemia, Lethargy, Poor feeding, Vomiting		23867825, 24503138, 31031081	Yes	646648	2024-07-16	03/01/2023	ACADVL:c.848T>C (p.Val283Ala), ACADVL:c.865G>A (p.Gly289Arg)
ACADVL_0109	ACADVL	c.553G>A	NM_000018.4:c.553G>A	p.Gly185Ser	Pathogenic	Acyl-CoA_DH/Ox_N (Acyl-CoA dehydrogenase/oxidase, N-terminal)	SNV	Missense	Exon 7	VLCAD	27	553	probably_damaging(1)	deleterious(0.01)	Cardiomyopathy, Choreoathetoid movements, Dysarthria, Elevated circulating creatine kinase concentration, Gait unsteadiness, Hypoglycemia, Intellectual disability, Microcephaly, Muscle weakness, Myalgia, Myoglobinuria, Rhabdomyolysis, Seizure, Sporadic choreoathetoid movements, Urine discoloration	2022-11-30	17999356, 20060901, 21378393, 21932095, 22841441, 25737446, 28771436, 29618732, 30194637, 31620161, 31737040, 31844625, 32655480, 35400565, 39188284, 39375714	Yes	200323	2024-07-16	05/16/2023	ACADVL:c.1043_1065dup (p.Ile356Trpfs*5), ACADVL:c.1153C>T (p.Arg385Trp), ACADVL:c.1246G>A (p.Ala416Thr), ACADVL:c.1276G>A (p.Ala426Thr), ACADVL:c.1349G>A (p.Arg450His), ACADVL:c.753-2A>C (Intronic), ACADVL:c.848T>C (p.Val283Ala), ACADVL:c.878+1G>C (Intronic), ACADVL:c.881G>A (p.Gly294Glu), ACADVL:c.? (p.Cys607Ser), SLC25A20:c.198+4G>A (Intronic)
ACADVL_0110	ACADVL	c.561A>C	NM_000018.4:c.561A>C	p.Lys187Asn	Pathogenic	Acyl-CoA_DH/Ox_N (Acyl-CoA dehydrogenase/oxidase, N-terminal)	SNV	Missense	Exon 7	VLCAD	1	561	probably_damaging(1)	deleterious(0)			30194637	No		2024-07-16	03/01/2023	ACADVL:c.865G>A (p.Gly289Arg)
ACADVL_0111	ACADVL	c.563G>A	NM_000018.4:c.563G>A	p.Gly188Asp	Likely Pathogenic	Acyl-CoA_DH/Ox_N (Acyl-CoA dehydrogenase/oxidase, N-terminal)	SNV	Missense	Exon 7	VLCAD	2	563	probably_damaging(1)	deleterious(0)	Hypoglycemia, Lethargy, Liver abnormality		31794763	Yes	921070	2024-07-16	03/01/2023	ACADVL:c.1280G>A (p.Trp427*), ACADVL:c.1349G>A (p.Arg450His)
ACADVL_0112	ACADVL	c.565_587del	NM_000018.4:c.565_587del	p.Ile189Profs*56	Pathogenic	Acyl-CoA_DH/Ox_N (Acyl-CoA dehydrogenase/oxidase, N-terminal)	Deletion	Frameshift	Exon 7	VLCAD	1	565	-	-		2022-03-23		Yes	846146	2024-07-16	05/16/2023
ACADVL_0113	ACADVL	c.566T>C	NM_000018.4:c.566T>C	p.Ile189Thr	Uncertain Significance	Acyl-CoA_DH/Ox_N (Acyl-CoA dehydrogenase/oxidase, N-terminal)	SNV	Missense	Exon 7	VLCAD	4	566	probably_damaging(1)	deleterious(0)	Abnormal gait, Elevated circulating creatine kinase concentration, Exercise intolerance, Feeding difficulties, Muscle pain/cramps/weakness/fatigue, Myalgia, Poor weight gain (failure to thrive), Rhabdomyolysis, Seizure		23480858, 27209629, 34194748	Yes	610104	2024-07-16	03/01/2023	ACADVL:c.1182+1G>A (Intronic)
ACADVL_0515	ACADVL	c.575T>C	NM_000018.4:c.575T>C	p.Phe192Ser	Uncertain Significance	Acyl-CoA_DH/Ox_N (Acyl-CoA dehydrogenase/oxidase, N-terminal)	SNV	Missense	Exon 7	VLCAD	1	575	possibly_damaging(0.805)	deleterious(0.02)							05/16/2023	ACADVL:c.779C>T (p.Thr260Met)
ACADVL_0516	ACADVL	c.575T>G	NM_000018.4:c.575T>G	p.Phe192Cys	Likely Pathogenic	Acyl-CoA_DH/Ox_N (Acyl-CoA dehydrogenase/oxidase, N-terminal)	SNV	Missense	Exon 7	VLCAD	1	575	probably_damaging(0.979)	deleterious(0.01)			38651394				03/01/2023	ACADVL:c.848T>C (p.Val283Ala)
ACADVL_0114	ACADVL	c.577G>C	NM_000018.4:c.577G>C	p.Gly193Arg	Likely Pathogenic	Acyl-CoA_DH/Ox_N (Acyl-CoA dehydrogenase/oxidase, N-terminal)	SNV	Missense	Exon 7	VLCAD	8	577	probably_damaging(1)	deleterious(0)	Decreased body weight, Diarrhea, Elevated circulating creatine kinase concentration, Hypoglycemia, Malaise/fatigue, Nausea, Pain, Rhabdomyolysis, Vomiting	2023-11-01	16435213, 16950999, 17999356, 24305961, 25737446, 25834949, 38015438, 39035620	Yes	921071	2024-07-16	05/16/2023	ACADVL:c.1238T>G (p.Ile413Arg), ACADVL:c.272C>A (p.Pro91Gln), ACADVL:c.577G>C (p.Gly193Arg), ACADVL:c.680C>T (p.Ser227Phe)
ACADVL_0115	ACADVL	c.587C>T	NM_000018.4:c.587C>T	p.Ala196Val	Uncertain Significance	Acyl-CoA_DH/Ox_N (Acyl-CoA dehydrogenase/oxidase, N-terminal)	SNV	Missense	Exon 7	VLCAD	2	587	benign(0.334)	tolerated(0.06)		2022-04-21		Yes	958290	2024-07-16	05/16/2023	ACADVL:c.587C>T (p.Ala196Val)
ACADVL_0459	ACADVL	c.595G>T	NM_000018.4:c.595G>T	p.Glu199*	Pathogenic	Acyl-CoA_DH/Ox_N (Acyl-CoA dehydrogenase/oxidase, N-terminal)	SNV	Nonsense	Exon 7	VLCAD	1	595	-	-		2024-02-07		Yes	2867708	2024-07-16	05/16/2023
ACADVL_0116	ACADVL	c.602A>G	NM_000018.4:c.602A>G	p.Tyr201Cys	Pathogenic	Acyl-CoA_DH/Ox_N (Acyl-CoA dehydrogenase/oxidase, N-terminal)	SNV	Missense	Exon 7	VLCAD	5	602	probably_damaging(1)	deleterious(0)	Elevated circulating creatine kinase concentration, Myalgia	2023-12-20	14517516, 17457695	Yes	921073	2024-07-16	05/16/2023	ACADVL:c.1468G>C (p.Ala490Pro)
ACADVL_0460	ACADVL	c.603C>G	NM_000018.4:c.603C>G	p.Tyr201*	Pathogenic	Acyl-CoA_DH/Ox_N (Acyl-CoA dehydrogenase/oxidase, N-terminal)	SNV	Nonsense	Exon 7	VLCAD	1	603	-	-		2023-10-18		Yes	548258	2024-07-16	05/16/2023
ACADVL_0117	ACADVL	c.604C>G	NM_000018.4:c.604C>G	p.Leu202Val	Likely Pathogenic	Acyl-CoA_DH/Ox_N (Acyl-CoA dehydrogenase/oxidase, N-terminal)	SNV	Missense	Exon 7	VLCAD	1	604	probably_damaging(0.967)	deleterious(0)			32793418	Yes	2095677	2024-07-16	03/01/2023	ACADVL:c.1096C>T (p.Arg366Cys)
ACADVL_0119	ACADVL	c.605T>A	NM_000018.4:c.605T>A	p.Leu202His	Likely Pathogenic	Acyl-CoA_DH/Ox_N (Acyl-CoA dehydrogenase/oxidase, N-terminal)	SNV	Missense	Exon 7	VLCAD	2	605	probably_damaging(1)	deleterious(0)	Decelerations, Decreased body weight, Decreased movements, Hypoglycemia, Hypothermia, Myalgia, Myopathy, Poor feeding, Rhabdomyolysis, Vomiting		31031081, 36109795	Yes	98198	2024-07-16	03/01/2023	ACADVL:c.1182+1G>A (Intronic), ACADVL:c.1591C>T (p.Arg531Trp)
ACADVL_0118	ACADVL	c.605T>C	NM_000018.4:c.605T>C	p.Leu202Pro	Pathogenic	Acyl-CoA_DH/Ox_N (Acyl-CoA dehydrogenase/oxidase, N-terminal)	SNV	Missense	Exon 7	VLCAD	9	605	probably_damaging(1)	deleterious(0)	Poor feeding, Pulmonary/respiratory	2023-05-03	20480395, 23480858, 27209629, 30194637, 30445591, 34194748	Yes	98199	2024-07-16	05/16/2023	ACADVL:c.1837C>T (p.Arg613Trp), ACADVL:c.848T>C (p.Val283Ala)
ACADVL_0120	ACADVL	c.606_609del	NM_000018.4:c.606_609del	p.Pro203Serfs*13	Pathogenic	Acyl-CoA_DH/Ox_N (Acyl-CoA dehydrogenase/oxidase, N-terminal)	Deletion	Frameshift	Exon 7	VLCAD	1	606	-	-			33996489	No		2024-07-16	03/01/2023
ACADVL_0461	ACADVL	c.609del	NM_000018.4:c.609del	p.Lys204Serfs*13	Pathogenic	Acyl-CoA_DH/Ox_N (Acyl-CoA dehydrogenase/oxidase, N-terminal)	Deletion	Frameshift	Exon 7	VLCAD	1	609	-	-		2023-06-28		Yes	2154332	2024-07-16	05/16/2023
ACADVL_0012	ACADVL	c.614T>C	NM_000018.4:c.614T>C	p.Leu205Pro	Pathogenic	Acyl-CoA_DH/Ox_N (Acyl-CoA dehydrogenase/oxidase, N-terminal)	SNV	Missense	Exon 7	VLCAD	1	614					16860141, 16950999	Yes	800062	2024-07-16	03/01/2023	ACADVL:c.227G>A (p.Gly76Glu)
ACADVL_0121	ACADVL	c.614T>G	NM_000018.4:c.614T>G	p.Leu205Arg	Likely Pathogenic	Acyl-CoA_DH/Ox_N (Acyl-CoA dehydrogenase/oxidase, N-terminal)	SNV	Missense	Exon 7	VLCAD	1	614	probably_damaging(0.934)	deleterious(0)			35400565	No		2024-07-16	03/01/2023	ACADVL:c.? (p.Cys607Ser)
ACADVL_0122	ACADVL	c.619T>C	NM_000018.4:c.619T>C	p.Ser207Pro	Pathogenic	Acyl-CoA_DH/Ox_N (Acyl-CoA dehydrogenase/oxidase, N-terminal)	SNV	Missense	Exon 7	VLCAD	5	619	probably_damaging(0.914)	deleterious(0)	Elevated circulating creatine kinase concentration, Hypoglycemia, Liver abnormality	2023-03-08	26927351	Yes	548652	2024-07-16	05/16/2023	ACADVL:c.1770_1773del (p.Ser590Argfs*89), ACADVL:c.878+1G>C (Intronic)
ACADVL_0123	ACADVL	c.621_622+9del	NM_000018.4:c.621_622+9del	Intronic	Pathogenic	Not Specified	Deletion	Splice donor	Exon 7, Intron 7	VLCAD	1	621	-	-			35095998	Yes	3137056	2024-07-16	03/01/2023
ACADVL_0124	ACADVL	c.622G>A	NM_000018.4:c.622G>A	p.Gly208Arg	Likely Pathogenic	Acyl-CoA_DH/Ox_N (Acyl-CoA dehydrogenase/oxidase, N-terminal)	SNV	Missense	Exon 7	VLCAD	2	622	probably_damaging(0.995)	deleterious(0.01)	Elevated circulating creatine kinase concentration, Myalgia, Other, Rhabdomyolysis, Specify: leg pain, Specify: stomach pain		27209629	Yes	921074	2024-07-16	03/01/2023	ACADVL:c.689C>T (p.Thr230Ile)
ACADVL_0125	ACADVL	c.622+1G>T	NM_000018.4:c.622+1G>T	Intronic	Pathogenic	Not Specified	SNV	Splice donor	Intron 7	VLCAD	1	622	-	-			32061778	No		2024-07-16	03/01/2023	ACADVL:c.520G>A (p.Val174Met)
ACADVL_0126	ACADVL	c.622+14del	NM_000018.4:c.622+14del	Intronic	Uncertain Significance	Not Specified	Deletion	Intronic	Intron 7	VLCAD	1	622	-	-			35095998	Yes	3137057	2024-07-16	03/01/2023	ACADVL:c.1531C>T (p.Arg511Trp), ACADVL:c.622+14del (Intronic)
ACADVL_0127	ACADVL	c.623-21A>G	NM_000018.4:c.623-21A>G	Intronic	Uncertain Significance	Not Specified	SNV	Intronic	Intron 7	VLCAD	1	623	-	-	Vomiting		31031081	Yes	2111868	2024-07-16	03/01/2023	ACADVL:c.848T>C (p.Val283Ala)
ACADVL_0128	ACADVL	c.623-18_623-16del	NM_000018.4:c.623-18_623-16del	Intronic	Uncertain Significance	Not Specified	Deletion	Intronic	Intron 7	VLCAD	2	623	-	-			31844625, 35400565	No		2024-07-16	03/01/2023
ACADVL_0129	ACADVL	c.623-2A>C	NM_000018.4:c.623-2A>C	Intronic	Pathogenic	Not Specified	SNV	Splice acceptor	Intron 7	VLCAD	1	623	-	-	Cardiomyopathy, Myopathy		10077518	No		2024-07-16	03/01/2023	ACADVL:c.896_898del (p.Lys299del)
ACADVL_0130	ACADVL	c.623-1G>A	NM_000018.4:c.623-1G>A	Intronic	Pathogenic	Not Specified	SNV	Splice acceptor	Intron 7	VLCAD	1	623	-	-	Cardiomyopathy		10077518	Yes	800063	2024-07-16	03/01/2023	ACADVL:c.932del (p.Phe311Serfs*42)
ACADVL_0131	ACADVL	c.623G>A	NM_000018.4:c.623G>A	p.Gly208Glu	Pathogenic	Acyl-CoA_DH/Ox_N (Acyl-CoA dehydrogenase/oxidase, N-terminal)	SNV	Missense	Exon 8	VLCAD	2	623	probably_damaging(0.982)	deleterious(0.03)			20547398, 30194637	Yes	921075	2024-07-16	03/01/2023	ACADVL:c.339C>A (p.Phe113Leu), ACADVL:c.? (p.Gly289Arg)
ACADVL_0132	ACADVL	c.628A>C	NM_000018.4:c.628A>C	p.Thr210Pro	Uncertain Significance	Catalytic Domain	SNV	Missense	Exon 8	VLCAD	2	628	benign(0.054)	tolerated(0.27)		2022-04-21	27209629	Yes	921076	2024-07-16	05/16/2023	ACADVL:c.1273G>A (p.Ala425Thr), ACADVL:c.194C>T (p.Pro65Leu), HADHA:c.2027G>T (p.Arg676Leu)
ACADVL_0133	ACADVL	c.631G>A	NM_000018.4:c.631G>A	p.Val211Met	Uncertain Significance	Catalytic Domain	SNV	Missense	Exon 8	VLCAD	1	631	benign(0.001)	tolerated(0.29)	Hyperammonemia, Hypoglycemia, Reye syndrome-like episodes		28468868	No		2024-07-16	03/01/2023
ACADVL_0135	ACADVL	c.637G>A	NM_000018.4:c.637G>A	p.Ala213Thr	Pathogenic	Acyl-CoA_Ox/DH_mid (Acyl-CoA oxidase/dehydrogenase, middle domain)	SNV	Missense	Exon 8	VLCAD	18	637	probably_damaging(0.999)	deleterious(0)	Brisk deep tendon reflexes, Elevated circulating creatine kinase concentration, Hypoglycemia, Increased tone, Malaise/fatigue, Muscle spasm, Muscle weakness, Myalgia, Myoglobinuria, Myopathy, Other, Peripheral neuropathy, Rhabdomyolysis, Scissoring of the lower extremities, Urine discoloration	2024-01-10	12213615, 24801231, 28871440, 32928639, 34638902, 37671074, 9164788	Yes	195844	2024-07-16	05/16/2023	ACADVL:c.1001T>G (p.Met334Arg), ACADVL:c.1065_1067del (p.Ile356del), ACADVL:c.1310T>C (p.Met437Thr), ACADVL:c.1370T>C (p.Ile457Thr), ACADVL:c.505A>G (p.Met169Val), ACADVL:c.515T>C (p.Leu172Pro), ACADVL:c.637G>A (p.Ala213Thr), ACADVL:c.848T>C (p.Val283Ala)
ACADVL_0134	ACADVL	c.637G>C	NM_000018.4:c.637G>C	p.Ala213Pro	Likely Pathogenic	Acyl-CoA_Ox/DH_mid (Acyl-CoA oxidase/dehydrogenase, middle domain)	SNV	Missense	Exon 8	VLCAD	4	637	probably_damaging(0.999)	deleterious(0.01)	Sudden death	2023-07-05	10077518	Yes	177292	2024-07-16	05/16/2023	ACADVL:c.637G>C (p.Ala213Pro)
ACADVL_0136	ACADVL	c.640T>G	NM_000018.4:c.640T>G	p.Phe214Val	Uncertain Significance	FAD Binding Site	SNV	Missense	Exon 8	VLCAD	7	640	probably_damaging(0.995)	deleterious(0)		2020-11-18	26385305	Yes	532102	2024-07-16	05/16/2023
ACADVL_0137	ACADVL	c.642_643del	NM_000018.4:c.642_643del	p.Phe214Leufs*38	Pathogenic	FAD Binding Site	Deletion	Frameshift	Exon 8	VLCAD	3	642	-	-	Cardiomyopathy, Fair skin complexion, Grunting, Hypoglycemia, Hypotonia, Liver abnormality, Poor feeding, Seizure		31620161, 34465376	Yes	1064374	2024-07-16	03/01/2023	ACADVL:c.1349G>A (p.Arg450His), ACADVL:c.642_643del (p.Phe214Leufs*38)
ACADVL_0138	ACADVL	c.643T>C	NM_000018.4:c.643T>C	p.Cys215Arg	Pathogenic	FAD Binding Site	SNV	Missense	Exon 8	VLCAD	10	643	probably_damaging(1)	deleterious(0)	Abnormality of metabolism/homeostasis, Cardiac-other, Cardiomyopathy, Elevated circulating creatine kinase concentration, Exercise intolerance, Hypoglycemia, Limb-girdle muscle weakness, Liver abnormality, Loss of muscle force, Malaise/fatigue, Myalgia, Myoglobinuria, Myopathy, Rhabdomyolysis, Seizure		24305961, 25834949, 28755359, 32061778, 38372965	Yes	2839423	2024-07-16	03/01/2023	ACADVL:c.643T>C (p.Cys215Arg)
ACADVL_0139	ACADVL	c.644_647del	NM_000018.4:c.644_647del	p.Cys215*	Pathogenic	FAD Binding Site	Deletion	Frameshift	Exon 8	VLCAD	6	644	-	-	Muscle weakness, Myalgia	2022-11-09	15210884	Yes	358464	2024-07-16	05/16/2023	ACADVL:c.1144A>C (p.Lys382Gln), ACADVL:c.1349G>A (p.Arg450His)
ACADVL_0517	ACADVL	c.652_682dup	NM_000018.4:c.652_682dup	p.Ile228Argfs*35	Pathogenic	Acyl-CoA_Ox/DH_mid (Acyl-CoA oxidase/dehydrogenase, middle domain)	Duplication	Frameshift	Exon 8	VLCAD	1	652	-	-							05/16/2023
ACADVL_0140	ACADVL	c.652G>A	NM_000018.4:c.652G>A	p.Glu218Lys	Pathogenic	FAD Binding Site	SNV	Missense	Exon 8	VLCAD	4	652	probably_damaging(0.999)	deleterious(0)	Elevated circulating creatine kinase concentration, Hypotonic, Paleness, Poor reaction to pain, Vomiting	2020-10-07	30194637, 34184355	Yes	467445	2024-07-16	05/16/2023	ACADVL:c.652G>A (p.Glu218Lys), ACADVL:c.848T>C (p.Val283Ala)
ACADVL_0141	ACADVL	c.655C>A	NM_000018.4:c.655C>A	p.Pro219Thr	Pathogenic	FAD Binding Site	SNV	Missense	Exon 8	VLCAD	1	655	probably_damaging(0.99)	deleterious(0.01)		2024-03-20		Yes	1444795	2024-07-16	05/16/2023	ACADVL:c.428G>A (p.Gly143Asp)
ACADVL_0142	ACADVL	c.661A>G	NM_000018.4:c.661A>G	p.Ser221Gly	Uncertain Significance	FAD Binding Site	SNV	Missense	Exon 8	VLCAD	1	661	benign(0.194)	deleterious(0)	Decreased body weight		33986768	Yes	1454255	2024-07-16	03/01/2023	ACADVL:c.848T>C (p.Val283Ala)
ACADVL_0143	ACADVL	c.664G>C	NM_000018.4:c.664G>C	p.Gly222Arg	Pathogenic	FAD Binding Site	SNV	Missense	Exon 8	VLCAD	10	664	probably_damaging(1)	deleterious(0)	Anuria, Cardiac-other, Cardiomyopathy, Cyanosis, Developmental delay, Diarrhea, Disturbance of consciousness, Elevated circulating creatine kinase concentration, Hypoglycemia, Lethargy, Liver abnormality, Liver damage, Multiorgan damage, Muscle weakness, Seizure	2024-03-06	24801231, 25652019, 28771436, 31844625	Yes	1198972	2024-07-16	05/16/2023	ACADVL:c.1183-11T>G (Intronic), ACADVL:c.1349G>A (p.Arg450His), ACADVL:c.1605+1G>T (Intronic), ACADVL:c.878+3G>T (Intronic), ACADVL:c.896A>T (p.Lys299Met)
ACADVL_0144	ACADVL	c.664G>A	NM_000018.4:c.664G>A	p.Gly222Arg	Pathogenic	FAD Binding Site	SNV	Missense	Exon 8	VLCAD	5	664	probably_damaging(1)	deleterious(0)	Coarse, Malaise/fatigue, Muscle weakness, Myalgia, Myoglobinuria, Sweating, Urine discoloration	2022-11-23	16443431, 17999356, 20060901, 21378393, 24898617	Yes	98200	2024-07-16	05/16/2023	ACADVL:c.1512G>C (p.Glu504Asp), ACADVL:c.1512G>T (p.Glu504Asp), ACADVL:c.664G>A (p.Gly222Arg)
ACADVL_0518	ACADVL	c.680C>T	NM_000018.4:c.680C>T	p.Ser227Phe	Uncertain Significance	Acyl-CoA_Ox/DH_mid (Acyl-CoA oxidase/dehydrogenase, middle domain)	SNV	Missense	Exon 8	VLCAD	1	680	probably_damaging(1)	deleterious(0)	Decreased body weight, Diarrhea, Malaise/fatigue, Nausea, Pain, Vomiting		39035620				03/01/2023	ACADVL:c.577G>C (p.Gly193Arg)
ACADVL_0145	ACADVL	c.683T>C	NM_000018.4:c.683T>C	p.Ile228Thr	Uncertain Significance	Acyl-CoA_Ox/DH_mid (Acyl-CoA oxidase/dehydrogenase, middle domain)	SNV	Missense	Exon 8	VLCAD	1	683	probably_damaging(1)	deleterious(0.01)			35281663	No		2024-07-16	03/01/2023	ACADVL:c.1077G>A (p.Ala359=)
ACADVL_0146	ACADVL	c.685C>T	NM_000018.4:c.685C>T	p.Arg229*	Pathogenic	Acyl-CoA_Ox/DH_mid (Acyl-CoA oxidase/dehydrogenase, middle domain)	SNV	Nonsense	Exon 8	VLCAD	18	685	-	-	Elevated circulating creatine kinase concentration, Malaise/fatigue, Myalgia, Pulmonary/respiratory, Rhabdomyolysis	2021-06-23	17999356, 26404456, 27246109, 28755359, 29552494, 31372341, 31497477, 31844625, 32798077, 33549744, 35281663, 35400565, 36356723	Yes	186985	2024-07-16	05/16/2023	ACADVL:c.1144A>C (p.Lys382Gln), ACADVL:c.1226C>T (p.Thr409Met), ACADVL:c.1711G>A (p.Gly571Arg), ACADVL:c.1837C>T (p.Arg613Trp), ACADVL:c.685C>T (p.Arg229*), ACADVL:c.848T>C (p.Val283Ala)
ACADVL_0462	ACADVL	c.688dup	NM_000018.4:c.688dup	p.Thr230Asnfs*23	Pathogenic	Acyl-CoA_Ox/DH_mid (Acyl-CoA oxidase/dehydrogenase, middle domain)	Duplication	Frameshift	Exon 8	VLCAD	1	688	-	-	Liver abnormality	2023-09-06		Yes	846150	2024-07-16	05/16/2023
ACADVL_0147	ACADVL	c.689C>T	NM_000018.4:c.689C>T	p.Thr230Ile	Uncertain Significance	Acyl-CoA_Ox/DH_mid (Acyl-CoA oxidase/dehydrogenase, middle domain)	SNV	Missense	Exon 8	VLCAD	5	689	possibly_damaging(0.84)	deleterious(0)	Elevated circulating creatine kinase concentration, Myalgia, Other, Rhabdomyolysis, Specify: leg pain, Specify: stomach pain	2023-07-05	26404456, 27209629, 33549744, 36356723	Yes	646649	2024-07-16	05/16/2023	ACADVL:c.1923G>C (p.Leu641Phe), ACADVL:c.428_467del (p.Gly143Alafs*61), ACADVL:c.622G>A (p.Gly208Arg)
ACADVL_0148	ACADVL	c.694G>A	NM_000018.4:c.694G>A	p.Ala232Thr	Pathogenic	Acyl-CoA_Ox/DH_mid (Acyl-CoA oxidase/dehydrogenase, middle domain)	SNV	Missense	Exon 8	VLCAD	5	694	probably_damaging(0.999)	deleterious(0)	Developmental delay, Muscle spasm, Muscle weakness, Myoglobinuria, Seizure		16895136, 23798014, 28871440, 32928639	Yes	1293398	2024-07-16	05/16/2023	ACADVL:c.1535G>A (p.Arg512Gln), ACADVL:c.694G>A (p.Ala232Thr), ACADVL:c.848T>C (p.Val283Ala)
ACADVL_0149	ACADVL	c.708_709del	NM_000018.4:c.708_709del	p.Cys237Trpfs*15	Pathogenic	Modified residue(S-nitrosocysteine)	Deletion	Frameshift	Exon 8	VLCAD	1	708	-	-			35281659	Yes	487774	2024-07-16	03/01/2023
ACADVL_0150	ACADVL	c.709T>C	NM_000018.4:c.709T>C	p.Cys237Arg	Likely Pathogenic	Modified residue(S-nitrosocysteine)	SNV	Missense	Exon 8	VLCAD	4	709	probably_damaging(0.926)	tolerated(0.24)			18670371, 31844625, 35400565	Yes	917273	2024-07-16	03/01/2023	ACADVL:c.1532G>A (p.Arg511Gln), ACADVL:c.709T>C (p.Cys237Arg)
ACADVL_0463	ACADVL	c.711_712del	NM_000018.4:c.711_712del	p.Cys237Trpfs*15	Pathogenic	Modified residue(S-nitrosocysteine)	Deletion	Frameshift	Exon 8	VLCAD	3	711	-	-	Elevated circulating creatine kinase concentration	2023-08-16	39210374	Yes	921083	2024-07-16	05/16/2023	ACADVL:c.1393A>C (p.Asn465His), ACADVL:c.711_712del (p.Cys237Trpfs*15)
ACADVL_0464	ACADVL	c.715A>G	NM_000018.4:c.715A>G	p.Lys239Glu	Uncertain Significance	Modified residue(N6-acetyllysine)	SNV	Missense	Exon 8	VLCAD	1	715	possibly_damaging(0.697)	deleterious(0.05)		2023-05-24		Yes	846151	2024-07-16	05/16/2023
ACADVL_0151	ACADVL	c.716_717del	NM_000018.4:c.716_717del	p.Lys239Ilefs*13	Pathogenic	Modified residue(N6-acetyllysine)	Deletion	Frameshift	Exon 8	VLCAD	2	716	-	-		2023-08-02		Yes	3168280	2024-07-16	05/16/2023
ACADVL_0519	ACADVL	c.721T>A	NM_000018.4:c.721T>A	p.Tyr241Asn	Uncertain Significance	Acyl-CoA_Ox/DH_mid (Acyl-CoA oxidase/dehydrogenase, middle domain)	SNV	Missense	Exon 8	VLCAD	1	721	probably_damaging(0.998)	deleterious(0)							03/01/2023	ACADVL:c.1213G>A (p.Asp405Asn)
ACADVL_0023	ACADVL	c.727C>T	NM_000018.4:c.727C>T	p.Leu243Phe	Pathogenic	Acyl-CoA_Ox/DH_mid (Acyl-CoA oxidase/dehydrogenase, middle domain)	SNV	Missense	Exon 8	VLCAD	7	727			Autism/behavior, Bronchial asthma, Developmental delay, Elevated circulating creatine kinase concentration, High blood cpk, Hypoglycemia, Malaise/fatigue, Myalgia, Rhabdomyolysis, Rhabdomyolysis attacks, Seizure		29552494, 30023301, 31372341, 31844625, 32798077, 35400565	No		2024-07-16	03/01/2023	ACADVL:c.1639G>A (p.Val547Met)
ACADVL_0152	ACADVL	c.728T>A	NM_000018.4:c.728T>A	p.Leu243His	Pathogenic	Acyl-CoA_Ox/DH_mid (Acyl-CoA oxidase/dehydrogenase, middle domain)	SNV	Missense	Exon 8	VLCAD	5	728	probably_damaging(0.999)	deleterious(0)	Attention deficit, Cardiomyopathy, Elevated circulating creatine kinase concentration, Emotional problems, Fine motor deficits, Hypoglycemia, Liver abnormality, Other	2022-10-26	23798014	Yes	921084	2024-07-16	05/16/2023
ACADVL_0153	ACADVL	c.739A>G	NM_000018.4:c.739A>G	p.Lys247Glu	Likely Pathogenic	Acyl-CoA_Ox/DH_mid (Acyl-CoA oxidase/dehydrogenase, middle domain)	SNV	Missense	Exon 8	VLCAD	1	739	probably_damaging(0.936)	deleterious(0)	Sudden death		10077518	Yes	548266	2024-07-16	03/01/2023	ACADVL:c.896_898del (p.Lys299del)
ACADVL_0154	ACADVL	c.739A>C	NM_000018.4:c.739A>C	p.Lys247Gln	Likely Pathogenic	Acyl-CoA_Ox/DH_mid (Acyl-CoA oxidase/dehydrogenase, middle domain)	SNV	Missense	Exon 8	VLCAD	2	739	probably_damaging(0.995)	deleterious(0)			10790204, 17999356	Yes	38417	2024-07-16	03/01/2023
ACADVL_0155	ACADVL	c.746G>T	NM_000018.4:c.746G>T	p.Trp249Leu	Uncertain Significance	FAD Binding Site	SNV	Missense	Exon 8	VLCAD	1	746	probably_damaging(0.995)	deleterious(0)			31844625	No		2024-07-16	03/01/2023
ACADVL_0156	ACADVL	c.751A>G	NM_000018.4:c.751A>G	p.Ser251Gly	Uncertain Significance	FAD Binding Site	SNV	Missense	Exon 8	VLCAD	1	751	probably_damaging(0.953)	deleterious(0)	Dehydration, Elevated circulating creatine kinase concentration, Fever, Poor feeding, Pulmonary/respiratory, Renal insufficiency/failure		26937394	Yes	329730	2024-07-16	03/01/2023	ACADVL:c.848T>C (p.Val283Ala)
ACADVL_0157	ACADVL	c.753-27C>T	NM_000018.4:c.753-27C>T	Intronic	Uncertain Significance	Not Specified	SNV	Intronic	Intron 8	VLCAD	1	753	-	-			27246109	Yes	468802	2024-07-16	03/01/2023	ACADVL:c.1019G>T (p.Gly340Val)
ACADVL_0158	ACADVL	c.753-6C>A	NM_000018.4:c.753-6C>A	Intronic	Uncertain Significance	Not Specified	SNV	Splice region	Intron 8	VLCAD	1	753	-	-			23798014	No		2024-07-16	03/01/2023	ACADVL:c.1700G>A (p.Arg567Gln)
ACADVL_0159	ACADVL	c.753-2A>C	NM_000018.4:c.753-2A>C	Intronic	Pathogenic	Not Specified	SNV	Splice acceptor	Intron 8	VLCAD	18	753	-	-	Abnormality of metabolism/homeostasis, Cardiac-other, Dehydration, Difficulties in mastication, Elevated circulating creatine kinase concentration, Gastrointestinal-other, Generalized hypoplasia, Hyperammonemia, Hypoglycemia, Hypoketotic, Hypotonia, Lethargy, Lipid accumulation, Liver abnormality, Malaise/fatigue, Muscle weakness, Myoglobinuria, Pancytopenia, Pericardial effusion, Progressive obt…	2023-05-10	10738914, 16488171, 17999356, 20060901, 2066862, 21378393, 23798014, 27246109, 30194637, 35066899, 38651394	Yes	98201	2024-07-16	05/16/2023	ACADVL:c.1322G>A (p.Gly441Asp), ACADVL:c.1372T>C (p.Phe458Leu), ACADVL:c.1388G>A (p.Gly463Glu), ACADVL:c.1430G>A (p.Cys477Tyr), ACADVL:c.1700G>A (p.Arg567Gln), ACADVL:c.520G>A (p.Val174Met), ACADVL:c.553G>A (p.Gly185Ser), ACADVL:c.848T>C (p.Val283Ala), ACADVL:c.896_898del (p.Lys299del)
ACADVL_0520	ACADVL	c.753-2A>G	NM_000018.4:c.753-2A>G	Intronic	UNKNOWN	Not Specified	SNV	Splice acceptor	Intron 8	VLCAD	1	753	-	-	Cardiomyopathy, Hypoglycemia, Rhabdomyolysis						03/01/2023	ACADVL:c.533T>C (p.Leu178Pro)
ACADVL_0521	ACADVL	c.753T>G	NM_000018.4:c.753T>G	p.Ser251Arg	Uncertain Significance	FAD Binding Site	SNV	Missense	Exon 9	VLCAD	1	753	probably_damaging(0.983)	deleterious(0.01)	Low-fat diet with medium-chain triglyceride supplementation, Normal cardiac function, Normal growth and development, Normal lca levels with high-carb, Normal liver enzymes, Normal liver function, Normal liver size		39816989	No		2025-01-22	03/01/2023	ACADVL:c.1276G>A (p.Ala426Thr)
ACADVL_0522	ACADVL	c.755A>G	NM_000018.4:c.755A>G	p.Asn252Ser	Uncertain Significance	Acyl-CoA_Ox/DH_mid (Acyl-CoA oxidase/dehydrogenase, middle domain)	SNV	Missense	Exon 9	VLCAD	1	755	benign(0.314)	deleterious(0)			37671074				03/01/2023
ACADVL_0465	ACADVL	c.757G>A	NM_000018.4:c.757G>A	p.Gly253Arg	Uncertain Significance	Acyl-CoA_Ox/DH_mid (Acyl-CoA oxidase/dehydrogenase, middle domain)	SNV	Missense	Exon 9	VLCAD	1	757	probably_damaging(0.996)	deleterious(0)		2023-03-01		Yes	531814	2024-07-16	05/16/2023
ACADVL_0160	ACADVL	c.760G>A	NM_000018.4:c.760G>A	p.Gly254Ser	Pathogenic	Acyl-CoA_Ox/DH_mid (Acyl-CoA oxidase/dehydrogenase, middle domain)	SNV	Missense	Exon 9	VLCAD	2	760	possibly_damaging(0.772)	deleterious(0.01)		2021-04-21		Yes	921088	2024-07-16	05/16/2023	ACADVL:c.1322G>A (p.Gly441Asp)
ACADVL_0161	ACADVL	c.761G>A	NM_000018.4:c.761G>A	p.Gly254Asp	Likely Pathogenic	Acyl-CoA_Ox/DH_mid (Acyl-CoA oxidase/dehydrogenase, middle domain)	SNV	Missense	Exon 9	VLCAD	4	761	probably_damaging(0.982)	deleterious(0.01)			28755359, 35281663	Yes	3072881	2024-07-16	03/01/2023	ACADVL:c.761G>A (p.Gly254Asp)
ACADVL_0523	ACADVL	c.764T>C	NM_000018.4:c.764T>C	p.Leu255Pro	Likely Pathogenic	Acyl-CoA_Ox/DH_mid (Acyl-CoA oxidase/dehydrogenase, middle domain)	SNV	Missense	Exon 9	VLCAD	1	764	probably_damaging(0.992)	deleterious(0)	Elevated circulating creatine kinase concentration						05/16/2023	ACADVL:c.848T>C (p.Val283Ala)
ACADVL_0162	ACADVL	c.770del	NM_000018.4:c.770del	p.Asp257Alafs*19	Pathogenic	Acyl-CoA_Ox/DH_mid (Acyl-CoA oxidase/dehydrogenase, middle domain)	Deletion	Frameshift	Exon 9	VLCAD	8	770	-	-	Abnormality of metabolism/homeostasis, Arrhythmia, Coma, Elevated circulating creatine kinase concentration, Exercise intolerance, Hemodynamic instability, Hypoglycemia, Hypotonia, Liver abnormality, Muscle weakness, Myalgia, Myopathy, Rhabdomyolysis		12682504, 20547398, 27209629, 30194637, 34194748	Yes	938208	2024-07-16	03/01/2023	ACADVL:c.1613G>C (p.Arg538Pro), ACADVL:c.848T>C (p.Val283Ala)
ACADVL_0163	ACADVL	c.773T>C	NM_000018.4:c.773T>C	p.Ile258Thr	Pathogenic	Acyl-CoA_Ox/DH_mid (Acyl-CoA oxidase/dehydrogenase, middle domain)	SNV	Missense	Exon 9	VLCAD	3	773	probably_damaging(0.974)	deleterious(0)		2022-10-05	30194637, 33986768	Yes	846153	2024-07-16	05/16/2023	ACADVL:c.1358G>A (p.Arg453Gln), ACADVL:c.865G>A (p.Gly289Arg)
ACADVL_0164	ACADVL	c.778A>C	NM_000018.4:c.778A>C	p.Thr260Pro	Likely Pathogenic	Acyl-CoA_Ox/DH_mid (Acyl-CoA oxidase/dehydrogenase, middle domain)	SNV	Missense	Exon 9	VLCAD	2	778	probably_damaging(0.999)	deleterious(0)			31844625, 35400565	No		2024-07-16	03/01/2023	ACADVL:c.? (p.Cys607Ser)
ACADVL_0165	ACADVL	c.779C>T	NM_000018.4:c.779C>T	p.Thr260Met	Pathogenic	Acyl-CoA_Ox/DH_mid (Acyl-CoA oxidase/dehydrogenase, middle domain)	SNV	Missense	Exon 9	VLCAD	44	779	probably_damaging(0.972)	deleterious(0)	Abnormality of metabolism/homeostasis, Arrhythmia, Asymptomatic, Cardiac arrest, Cardiomyopathy, Elevated circulating creatine kinase concentration, Exercise intolerance, Hypertrophy, Hypoglycemia, Hypotonia, Lethargy, Liver abnormality, Mild lipidosis in type i muscle fibres, Myalgia, Myoglobinuria, Myopathy, Pulmonary/respiratory, Pyramidal tract signs, Renal insufficiency/failure, Rhabdomyolys…	2024-03-20	10077518, 16950999, 17999356, 19327992, 20060901, 20480395, 20547398, 21932095, 27943070, 29268767, 30194637, 32518924, 35066899, 35400565, 36109795, 38015438, 38372965, 7583594, 8422439, 8845838	Yes	33876	2024-07-16	05/16/2023	ACADVL:c.1246G>A (p.Ala416Thr), ACADVL:c.1443A>T (p.Gly481=), ACADVL:c.1500_1502del (p.Leu502del), ACADVL:c.1700G>A (p.Arg567Gln), ACADVL:c.1733T>C (p.Met578Thr), ACADVL:c.1918_1921del (p.Ala640Trpfs*39), ACADVL:c.575T>C (p.Phe192Ser), ACADVL:c.779C>T (p.Thr260Met), ACADVL:c.842C>A (p.Ala281Asp), ACADVL:c.848T>C (p.Val283Ala), ACADVL:c.877del (p.His293Metfs*60), ACADVL:c.887_888del (p.Pro296Argfs…
ACADVL_0166	ACADVL	c.778_779dup	NM_000018.4:c.778_779dup	p.Val261Argfs*16	Pathogenic	Acyl-CoA_Ox/DH_mid (Acyl-CoA oxidase/dehydrogenase, middle domain)	Duplication	Frameshift	Exon 9	VLCAD	2	778	-	-	Hypoglycemia, Hypotonia		27943070	No		2024-07-16	03/01/2023	ACADVL:c.778_779dup (p.Val261Argfs*16)
ACADVL_0524	ACADVL	c.782T>C	NM_000018.4:c.782T>C	p.Val261Ala	Likely Pathogenic	Acyl-CoA_Ox/DH_mid (Acyl-CoA oxidase/dehydrogenase, middle domain)	SNV	Missense	Exon 9	VLCAD	1	782	probably_damaging(1)	deleterious(0)							05/16/2023	ACADVL:c.782T>C (p.Val261Ala)
ACADVL_0167	ACADVL	c.790A>G	NM_000018.4:c.790A>G	p.Lys264Glu	Likely Pathogenic	Acyl-CoA_Ox/DH_mid (Acyl-CoA oxidase/dehydrogenase, middle domain)	SNV	Missense	Exon 9	VLCAD	33	790	probably_damaging(0.973)	deleterious(0)	Cardiomyopathy, Elevated circulating creatine kinase concentration, Muscle stiffness, Muscle weakness, Myalgia, Myopathy, Pain, Renal insufficiency/failure, Rhabdomyolysis, Sudden fetal distress, Urine discoloration, Walking disturbance		11914034, 15210884, 16895136, 17999356, 19589468, 21378393, 22841441, 31844625, 32669490, 35400565	Yes	938209	2024-07-16	03/01/2023	ACADVL:c.1153C>T (p.Arg385Trp), ACADVL:c.1246G>A (p.Ala416Thr), ACADVL:c.1309A>G (p.Met437Val), ACADVL:c.1349G>A (p.Arg450His), ACADVL:c.1748C>T (p.Ser583Leu), ACADVL:c.538G>A (p.Ala180Thr), ACADVL:c.790A>G (p.Lys264Glu), ACADVL:c.833_835del (p.Lys278del), ACADVL:c.996dup (p.Ala333Cysfs*26), ACADVL:c.997_998insT (p.Ala333Valfs*26), ACADVL:c.? (p.Cys607Ser)
ACADVL_0168	ACADVL	c.796C>G	NM_000018.4:c.796C>G	p.Pro266Ala	Uncertain Significance	Acyl-CoA_Ox/DH_mid (Acyl-CoA oxidase/dehydrogenase, middle domain)	SNV	Missense	Exon 9	VLCAD	1	796	probably_damaging(0.996)	deleterious(0.02)	Elevated circulating creatine kinase concentration, Myalgia, Rhabdomyolysis		25655073	No		2024-07-16	03/01/2023	ACADVL:c.1153C>T (p.Arg385Trp)
ACADVL_0169	ACADVL	c.797_798del	NM_000018.4:c.797_798del	p.Pro266Argfs*31	Pathogenic	Acyl-CoA_Ox/DH_mid (Acyl-CoA oxidase/dehydrogenase, middle domain)	Deletion	Frameshift	Exon 9	VLCAD	2	797	-	-		2021-12-22	39160549	Yes	921091	2024-07-16	05/16/2023	CPT1A:c.2142G>A (p.Pro714=)
ACADVL_0170	ACADVL	c.799_802del	NM_000018.4:c.799_802del	p.Val267Glnfs*8	Pathogenic	Acyl-CoA_Ox/DH_mid (Acyl-CoA oxidase/dehydrogenase, middle domain)	Deletion	Frameshift	Exon 9	VLCAD	8	799	-	-	Apathy, Decreased food intake, Diarrhea, Lethargy, Vomiting		10790204, 11914034, 27995075, 28283530, 33549744, 36356723	Yes	358465	2024-07-16	03/01/2023	ACADVL:c.799_802del (p.Val267Glnfs*8)
ACADVL_0525	ACADVL	c.809del	NM_000018.4:c.809del	p.Pro270Glnfs*6	Pathogenic	Acyl-CoA_Ox/DH_mid (Acyl-CoA oxidase/dehydrogenase, middle domain)	Deletion	Frameshift	Exon 9	VLCAD	1	809	-	-							05/16/2023	ACADVL:c.1700G>A (p.Arg567Gln)
ACADVL_0171	ACADVL	c.829_831del	NM_000018.4:c.829_831del	p.Glu277del	Pathogenic	Acyl-CoA_Ox/DH_mid (Acyl-CoA oxidase/dehydrogenase, middle domain)	Deletion	Deletion	Exon 9	VLCAD	24	829	-	-	Abnormality of metabolism/homeostasis, Cardiomyopathy, Dehydration, Diarrhea, Disseminated intravascular coagulation, Elevated circulating creatine kinase concentration, Fever, Hypoglycemia, Ketonuria, Lethargy, Liver abnormality, Poor feeder, Poor growth -feeding, Rhabdomyolysis, Seizure, Vomiting	2023-09-20	20547398, 23169530, 23430948, 27209629, 30194637, 32061778, 32518924, 38372965	Yes	200325	2024-07-16	05/16/2023	ACADVL:c.1096C>T (p.Arg366Cys), ACADVL:c.1316G>A (p.Gly439Asp), ACADVL:c.1370T>A (p.Ile457Asn), ACADVL:c.1666_1668del (p.Lys556del), ACADVL:c.388_390del (p.Glu130del), ACADVL:c.829_831del (p.Glu277del), ACADVL:c.848T>C (p.Val283Ala), ACADVL:c.950T>C (p.Val317Ala), HADHA:c.919-2A>G (Intronic)
ACADVL_0172	ACADVL	c.833_835del	NM_000018.4:c.833_835del	p.Lys278del	Pathogenic	Modified residue(N6-acetyllysine)	Deletion	Deletion	Exon 9	VLCAD	19	833	-	-	Cardiomyopathy, Elevated circulating creatine kinase concentration, Exercise intolerance, Hypertension, Intense generalised muscle pain, Malaise/fatigue, Muscle weakness, Myalgia, Myoglobinuria, Renal insufficiency/failure, Rhabdomyolysis	2021-08-04	10407852, 16895136, 19327992, 20480395, 23430950, 24305961, 26881790, 30194637, 32463482, 38015438, 38651394	Yes	265279	2024-07-16	05/16/2023	ACADVL:c.1376G>A (p.Arg459Gln), ACADVL:c.339C>A (p.Phe113Leu), ACADVL:c.455G>A (p.Gly152Asp), ACADVL:c.520G>A (p.Val174Met), ACADVL:c.790A>G (p.Lys264Glu), ACADVL:c.833_835del (p.Lys278del), ACADVL:c.848T>C (p.Val283Ala)
ACADVL_0173	ACADVL	c.839C>T	NM_000018.4:c.839C>T	p.Thr280Ile	Likely Pathogenic	Acyl-CoA_Ox/DH_mid (Acyl-CoA oxidase/dehydrogenase, middle domain)	SNV	Missense	Exon 9	VLCAD	1	839	possibly_damaging(0.908)	deleterious(0)	Elevated circulating creatine kinase concentration, Myoglobinuria, Myopathy, Rhabdomyolysis	2021-04-28		Yes	1478672	2024-07-16	05/16/2023	ACADVL:c.1076C>T (p.Ala359Val)
ACADVL_0174	ACADVL	c.841G>C	NM_000018.4:c.841G>C	p.Ala281Pro	Uncertain Significance	Acyl-CoA_Ox/DH_mid (Acyl-CoA oxidase/dehydrogenase, middle domain)	SNV	Missense	Exon 9	VLCAD	1	841	probably_damaging(0.998)	deleterious(0)		2020-11-18		Yes	1050628	2024-07-16	05/16/2023
ACADVL_0495	ACADVL	c.842C>G	NM_000018.4:c.842C>G	p.Ala281Gly	Likely Pathogenic	Acyl-CoA_Ox/DH_mid (Acyl-CoA oxidase/dehydrogenase, middle domain)	SNV	Missense	Exon 9	VLCAD	1	842					35400565	Unknown			03/01/2023	ACADVL:c.1246G>A (p.Ala416Thr)
ACADVL_0175	ACADVL	c.842C>A	NM_000018.4:c.842C>A	p.Ala281Asp	Pathogenic	Acyl-CoA_Ox/DH_mid (Acyl-CoA oxidase/dehydrogenase, middle domain)	SNV	Missense	Exon 9	VLCAD	3	842	probably_damaging(0.998)	deleterious(0)	Abnormality of metabolism/homeostasis, Arrhythmia, Cardiac arrest, Elevated circulating creatine kinase concentration, Exercise intolerance, Hypoglycemia, Hypotonia, Lethargy, Liver abnormality, Myalgia, Myoglobinuria, Pulmonary/respiratory, Pyramidal tract signs, Seizure		19327992, 27943070, 7583594, 8422439, 8845838	Yes	2833943	2024-07-16	03/01/2023	ACADVL:c.779C>T (p.Thr260Met)
ACADVL_0176	ACADVL	c.842_843del	NM_000018.4:c.842_843del	p.Ala281Valfs*16	Pathogenic	Acyl-CoA_Ox/DH_mid (Acyl-CoA oxidase/dehydrogenase, middle domain)	Deletion	Frameshift	Exon 9	VLCAD	1	842	-	-	Cardiac-other, Cardiomyopathy, Feeding problems, Gastrointestinal-other, Hypoglycemia, Hypotonia, Liver abnormality, Muscle weakness, Pulmonary/respiratory, Trendelenburg gait		12122118	No		2024-07-16	03/01/2023
ACADVL_0178	ACADVL	c.848T>C	NM_000018.4:c.848T>C	p.Val283Ala	Pathogenic	Acyl-CoA_Ox/DH_mid (Acyl-CoA oxidase/dehydrogenase, middle domain)	SNV	Missense	Exon 9	VLCAD	445	848	possibly_damaging(0.858)	deleterious(0)	Abnormality of metabolism/homeostasis, Arrhythmia, Asymptomatic, Autism/behavior, Bilateral branch pulmonary artery stenosis, Cardiac-other, Cardiomyopathy, Coma, Constipation, Decelerations, Decreased body weight, Dehydration, Developmental delay, Elevated circulating creatine kinase concentration, Elevated plasma creatine kinase, Exercise intolerance, Fever, Hemodynamic instability, Hyperbiliru…	2024-03-20	10077518, 11486898, 12682504, 14517516, 16115821, 16443431, 16488171, 16860141, 16950999, 17999356, 19208414, 19333779, 20060901, 20480395, 20547398, 20668464, 21378393, 21429517, 21932095, 23480858, 23774949, 23798014, 24503138, 24898617, 25085675, 25456746, 25834949, 26385305, 26453363, 26881790, 26937394, 27209629, 27246109, 27518779, 28755359, 29268767, 30194637, 30445591, 30617651, 30761551,…	Yes	33877	2024-07-16	05/16/2023	ACADVL:c.104del (p.Pro35Leufs*26), ACADVL:c.1072A>G (p.Lys358Glu), ACADVL:c.1076C>T (p.Ala359Val), ACADVL:c.1081G>A (p.Asp361Asn), ACADVL:c.1096C>T (p.Arg366Cys), ACADVL:c.1097G>A (p.Arg366His), ACADVL:c.1127T>C (p.Phe376Ser), ACADVL:c.1141_1143del (p.Glu381del), ACADVL:c.1146G>C (p.Lys382Asn), ACADVL:c.1153C>T (p.Arg385Trp), ACADVL:c.1172A>G (p.Tyr391Cys), ACADVL:c.1177A>G (p.Thr393Ala), ACADVL:…
ACADVL_0526	ACADVL	c.853G>C	NM_000018.4:c.853G>C	p.Glu285Gln	Pathogenic	Acyl-CoA_Ox/DH_mid (Acyl-CoA oxidase/dehydrogenase, middle domain)	SNV	Missense	Exon 9	VLCAD	7	853	probably_damaging(0.997)	deleterious(0)							03/01/2023	ACADVL:c.1127T>C (p.Phe376Ser), ACADVL:c.1145del (p.Lys382Serfs*11), ACADVL:c.421del (p.Ala141Profs*76), ACADVL:c.538G>A (p.Ala180Thr), ACADVL:c.848T>C (p.Val283Ala), ACADVL:c.853G>C (p.Glu285Gln)
ACADVL_0179	ACADVL	c.854A>G	NM_000018.4:c.854A>G	p.Glu285Gly	Likely Pathogenic	Acyl-CoA_Ox/DH_mid (Acyl-CoA oxidase/dehydrogenase, middle domain)	SNV	Missense	Exon 9	VLCAD	5	854	probably_damaging(1)	deleterious(0)	Elevated circulating creatine kinase concentration, Gait disturbance, Hypotonia, Muscle weakness, Myalgia, Myoglobinuria, Myopathic attack, Rhabdomyolysis, Urine discoloration		27538624, 29552494, 31372341, 31844625, 32798077, 35400565	No		2024-07-16	03/01/2023	ACADVL:c.1198G>A (p.Val400Met)
ACADVL_0180	ACADVL	c.856A>G	NM_000018.4:c.856A>G	p.Arg286Gly	Pathogenic	Acyl-CoA_Ox/DH_mid (Acyl-CoA oxidase/dehydrogenase, middle domain)	SNV	Missense	Exon 9	VLCAD	2	856	probably_damaging(0.982)	deleterious(0)	Cardiomyopathy, Exercise intolerance, Hypoglycemia, Liver abnormality, Muscle weakness, Myalgia, Rhabdomyolysis		17999356, 20060901	Yes	1420651	2024-07-16	03/01/2023
ACADVL_0181	ACADVL	c.856_857del	NM_000018.4:c.856_857del	p.Arg286Glyfs*11	Pathogenic	Acyl-CoA_Ox/DH_mid (Acyl-CoA oxidase/dehydrogenase, middle domain)	Deletion	Frameshift	Exon 9	VLCAD	1	856	-	-		2022-08-03		Yes	921093	2024-07-16	05/16/2023
ACADVL_0527	ACADVL	c.862_870del	NM_000018.4:c.862_870del	p.Phe288_Gly290del	Likely Pathogenic	Acyl-CoA_Ox/DH_mid (Acyl-CoA oxidase/dehydrogenase, middle domain)	Deletion	Deletion	Exon 9	VLCAD	1	862	-	-	Abnormality of metabolism/homeostasis		39188284				03/01/2023	ACADVL:c.862_870del (p.Phe288_Gly290del)
ACADVL_0528	ACADVL	c.864C>T	NM_000018.4:c.864C>T	p.Phe288=	Uncertain Significance	Acyl-CoA_Ox/DH_mid (Acyl-CoA oxidase/dehydrogenase, middle domain)	SNV	Silent	Exon 9	VLCAD	4	864	-	-			30194637, 33549744, 36356723	Yes	468805	2024-07-16	03/01/2023	ACADVL:c.848T>C (p.Val283Ala), ACADVL:c.864C>T (p.Phe288=)
ACADVL_0183	ACADVL	c.864dup	NM_000018.4:c.864dup	p.Gly289Argfs*9	Pathogenic	Acyl-CoA_Ox/DH_mid (Acyl-CoA oxidase/dehydrogenase, middle domain)	Duplication	Frameshift	Exon 9	VLCAD	1	864	-	-			30194637	No		2024-07-16	03/01/2023	ACADVL:c.887_888del (p.Pro296Argfs*17)
ACADVL_0184	ACADVL	c.865G>A	NM_000018.4:c.865G>A	p.Gly289Arg	Pathogenic	Acyl-CoA_Ox/DH_mid (Acyl-CoA oxidase/dehydrogenase, middle domain)	SNV	Missense	Exon 9	VLCAD	20	865	possibly_damaging(0.802)	deleterious(0)	Ataxia, Autism/behavior, Cardiac-other, Decreased body weight, Developmental delay, Gross motor delay, Hyperintensities in basal ganglia, Hypoglycemia, Lethargy, Macrocephaly, Muscle weakness, Poor feeding, Speech -language delays, Vomiting	2023-03-22	14517516, 22494076, 23480858, 23798014, 27209629, 27246109, 30194637, 31031081, 33123633, 38651394, 39160549	Yes	358466	2024-07-16	05/16/2023	ACADVL:c.1253G>A (p.Ser418Asn), ACADVL:c.1376G>A (p.Arg459Gln), ACADVL:c.1501C>T (p.Leu501=), ACADVL:c.1592G>T (p.Arg531Leu), ACADVL:c.552del (p.Ile184Metfs*33), ACADVL:c.561A>C (p.Lys187Asn), ACADVL:c.773T>C (p.Ile258Thr), ACADVL:c.848T>C (p.Val283Ala)
ACADVL_0185	ACADVL	c.866G>A	NM_000018.4:c.866G>A	p.Gly289Glu	Likely Pathogenic	Acyl-CoA_Ox/DH_mid (Acyl-CoA oxidase/dehydrogenase, middle domain)	SNV	Missense	Exon 9	VLCAD	1	866	benign(0.055)	tolerated(0.05)		2023-03-15		Yes	196140	2024-07-16	05/16/2023
ACADVL_0187	ACADVL	c.869G>A	NM_000018.4:c.869G>A	p.Gly290Asp	Uncertain Significance	Acyl-CoA_Ox/DH_mid (Acyl-CoA oxidase/dehydrogenase, middle domain)	SNV	Missense	Exon 9	VLCAD	2	869	probably_damaging(0.967)	deleterious(0)	Hepatic encephalopathy, Reye syndrome-like episodes, Rhabdomyolysis	2023-01-11	12208138	Yes	2414495	2024-07-16	05/16/2023	ACADVL:c.520G>A (p.Val174Met), ACADVL:c.881G>A (p.Gly294Glu)
ACADVL_0186	ACADVL	c.869del	NM_000018.4:c.869del	p.Gly290Alafs*63	Pathogenic	Acyl-CoA_Ox/DH_mid (Acyl-CoA oxidase/dehydrogenase, middle domain)	Deletion	Frameshift	Exon 9	VLCAD	2	869	-	-	Elevated circulating creatine kinase concentration, Exercise intolerance, Liver abnormality, Muscle weakness, Myalgia, Myopathy, Neurogenic atrophy, Renal insufficiency/failure, Rhabdomyolysis, Urine discoloration		32558070	Yes	857326	2024-07-16	03/01/2023	ACADVL:c.1097G>A (p.Arg366His), ACADVL:c.1310T>C (p.Met437Thr)
ACADVL_0466	ACADVL	c.877del	NM_000018.4:c.877del	p.His293Metfs*60	Pathogenic	Acyl-CoA_Ox/DH_mid (Acyl-CoA oxidase/dehydrogenase, middle domain)	Deletion	Frameshift	Exon 9	VLCAD	1	877	-	-	Elevated circulating creatine kinase concentration	2023-10-04		Yes	2910788	2024-07-16	05/16/2023	ACADVL:c.779C>T (p.Thr260Met), HADHB:c.397A>G (p.Thr133Ala)
ACADVL_0188	ACADVL	c.877C>T	NM_000018.4:c.877C>T	p.His293Tyr	Pathogenic	Acyl-CoA_Ox/DH_mid (Acyl-CoA oxidase/dehydrogenase, middle domain)	SNV	Missense	Exon 9	VLCAD	2	877	benign(0.228)	deleterious(0.05)	Elevated circulating creatine kinase concentration, Exercise intolerance, Hypertension, Myalgia, Subvalvular aortic stenosis		25834949, 32463482	Yes	2839424	2024-07-16	03/01/2023	ACADVL:c.1322G>A (p.Gly441Asp)
ACADVL_0189	ACADVL	c.878+1G>C	NM_000018.4:c.878+1G>C	Intronic	Pathogenic	Not Specified	SNV	Splice donor	Intron 9	VLCAD	9	878	-	-	Elevated circulating creatine kinase concentration, Hypoglycemia, Liver abnormality	2022-08-10	22841441, 26927351, 31844625, 35400565	Yes	940435	2024-07-16	05/16/2023	ACADVL:c.305T>C (p.Leu102Pro), ACADVL:c.553G>A (p.Gly185Ser), ACADVL:c.619T>C (p.Ser207Pro)
ACADVL_0190	ACADVL	c.878+3G>T	NM_000018.4:c.878+3G>T	Intronic	Uncertain Significance	Not Specified	SNV	Splice region	Intron 9	VLCAD	2	878	-	-			31844625	No		2024-07-16	03/01/2023	ACADVL:c.664G>C (p.Gly222Arg)
ACADVL_0191	ACADVL	c.879-8T>A	NM_000018.4:c.879-8T>A	Intronic	Uncertain Significance	Not Specified	SNV	Splice region	Intron 9	VLCAD	1	879	-	-	Elevated circulating creatine kinase concentration, Hypoglycemia, Inflammatory bowel disease, Muscle weakness, Myalgia, Myoglobinuria, Rhabdomyolysis, Seizure		19208414, 20668464, 32558070	Yes	921182	2024-07-16	03/01/2023	ACADVL:c.848T>C (p.Val283Ala)
ACADVL_0194	ACADVL	c.881_884dup	NM_000018.4:c.881_884dup	p.Pro296Alafs*3	Pathogenic	Acyl-CoA_Ox/DH_mid (Acyl-CoA oxidase/dehydrogenase, middle domain)	Duplication	Frameshift	Exon 10	VLCAD	3	881	-	-	Feeding difficulties, Hypoglycemia, Other:metabolic acidosis, Poor weight gain (failure to thrive)	2021-04-21		Yes	358467	2024-07-16	05/16/2023	ACADVL:c.1045G>A (p.Ala349Thr)
ACADVL_0192	ACADVL	c.881G>A	NM_000018.4:c.881G>A	p.Gly294Glu	Likely Pathogenic	Acyl-CoA_Ox/DH_mid (Acyl-CoA oxidase/dehydrogenase, middle domain)	SNV	Missense	Exon 10	VLCAD	6	881	probably_damaging(1)	deleterious(0)	Hepatic encephalopathy, Reye syndrome-like episodes, Rhabdomyolysis	2024-03-20	12208138, 17999356, 25737446	Yes	200326	2024-07-16	05/16/2023	ACADVL:c.1360G>A (p.Asp454Asn), ACADVL:c.553G>A (p.Gly185Ser), ACADVL:c.869G>A (p.Gly290Asp)
ACADVL_0193	ACADVL	c.883C>A	NM_000018.4:c.883C>A	p.Pro295Thr	Likely Pathogenic	Acyl-CoA_Ox/DH_mid (Acyl-CoA oxidase/dehydrogenase, middle domain)	SNV	Missense	Exon 10	VLCAD	2	883	benign(0.029)	deleterious(0)			30194637	No		2024-07-16	03/01/2023	ACADVL:c.1700G>A (p.Arg567Gln), ACADVL:c.848T>C (p.Val283Ala)
ACADVL_0195	ACADVL	c.887_888del	NM_000018.4:c.887_888del	p.Pro296Argfs*17	Pathogenic	Acyl-CoA_Ox/DH_mid (Acyl-CoA oxidase/dehydrogenase, middle domain)	Deletion	Frameshift	Exon 10	VLCAD	15	887	-	-	Cardiac-other, Cardiomyopathy, Decreased body weight, Developmental delay, Elevated circulating creatine kinase concentration, Hypoglycemia, Hypothermia, Hypotonia, Lethargy, Liver abnormality, Muscle weakness, Pericardial effusion, Poor feeding, Pulmonary/respiratory, Rhabdomyolysis	2024-03-20	10077518, 12122118, 23480858, 27590926, 30194637, 31620161, 31737040, 34194748	Yes	186986	2024-07-16	05/16/2023	ACADVL:c.1182+3G>T (Intronic), ACADVL:c.1679-6G>A (Intronic), ACADVL:c.779C>T (p.Thr260Met), ACADVL:c.864dup (p.Gly289Argfs*9), ACADVL:c.887_888del (p.Pro296Argfs*17)
ACADVL_0196	ACADVL	c.889_891del	NM_000018.4:c.889_891del	p.Glu297del	Uncertain Significance	Acyl-CoA_Ox/DH_mid (Acyl-CoA oxidase/dehydrogenase, middle domain)	Deletion	Deletion	Exon 10	VLCAD	9	889	-	-	Abnormality of metabolism/homeostasis, Arrhythmia, Hypoglycemia	2021-11-10	21932095, 25456746, 26385305, 27246109, 30194637	Yes	200327	2024-07-16	05/16/2023	ACADVL:c.1246G>T (p.Ala416Ser), ACADVL:c.848T>C (p.Val283Ala)
ACADVL_0529	ACADVL	c.895A>G	NM_000018.4:c.895A>G	p.Lys299Glu	Pathogenic	Acyl-CoA_Ox/DH_mid (Acyl-CoA oxidase/dehydrogenase, middle domain)	SNV	Missense	Exon 10	VLCAD	1	895	possibly_damaging(0.848)	deleterious(0.02)			38784038				03/01/2023	ACADVL:c.1280G>A (p.Trp427*)
ACADVL_0197	ACADVL	c.896A>T	NM_000018.4:c.896A>T	p.Lys299Met	Pathogenic	Acyl-CoA_Ox/DH_mid (Acyl-CoA oxidase/dehydrogenase, middle domain)	SNV	Missense	Exon 10	VLCAD	7	896	probably_damaging(0.995)	deleterious(0)	Abnormality of metabolism/homeostasis, Anuria, Cardiomyopathy, Coma, Cyanosis, Diarrhea, Diminished reflexes, Disturbance of consciousness, Elevated circulating creatine kinase concentration, Hypoglycemia, Hypotonia, Lethargy, Liver abnormality, Multiorgan damage, Muscle weakness, Myalgia, Myopathy, Pulmonary/respiratory, Rhabdomyolysis, Seizure, Urine discoloration		16880373, 17999356, 25652019, 30194637, 31794763, 35281659	Yes	921096	2024-07-16	03/01/2023	ACADVL:c.1505T>A (p.Leu502Gln), ACADVL:c.298_299del (p.Gln100Valfs*3), ACADVL:c.664G>C (p.Gly222Arg), ACADVL:c.848T>C (p.Val283Ala), ACADVL:c.896A>T (p.Lys299Met)
ACADVL_0198	ACADVL	c.896_898del	NM_000018.4:c.896_898del	p.Lys299del	Pathogenic	Acyl-CoA_Ox/DH_mid (Acyl-CoA oxidase/dehydrogenase, middle domain)	Deletion	Deletion	Exon 10	VLCAD	21	896	-	-	Abnormality of metabolism/homeostasis, Cardiomyopathy, Generalized hypoplasia, Hypertrophy, Hypoglycemia, Hypotonia, Lethargy, Liver abnormality, Myopathy, Neonatal respiratory problems, Pancytopenia, Pulmonary/respiratory, Sudden death	2023-11-22	10077518, 10738914, 11486898, 23480858, 28755359, 30904546, 31844625, 36078043, 8554073	Yes	98203	2024-07-16	05/16/2023	ACADVL:c.1147C>G (p.Leu383Val), ACADVL:c.277+1G>A (p.?), ACADVL:c.520G>A (p.Val174Met), ACADVL:c.623-2A>C (Intronic), ACADVL:c.739A>G (p.Lys247Glu), ACADVL:c.753-2A>C (Intronic), ACADVL:c.779C>T (p.Thr260Met), HADHA:c.1528G>C (p.Glu510Gln), HADHB:c.640G>A (p.Val214Ile)
ACADVL_0200	ACADVL	c.898A>C	NM_000018.4:c.898A>C	p.Met300Leu	Likely Pathogenic	Acyl-CoA_Ox/DH_mid (Acyl-CoA oxidase/dehydrogenase, middle domain)	SNV	Missense	Exon 10	VLCAD	2	898	benign(0.13)	deleterious(0.04)	Rhabdomyolysis		28871440, 32928639	No		2024-07-16	03/01/2023	ACADVL:c.1097G>A (p.Arg366His)
ACADVL_0199	ACADVL	c.898A>G	NM_000018.4:c.898A>G	p.Met300Val	Pathogenic	Acyl-CoA_Ox/DH_mid (Acyl-CoA oxidase/dehydrogenase, middle domain)	SNV	Missense	Exon 10	VLCAD	3	898	possibly_damaging(0.823)	deleterious(0)	Distress, Elevated circulating creatine kinase concentration, Rhabdomyolysis	2022-12-21	27209629	Yes	548662	2024-07-16	05/16/2023	ACADVL:c.1532G>A (p.Arg511Gln)
ACADVL_0201	ACADVL	c.899T>C	NM_000018.4:c.899T>C	p.Met300Thr	Pathogenic	Acyl-CoA_Ox/DH_mid (Acyl-CoA oxidase/dehydrogenase, middle domain)	SNV	Missense	Exon 10	VLCAD	2	899	possibly_damaging(0.733)	deleterious(0)	Lethargy		27943070	No		2024-07-16	03/01/2023	ACADVL:c.899T>C (p.Met300Thr)
ACADVL_0202	ACADVL	c.900G>A	NM_000018.4:c.900G>A	p.Met300Ile	Likely Pathogenic	Acyl-CoA_Ox/DH_mid (Acyl-CoA oxidase/dehydrogenase, middle domain)	SNV	Missense	Exon 10	VLCAD	4	900	benign(0.31)	deleterious(0)	Arm abduction, Elbow flexion, Hip flexion, Knee extension, Lower limb muscle weakness, Muscle weakness, Myalgia, Rhabdomyolysis, Urine discoloration		32558070	Yes	857327	2024-07-16	03/01/2023	ACADVL:c.900G>A (p.Met300Ile)
ACADVL_0530	ACADVL	c.901_902del	NM_000018.4:c.901_902del	p.Gly301Hisfs*12	Pathogenic	Acyl-CoA_Ox/DH_mid (Acyl-CoA oxidase/dehydrogenase, middle domain)	Deletion	Frameshift	Exon 10	VLCAD	1	901	-	-							05/16/2023
ACADVL_0203	ACADVL	c.902G>A	NM_000018.4:c.902G>A	p.Gly301Asp	Likely Pathogenic	Acyl-CoA_Ox/DH_mid (Acyl-CoA oxidase/dehydrogenase, middle domain)	SNV	Missense	Exon 10	VLCAD	1	902	probably_damaging(0.99)	deleterious(0)		2022-10-26		Yes	2122612	2024-07-16	05/16/2023	ACADVL:c.481G>A (p.Ala161Thr)
ACADVL_0204	ACADVL	c.907A>G	NM_000018.4:c.907A>G	p.Lys303Glu	Uncertain Significance	Acyl-CoA_Ox/DH_mid (Acyl-CoA oxidase/dehydrogenase, middle domain)	SNV	Missense	Exon 10	VLCAD	1	907	possibly_damaging(0.848)	deleterious(0)		2022-04-13		Yes	433282	2024-07-16	05/16/2023
ACADVL_0205	ACADVL	c.910G>A	NM_000018.4:c.910G>A	p.Ala304Thr	Pathogenic	Acyl-CoA_Ox/DH_mid (Acyl-CoA oxidase/dehydrogenase, middle domain)	SNV	Missense	Exon 10	VLCAD	1	910	possibly_damaging(0.626)	deleterious(0.01)			17999356, 20060901	Yes	1706008	2024-07-16	03/01/2023	ACADVL:c.1316G>A (p.Gly439Asp)
ACADVL_0206	ACADVL	c.911C>T	NM_000018.4:c.911C>T	p.Ala304Val	Pathogenic	Acyl-CoA_Ox/DH_mid (Acyl-CoA oxidase/dehydrogenase, middle domain)	SNV	Missense	Exon 10	VLCAD	3	911	possibly_damaging(0.65)	deleterious(0)	Elevated circulating creatine kinase concentration, Exercise intolerance, Muscle weakness, Myalgia, Rhabdomyolysis, Urine discoloration		21932095, 32558070	Yes	857328	2024-07-16	03/01/2023	ACADVL:c.1844G>A (p.Arg615Gln), ACADVL:c.911C>T (p.Ala304Val)
ACADVL_0207	ACADVL	c.922G>T	NM_000018.4:c.922G>T	p.Ala308Ser	Likely Pathogenic	Acyl-CoA_Ox/DH_mid (Acyl-CoA oxidase/dehydrogenase, middle domain)	SNV	Missense	Exon 10	VLCAD	1	922	benign(0.057)	deleterious(0.04)			20547398, 21932095	No		2024-07-16	03/01/2023	ACADVL:c.922G>T (p.Ala308Ser), ACADVL:c.925G>A (p.Glu309Lys)
ACADVL_0208	ACADVL	c.925G>A	NM_000018.4:c.925G>A	p.Glu309Lys	Pathogenic	Acyl-CoA_Ox/DH_mid (Acyl-CoA oxidase/dehydrogenase, middle domain)	SNV	Missense	Exon 10	VLCAD	3	925	benign(0.317)	deleterious(0)			20547398, 21932095, 34638902	No		2024-07-16	03/01/2023	ACADVL:c.922G>T (p.Ala308Ser), ACADVL:c.925G>A (p.Glu309Lys)
ACADVL_0531	ACADVL	c.926_927del	NM_000018.4:c.926_927del	p.Glu309Glyfs*4	UNKNOWN	Acyl-CoA_Ox/DH_mid (Acyl-CoA oxidase/dehydrogenase, middle domain)	Deletion	Frameshift	Exon 10	VLCAD	1	926	-	-	Cardiomyopathy, Hypoglycemia, Other, Specify: knee pain, Specify: leg pain						03/01/2023	ACADVL:c.1182+1G>A (Intronic)
ACADVL_0209	ACADVL	c.928G>C	NM_000018.4:c.928G>C	p.Val310Leu	Likely Pathogenic	Acyl-CoA_Ox/DH_mid (Acyl-CoA oxidase/dehydrogenase, middle domain)	SNV	Missense	Exon 10	VLCAD	1	928	benign(0.083)	tolerated(0.07)			20547398, 21932095	No		2024-07-16	03/01/2023
ACADVL_0210	ACADVL	c.932del	NM_000018.4:c.932del	p.Phe311Serfs*42	Pathogenic	Acyl-CoA_Ox/DH_mid (Acyl-CoA oxidase/dehydrogenase, middle domain)	Deletion	Frameshift	Exon 10	VLCAD	2	932	-	-	Cardiomyopathy	2022-01-19	10077518	Yes	548334	2024-07-16	05/16/2023	ACADVL:c.623-1G>A (Intronic)
ACADVL_0211	ACADVL	c.938_940del	NM_000018.4:c.938_940del	p.Asp313del	Uncertain Significance	Acyl-CoA_Ox/DH_mid (Acyl-CoA oxidase/dehydrogenase, middle domain)	Deletion	Deletion	Exon 10	VLCAD	1	938	-	-		2021-01-20		Yes	1486160	2024-07-16	05/16/2023	ACADVL:c.848T>C (p.Val283Ala)
ACADVL_0212	ACADVL	c.946C>T	NM_000018.4:c.946C>T	p.Arg316Trp	Pathogenic	Catalytic Domain	SNV	Missense	Exon 10	VLCAD	1	946	possibly_damaging(0.623)	deleterious(0)		2023-04-19		Yes	2047497	2024-07-16	05/16/2023	ACADVL:c.520G>A (p.Val174Met)
ACADVL_0213	ACADVL	c.947G>A	NM_000018.4:c.947G>A	p.Arg316Gln	Pathogenic	Catalytic Domain	SNV	Missense	Exon 10	VLCAD	12	947	benign(0.007)	tolerated(0.1)		2024-03-13		Yes	200330	2024-07-16	05/16/2023	ACADVL:c.1096C>T (p.Arg366Cys), ACADVL:c.1322G>C (p.Gly441Ala), ACADVL:c.538G>A (p.Ala180Thr), ACADVL:c.947G>A (p.Arg316Gln)
ACADVL_0214	ACADVL	c.949G>T	NM_000018.4:c.949G>T	p.Val317Leu	Likely Pathogenic	Catalytic Domain	SNV	Missense	Exon 10	VLCAD	2	949	benign(0.333)	deleterious(0)	Abnormality of metabolism/homeostasis, Elevated circulating creatine kinase concentration, Hypertrophy		21531094	No		2024-07-16	03/01/2023
ACADVL_0215	ACADVL	c.950T>C	NM_000018.4:c.950T>C	p.Val317Ala	Uncertain Significance	Catalytic Domain	SNV	Missense	Exon 10	VLCAD	11	950	probably_damaging(0.996)	deleterious(0)	Abnormality of metabolism/homeostasis, Hypoglycemia, Liver abnormality, Poor feeder, Poor growth -feeding, Pulmonary/respiratory	2024-02-28	27209629, 27246109, 8845838, 9973285	Yes	98204	2024-07-16	05/16/2023	ACADVL:c.1096C>T (p.Arg366Cys), ACADVL:c.1097G>A (p.Arg366His), ACADVL:c.1591C>T (p.Arg531Trp), ACADVL:c.829_831del (p.Glu277del), ACADVL:c.848T>C (p.Val283Ala), ACADVL:c.950T>C (p.Val317Ala)
ACADVL_0216	ACADVL	c.953C>T	NM_000018.4:c.953C>T	p.Pro318Leu	Pathogenic	Catalytic Domain	SNV	Missense	Exon 10	VLCAD	2	953	probably_damaging(0.952)	deleterious(0)	Abnormality of metabolism/homeostasis, Hypoglycemia, Lethargy, Liver abnormality, Vomiting	2023-05-24	10529389	Yes	433283	2024-07-16	05/16/2023	ACADVL:c.953C>T (p.Pro318Leu)
ACADVL_0217	ACADVL	c.956C>A	NM_000018.4:c.956C>A	p.Ser319*	Pathogenic	Catalytic Domain	SNV	Nonsense	Exon 10	VLCAD	3	956	-	-	Cardiomyopathy, Elevated circulating creatine kinase concentration, Liver abnormality	2022-11-23	27209629	Yes	548664	2024-07-16	05/16/2023	ACADVL:c.1837C>T (p.Arg613Trp), ACADVL:c.439C>T (p.Pro147Ser)
ACADVL_0218	ACADVL	c.957G>A	NM_000018.4:c.957G>A	p.Ser319=	Uncertain Significance	Catalytic Domain	SNV	Silent	Exon 10	VLCAD	2	957	-	-			30194637	Yes	1083518	2024-07-16	03/01/2023	ACADVL:c.848T>C (p.Val283Ala)
ACADVL_0219	ACADVL	c.961A>G	NM_000018.4:c.961A>G	p.Asn321Asp	Uncertain Significance	Catalytic Domain	SNV	Missense	Exon 10	VLCAD	1	961	probably_damaging(0.911)	deleterious(0.04)	Cardiac-other, Hypoglycemia		23700290	No		2024-07-16	03/01/2023	ACADVL:c.961A>G (p.Asn321Asp)
ACADVL_0220	ACADVL	c.963C>A	NM_000018.4:c.963C>A	p.Asn321Lys	Uncertain Significance	Catalytic Domain	SNV	Missense	Exon 10	VLCAD	1	963	possibly_damaging(0.777)	deleterious(0)	Developmental delay, Motor impairment, Seizure		35281659	Yes	646652	2024-07-16	03/01/2023	ACADVL:c.848T>C (p.Val283Ala)
ACADVL_0221	ACADVL	c.965T>C	NM_000018.4:c.965T>C	p.Val322Ala	Pathogenic	Catalytic Domain	SNV	Missense	Exon 10	VLCAD	1	965	possibly_damaging(0.897)	deleterious(0)		2023-03-01		Yes	3158049	2024-07-16	05/16/2023	ACADVL:c.520G>A (p.Val174Met)
ACADVL_0222	ACADVL	c.988T>C	NM_000018.4:c.988T>C	p.Phe330Leu	Uncertain Significance	Acyl-CoA_DH/Ox_C (Acyl-CoA dehydrogenase/oxidase, C-terminal)	SNV	Missense	Exon 10	VLCAD	1	988	benign(0.326)	deleterious(0)		2022-07-06		Yes	921105	2024-07-16	05/16/2023
ACADVL_0223	ACADVL	c.996del	NM_000018.4:c.996del	p.Ala333Profs*20	Pathogenic	Acyl-CoA_DH/Ox_C (Acyl-CoA dehydrogenase/oxidase, C-terminal)	Deletion	Frameshift	Exon 10	VLCAD	3	996	-	-			28755359, 35281663	Yes	358469	2024-07-16	03/01/2023	ACADVL:c.848T>C (p.Val283Ala)
ACADVL_0224	ACADVL	c.996dup	NM_000018.4:c.996dup	p.Ala333Cysfs*26	Pathogenic	Acyl-CoA_DH/Ox_C (Acyl-CoA dehydrogenase/oxidase, C-terminal)	Duplication	Frameshift	Exon 10	VLCAD	24	996	-	-	Liver abnormality, Pulmonary/respiratory, Rhabdomyolysis, Vomiting	2023-11-22	18670371, 25242572, 29519241, 31844625, 33514801, 35400565	Yes	358470	2024-07-16	05/16/2023	ACADVL:c.1009C>T (p.Leu337Phe), ACADVL:c.1144A>C (p.Lys382Gln), ACADVL:c.1153C>T (p.Arg385Trp), ACADVL:c.1226C>T (p.Thr409Met), ACADVL:c.1246G>A (p.Ala416Thr), ACADVL:c.1349G>A (p.Arg450His), ACADVL:c.1639G>A (p.Val547Met), ACADVL:c.454G>A (p.Gly152Ser), ACADVL:c.552C>G (p.Ile184Met), ACADVL:c.779C>T (p.Thr260Met), ACADVL:c.790A>G (p.Lys264Glu), CPT1A:c.1518C>T (p.Gly506=)
ACADVL_0226	ACADVL	c.997_998insT	NM_000018.4:c.997_998insT	p.Ala333Valfs*26	Pathogenic	Acyl-CoA_DH/Ox_C (Acyl-CoA dehydrogenase/oxidase, C-terminal)	Insertion	Frameshift	Exon 10	VLCAD	6	997	-	-	Cardiomyopathy, Elevated circulating creatine kinase concentration, Myopathy, Rhabdomyolysis, Sudden fetal distress		17999356, 19589468, 21378393, 22841441, 29519241	Yes	2422015	2024-07-16	03/01/2023	ACADVL:c.1144A>C (p.Lys382Gln), ACADVL:c.1770_1773del (p.Ser590Argfs*89), ACADVL:c.454G>A (p.Gly152Ser), ACADVL:c.790A>G (p.Lys264Glu)
ACADVL_0225	ACADVL	c.997dup	NM_000018.4:c.997dup	p.Ala333Glyfs*26	Pathogenic	Acyl-CoA_DH/Ox_C (Acyl-CoA dehydrogenase/oxidase, C-terminal)	Duplication	Frameshift	Exon 10	VLCAD	1	997	-	-	Muscle weakness, Myalgia		15210884	No		2024-07-16	03/01/2023	ACADVL:c.1246G>A (p.Ala416Thr)
ACADVL_0532	ACADVL	c.998_999del	NM_000018.4:c.998_999del	p.Ala333Aspfs*25	Pathogenic	Acyl-CoA_DH/Ox_C (Acyl-CoA dehydrogenase/oxidase, C-terminal)	Deletion	Frameshift	Exon 10	VLCAD	1	998	-	-	Cardiomyopathy, Hypoglycemia		11486898				03/01/2023	ACADVL:c.848T>C (p.Val283Ala)
ACADVL_0533	ACADVL	c.1001T>C	NM_000018.4:c.1001T>C	p.Met334Thr	Uncertain Significance	Acyl-CoA_DH/Ox_C (Acyl-CoA dehydrogenase/oxidase, C-terminal)	SNV	Missense	Exon 10	VLCAD	1	1001	possibly_damaging(0.792)	deleterious(0)			38015438				03/01/2023
ACADVL_0227	ACADVL	c.1001T>G	NM_000018.4:c.1001T>G	p.Met334Arg	Pathogenic	Acyl-CoA_DH/Ox_C (Acyl-CoA dehydrogenase/oxidase, C-terminal)	SNV	Missense	Exon 10	VLCAD	14	1001	possibly_damaging(0.803)	deleterious(0)	Hypoglycemia, Rhabdomyolysis	2023-06-28	26385305, 27209629	Yes	98181	2024-07-16	05/16/2023	ACADVL:c.1183-7A>G (Intronic), ACADVL:c.1370T>C (p.Ile457Thr), ACADVL:c.1844G>A (p.Arg615Gln), ACADVL:c.637G>A (p.Ala213Thr)
ACADVL_0534	ACADVL	c.1004A>C	NM_000018.4:c.1004A>C	p.His335Pro	Uncertain Significance	Acyl-CoA_DH/Ox_C (Acyl-CoA dehydrogenase/oxidase, C-terminal)	SNV	Missense	Exon 10	VLCAD	1	1004	probably_damaging(0.971)	deleterious(0)			39375714				03/01/2023
ACADVL_0228	ACADVL	c.1009C>T	NM_000018.4:c.1009C>T	p.Leu337Phe	Likely Pathogenic	Acyl-CoA_DH/Ox_C (Acyl-CoA dehydrogenase/oxidase, C-terminal)	SNV	Missense	Exon 10	VLCAD	3	1009	probably_damaging(0.998)	deleterious(0)	Liver abnormality, Pulmonary/respiratory, Vomiting		20547398, 21932095, 25242572, 35400565	Yes	572219	2024-07-16	03/01/2023	ACADVL:c.996dup (p.Ala333Cysfs*26)
ACADVL_0229	ACADVL	c.1009_1011del	NM_000018.4:c.1009_1011del	p.Leu337del	Uncertain Significance	Acyl-CoA_DH/Ox_C (Acyl-CoA dehydrogenase/oxidase, C-terminal)	Deletion	Deletion	Exon 10	VLCAD	1	1009	-	-		2022-03-23		Yes	548269	2024-07-16	05/16/2023
ACADVL_0231	ACADVL	c.1019del	NM_000018.4:c.1019del	p.Gly340Glufs*13	Likely Pathogenic	Acyl-CoA_DH/Ox_C (Acyl-CoA dehydrogenase/oxidase, C-terminal)	Deletion	Frameshift	Exon 10	VLCAD	1	1019	-	-			30194637	No		2024-07-16	03/01/2023
ACADVL_0230	ACADVL	c.1019G>T	NM_000018.4:c.1019G>T	p.Gly340Val	Uncertain Significance	Acyl-CoA_DH/Ox_C (Acyl-CoA dehydrogenase/oxidase, C-terminal)	SNV	Missense	Exon 10	VLCAD	9	1019	probably_damaging(0.999)	deleterious(0)		2022-05-04	26385305, 27246109	Yes	415586	2024-07-16	05/16/2023	ACADVL:c.753-27C>T (Intronic), SLC25A20:c.868G>A (p.Ala290Thr)
ACADVL_0467	ACADVL	c.1022G>C	NM_000018.4:c.1022G>C	p.Arg341Thr	Uncertain Significance	Acyl-CoA_DH/Ox_C (Acyl-CoA dehydrogenase/oxidase, C-terminal)	SNV	Missense	Exon 10	VLCAD	1	1022	probably_damaging(0.998)	deleterious(0)		2023-08-09		Yes	410237	2024-07-16	05/16/2023
ACADVL_0232	ACADVL	c.1022G>A	NM_000018.4:c.1022G>A	p.Arg341Lys	Uncertain Significance	Acyl-CoA_DH/Ox_C (Acyl-CoA dehydrogenase/oxidase, C-terminal)	SNV	Missense	Exon 10	VLCAD	1	1022	probably_damaging(0.999)	deleterious(0)			30194637	No		2024-07-16	03/01/2023
ACADVL_0233	ACADVL	c.1024T>C	NM_000018.4:c.1024T>C	p.Phe342Leu	Pathogenic	Acyl-CoA_DH/Ox_C (Acyl-CoA dehydrogenase/oxidase, C-terminal)	SNV	Missense	Exon 10	VLCAD	2	1024	probably_damaging(0.993)	deleterious(0)	Elevated circulating creatine kinase concentration, Other, Rhabdomyolysis	2022-12-21		Yes	583285	2024-07-16	05/16/2023
ACADVL_0234	ACADVL	c.1027G>C	NM_000018.4:c.1027G>C	p.Gly343Arg	Uncertain Significance	Acyl-CoA_DH/Ox_C (Acyl-CoA dehydrogenase/oxidase, C-terminal)	SNV	Missense	Exon 10	VLCAD	1	1027	probably_damaging(0.999)	deleterious(0)			21932095	No		2024-07-16	03/01/2023
ACADVL_0468	ACADVL	c.1037C>T	NM_000018.4:c.1037C>T	p.Ala346Val	Uncertain Significance	Acyl-CoA_DH/Ox_C (Acyl-CoA dehydrogenase/oxidase, C-terminal)	SNV	Missense	Exon 10	VLCAD	1	1037	possibly_damaging(0.87)	deleterious(0.01)		2024-02-28		Yes	569704	2024-07-16	05/16/2023
ACADVL_0235	ACADVL	c.1037dup	NM_000018.4:c.1037dup	p.Ala347Glyfs*12	Pathogenic	Acyl-CoA_DH/Ox_C (Acyl-CoA dehydrogenase/oxidase, C-terminal)	Duplication	Frameshift	Exon 10	VLCAD	2	1037	-	-			16183823	No		2024-07-16	03/01/2023
ACADVL_0535	ACADVL	c.1039del	NM_000018.4:c.1039del	p.Ala347Profs*6	Pathogenic	Acyl-CoA_DH/Ox_C (Acyl-CoA dehydrogenase/oxidase, C-terminal)	Deletion	Frameshift	Exon 10	VLCAD	1	1039	-	-							05/16/2023
ACADVL_0236	ACADVL	c.1040C>T	NM_000018.4:c.1040C>T	p.Ala347Val	Uncertain Significance	Acyl-CoA_DH/Ox_C (Acyl-CoA dehydrogenase/oxidase, C-terminal)	SNV	Missense	Exon 10	VLCAD	1	1040	possibly_damaging(0.779)	deleterious(0.01)			32061778	Yes	921108	2024-07-16	03/01/2023	ACADVL:c.541dup (p.His181Profs*72)
ACADVL_0469	ACADVL	c.1043T>C	NM_000018.4:c.1043T>C	p.Leu348Pro	Uncertain Significance	Acyl-CoA_DH/Ox_C (Acyl-CoA dehydrogenase/oxidase, C-terminal)	SNV	Missense	Exon 10	VLCAD	1	1043	probably_damaging(0.983)	deleterious(0)		2022-09-21		Yes	2144494	2024-07-16	05/16/2023
ACADVL_0536	ACADVL	c.1045G>A	NM_000018.4:c.1045G>A	p.Ala349Thr	UNKNOWN	Acyl-CoA_DH/Ox_C (Acyl-CoA dehydrogenase/oxidase, C-terminal)	SNV	Missense	Exon 10	VLCAD	1	1045	benign(0.241)	deleterious(0.05)	Feeding difficulties, Hypoglycemia, Other:metabolic acidosis, Poor weight gain (failure to thrive)						03/01/2023	ACADVL:c.881_884dup (p.Pro296Alafs*3)
ACADVL_0237	ACADVL	c.1046C>A	NM_000018.4:c.1046C>A	p.Ala349Glu	Uncertain Significance	Acyl-CoA_DH/Ox_C (Acyl-CoA dehydrogenase/oxidase, C-terminal)	SNV	Missense	Exon 10	VLCAD	1	1046	possibly_damaging(0.587)	deleterious(0)			33986768	Yes	921110	2024-07-16	03/01/2023
ACADVL_0238	ACADVL	c.1049G>A	NM_000018.4:c.1049G>A	p.Gly350Asp	Uncertain Significance	Acyl-CoA_DH/Ox_C (Acyl-CoA dehydrogenase/oxidase, C-terminal)	SNV	Missense	Exon 10	VLCAD	1	1049	probably_damaging(0.999)	deleterious(0)		2022-01-12		Yes	2113981	2024-07-16	05/16/2023
ACADVL_0537	ACADVL	c.1049G>T	NM_000018.4:c.1049G>T	p.Gly350Val	Likely Pathogenic	Acyl-CoA_DH/Ox_C (Acyl-CoA dehydrogenase/oxidase, C-terminal)	SNV	Missense	Exon 10	VLCAD	2	1049	probably_damaging(1)	deleterious(0)	Brain damage, Brain stem reflexes, Cerebral edema, Coma, Dehydration, Diarrhea, Encephalopathy, Gastrointestinal-other, Hypoglycemia, Hypoxic ischemic, Liver abnormality, Seizure, Vomiting		20056241				03/01/2023	ACADVL:c.1700G>A (p.Arg567Gln)
ACADVL_0470	ACADVL	c.1051_1052delinsTT	NM_000018.4:c.1051_1052delinsTT	p.Thr351Phe	Uncertain Significance	Acyl-CoA_DH/Ox_C (Acyl-CoA dehydrogenase/oxidase, C-terminal)	Delins	Missense	Exon 10	VLCAD	1	1051	probably_damaging(0.996)	deleterious(0)		2023-01-25		No		2024-07-16	05/16/2023
ACADVL_0239	ACADVL	c.1052C>T	NM_000018.4:c.1052C>T	p.Thr351Ile	Uncertain Significance	Acyl-CoA_DH/Ox_C (Acyl-CoA dehydrogenase/oxidase, C-terminal)	SNV	Missense	Exon 10	VLCAD	2	1052	probably_damaging(0.986)	deleterious(0)	Hypothermia		31031081, 33442025	Yes	610107	2024-07-16	03/01/2023	ACADVL:c.1052C>T (p.Thr351Ile)
ACADVL_0240	ACADVL	c.1052C>A	NM_000018.4:c.1052C>A	p.Thr351Asn	Uncertain Significance	Acyl-CoA_DH/Ox_C (Acyl-CoA dehydrogenase/oxidase, C-terminal)	SNV	Missense	Exon 10	VLCAD	1	1052	probably_damaging(0.963)	deleterious(0.01)		2021-03-24		Yes	200331	2024-07-16	05/16/2023
ACADVL_0471	ACADVL	c.1054A>G	NM_000018.4:c.1054A>G	p.Met352Val	Uncertain Significance	Acyl-CoA_DH/Ox_C (Acyl-CoA dehydrogenase/oxidase, C-terminal)	SNV	Missense	Exon 10	VLCAD	1	1054	probably_damaging(0.939)	deleterious(0)		2024-02-14		Yes	3016206	2024-07-16	05/16/2023
ACADVL_0538	ACADVL	c.1055T>C	NM_000018.4:c.1055T>C	p.Met352Thr	Uncertain Significance	Acyl-CoA_DH/Ox_C (Acyl-CoA dehydrogenase/oxidase, C-terminal)	SNV	Missense	Exon 10	VLCAD	1	1055	probably_damaging(0.945)	deleterious(0)			38187300				03/01/2023	ACADVL:c.1838G>A (p.Arg613Gln)
ACADVL_0472	ACADVL	c.1064T>C	NM_000018.4:c.1064T>C	p.Ile355Thr	Pathogenic	Acyl-CoA_DH/Ox_C (Acyl-CoA dehydrogenase/oxidase, C-terminal)	SNV	Missense	Exon 10	VLCAD	1	1064	probably_damaging(0.912)	deleterious(0.04)		2024-03-20		Yes	646654	2024-07-16	05/16/2023
ACADVL_0241	ACADVL	c.1043_1065dup	NM_000018.4:c.1043_1065dup	p.Ile356Trpfs*5	Pathogenic	Acyl-CoA_DH/Ox_C (Acyl-CoA dehydrogenase/oxidase, C-terminal)	Duplication	Nonsense	Exon 10	VLCAD	1	1043	-	-	Cardiomyopathy, Elevated circulating creatine kinase concentration, Hypoglycemia, Rhabdomyolysis	2022-04-20		Yes	549056	2024-07-16	05/16/2023	ACADVL:c.553G>A (p.Gly185Ser)
ACADVL_0242	ACADVL	c.1065_1067del	NM_000018.4:c.1065_1067del	p.Ile356del	Pathogenic	Acyl-CoA_DH/Ox_C (Acyl-CoA dehydrogenase/oxidase, C-terminal)	Deletion	Deletion	Exon 10	VLCAD	5	1065	-	-			28871440, 32928639	Yes	548673	2024-07-16	05/16/2023	ACADVL:c.637G>A (p.Ala213Thr), CPT2:c.1239_1240del (p.Lys414Thrfs*7), CPT2:c.1342T>C (p.Phe448Leu)
ACADVL_0243	ACADVL	c.1066A>G	NM_000018.4:c.1066A>G	p.Ile356Val	Likely Pathogenic	Acyl-CoA_DH/Ox_C (Acyl-CoA dehydrogenase/oxidase, C-terminal)	SNV	Missense	Exon 10	VLCAD	17	1066	possibly_damaging(0.88)	deleterious(0.03)	Decreased body weight, Dizziness, Elevated circulating creatine kinase concentration, Exercise intolerance, Gastrointestinal-other, Malaise/fatigue, Poor feeding, Vomiting		23867825, 26385305, 27209629, 30194637, 31031081, 33123633, 37671074	Yes	190705	2024-07-16	03/01/2023	ACADVL:c.1504C>G (p.Leu502Val), ACADVL:c.533T>C (p.Leu178Pro), ACADVL:c.63-2A>C (Intronic)
ACADVL_0244	ACADVL	c.1067T>C	NM_000018.4:c.1067T>C	p.Ile356Thr	Uncertain Significance	Acyl-CoA_DH/Ox_C (Acyl-CoA dehydrogenase/oxidase, C-terminal)	SNV	Missense	Exon 10	VLCAD	1	1067	probably_damaging(0.999)	tolerated(0.06)		2021-04-14		Yes	846157	2024-07-16	05/16/2023
ACADVL_0245	ACADVL	c.1072A>G	NM_000018.4:c.1072A>G	p.Lys358Glu	Pathogenic	Acyl-CoA_DH/Ox_C (Acyl-CoA dehydrogenase/oxidase, C-terminal)	SNV	Missense	Exon 10	VLCAD	4	1072	possibly_damaging(0.772)	deleterious(0)	Elevated circulating creatine kinase concentration, Exercise induced rhabdomyolysis, Myalgia, Myoglobinuria		21932095, 25834949, 32463482, 38372965	Yes	2106265	2024-07-16	03/01/2023	ACADVL:c.1072A>G (p.Lys358Glu), ACADVL:c.848T>C (p.Val283Ala)
ACADVL_0246	ACADVL	c.1076C>T	NM_000018.4:c.1076C>T	p.Ala359Val	Pathogenic	Acyl-CoA_DH/Ox_C (Acyl-CoA dehydrogenase/oxidase, C-terminal)	SNV	Missense	Exon 10	VLCAD	10	1076	benign(0.156)	deleterious(0)	Elevated circulating creatine kinase concentration, Myoglobinuria, Myopathy, Rhabdomyolysis	2023-08-16	26385305, 27209629, 29111448	Yes	531752	2024-07-16	05/16/2023	ACADVL:c.1076C>T (p.Ala359Val), ACADVL:c.1376G>A (p.Arg459Gln), ACADVL:c.839C>T (p.Thr280Ile), ACADVL:c.848T>C (p.Val283Ala)
ACADVL_0473	ACADVL	c.1076dup	NM_000018.4:c.1076dup	p.Val360Glyfs*6	Pathogenic	Acyl-CoA_DH/Ox_C (Acyl-CoA dehydrogenase/oxidase, C-terminal)	Duplication	Frameshift	Exon 10	VLCAD	1	1076	-	-		2023-06-14		No		2024-07-16	05/16/2023	ACADVL:c.1077G>A (p.Ala359=), ACADVL:c.1077_1077+1delinsCAC (p.?)
ACADVL_0247	ACADVL	c.1077G>A	NM_000018.4:c.1077G>A	p.Ala359=	Likely Pathogenic	Acyl-CoA_DH/Ox_C (Acyl-CoA dehydrogenase/oxidase, C-terminal)	SNV	Silent	Exon 10	VLCAD	4	1077	-	-			27246109, 35281663	Yes	531857	2024-07-16	05/16/2023	ACADVL:c.1076dup (p.Val360Glyfs*6), ACADVL:c.1077G>A (p.Ala359=), ACADVL:c.1077_1077+1delinsCAC (p.?), ACADVL:c.683T>C (p.Ile228Thr)
ACADVL_0492	ACADVL	c.1077_1077+1delinsCAC	NM_000018.4:c.1077_1077+1delinsCAC	p.?	Likely Pathogenic	Not Specified	Delins	Splice donor	Exon 10, Intron 10	VLCAD	2	1077	-	-		2023-06-14		Yes	358471	2024-07-16	05/16/2023	ACADVL:c.1076dup (p.Val360Glyfs*6), ACADVL:c.1077G>A (p.Ala359=)
ACADVL_0539	ACADVL	c.1077+1G>A	NM_000018.4:c.1077+1G>A	p.?	Pathogenic	Not Specified	SNV	Splice donor	Intron 10	VLCAD	1	1077	-	-			38015438				03/01/2023
ACADVL_0249	ACADVL	c.1077+1G>T	NM_000018.4:c.1077+1G>T	Intronic	Likely Pathogenic	Not Specified	SNV	Splice donor	Intron 10	VLCAD	1	1077	-	-			21932095	Yes	358472	2024-07-16	03/01/2023
ACADVL_0251	ACADVL	c.1077+2T>A	NM_000018.4:c.1077+2T>A	Intronic	Pathogenic	Not Specified	SNV	Splice donor	Intron 10	VLCAD	1	1077	-	-			30194637	Yes	1706007	2024-07-16	03/01/2023	ACADVL:c.1246G>T (p.Ala416Ser)
ACADVL_0250	ACADVL	c.1077+2T>C	NM_000018.4:c.1077+2T>C	Intronic	Pathogenic	Not Specified	SNV	Splice donor	Intron 10	VLCAD	4	1077	-	-	Abnormality of metabolism/homeostasis, Ataxia, Axial hypotonia, Elevated circulating creatine kinase concentration, Hypoglycemia, Interventricular septal hypertrophy, Liver abnormality, Obstructive hypopnea, Pale optic papillae, Pulmonary/respiratory, Rhabdomyolysis, Symmetrical mild hypermetropia		25338548, 33986768	Yes	358473	2024-07-16	03/01/2023	ACADVL:c.1077+2T>C (Intronic), ACADVL:c.1358G>A (p.Arg453Gln), ACADVL:c.1538C>G (p.Ala513Gly)
ACADVL_0252	ACADVL	c.1077+3_1077+6del	NM_000018.4:c.1077+3_1077+6del	Intronic	Uncertain Significance	Not Specified	Deletion	Splice region	Intron 10	VLCAD	1	1077	-	-		2020-09-02		Yes	921183	2024-07-16	05/16/2023
ACADVL_0253	ACADVL	c.1077+5G>A	NM_000018.4:c.1077+5G>A	Intronic	Uncertain Significance	Not Specified	SNV	Splice region	Intron 10	VLCAD	2	1077	-	-		2021-09-22		Yes	2021437	2024-07-16	05/16/2023
ACADVL_0254	ACADVL	c.1077+6T>A	NM_000018.4:c.1077+6T>A	Intronic	Uncertain Significance	Not Specified	SNV	Splice region	Intron 10	VLCAD	2	1077	-	-	Cyanosis, Elevated circulating creatine kinase concentration, Hypoglycemia, Lethargy, Liver abnormality, Muscle weakness		25652019	Yes	3399860	2024-07-16	03/01/2023
ACADVL_0255	ACADVL	c.1078-5T>G	NM_000018.4:c.1078-5T>G	Intronic	Uncertain Significance	Not Specified	SNV	Splice region	Intron 10	VLCAD	1	1078	-	-		2022-04-21		Yes	1013098	2024-07-16	05/16/2023
ACADVL_0256	ACADVL	c.1078-1G>A	NM_000018.4:c.1078-1G>A	Intronic	Likely Pathogenic	Not Specified	SNV	Splice acceptor	Intron 10	VLCAD	1	1078	-	-			30194637	No		2024-07-16	03/01/2023
ACADVL_0257	ACADVL	c.1081G>A	NM_000018.4:c.1081G>A	p.Asp361Asn	Likely Pathogenic	Acyl-CoA_DH/Ox_C (Acyl-CoA dehydrogenase/oxidase, C-terminal)	SNV	Missense	Exon 11	VLCAD	2	1081	benign(0.006)	tolerated(0.07)		2023-12-20	32061778	Yes	878331	2024-07-16	05/16/2023	ACADVL:c.848T>C (p.Val283Ala)
ACADVL_0258	ACADVL	c.1093_1094insT	NM_000018.4:c.1093_1094insT	p.Asn365Ilefs*30	Pathogenic	Acyl-CoA_DH/Ox_C (Acyl-CoA dehydrogenase/oxidase, C-terminal)	Insertion	Frameshift	Exon 11	VLCAD	1	1093	-	-		2021-03-03		Yes	1502403	2024-07-16	05/16/2023
ACADVL_0260	ACADVL	c.1096C>G	NM_000018.4:c.1096C>G	p.Arg366Gly	Likely Pathogenic	Acyl-CoA_DH/Ox_C (Acyl-CoA dehydrogenase/oxidase, C-terminal)	SNV	Missense	Exon 11	VLCAD	2	1096	probably_damaging(1)	deleterious(0)		2023-02-22		Yes	1467851	2024-07-16	05/16/2023
ACADVL_0259	ACADVL	c.1096C>T	NM_000018.4:c.1096C>T	p.Arg366Cys	Pathogenic	Acyl-CoA_DH/Ox_C (Acyl-CoA dehydrogenase/oxidase, C-terminal)	SNV	Missense	Exon 11	VLCAD	20	1096	probably_damaging(1)	deleterious(0)	Abnormality of metabolism/homeostasis, Cardiomyopathy, Hypoglycemia, Liver abnormality, Myopathy, Other, Pulmonary/respiratory	2024-03-13	20547398, 21932095, 32793418, 8845838	Yes	200332	2024-07-16	05/16/2023	ACADVL:c.604C>G (p.Leu202Val), ACADVL:c.829_831del (p.Glu277del), ACADVL:c.848T>C (p.Val283Ala), ACADVL:c.947G>A (p.Arg316Gln), ACADVL:c.950T>C (p.Val317Ala)
ACADVL_0261	ACADVL	c.1097G>A	NM_000018.4:c.1097G>A	p.Arg366His	Pathogenic	Acyl-CoA_DH/Ox_C (Acyl-CoA dehydrogenase/oxidase, C-terminal)	SNV	Missense	Exon 11	VLCAD	25	1097	probably_damaging(1)	deleterious(0)	Abnormality of metabolism/homeostasis, Arrhythmia, Autism/behavior, Cardiac-other, Dehydration, Elevated circulating creatine kinase concentration, Exercise intolerance, Hypoglycemia, Muscle weakness, Myalgia, Myoglobinuria, Neonatal decompensation, Renal insufficiency/failure, Rhabdomyolysis, Subsequent electrolyte imbalance, Urine discoloration	2024-03-13	16488171, 24263034, 25456746, 25604974, 27246109, 28755359, 28871440, 32558070, 32928639, 35281663, 37671074	Yes	200333	2024-07-16	05/16/2023	ACADVL:c.1097G>A (p.Arg366His), ACADVL:c.1322G>A (p.Gly441Asp), ACADVL:c.1844G>A (p.Arg615Gln), ACADVL:c.520G>A (p.Val174Met), ACADVL:c.848T>C (p.Val283Ala), ACADVL:c.869del (p.Gly290Alafs*63), ACADVL:c.898A>C (p.Met300Leu), ACADVL:c.950T>C (p.Val317Ala)
ACADVL_0262	ACADVL	c.1102C>T	NM_000018.4:c.1102C>T	p.Gln368*	Pathogenic	Acyl-CoA_DH/Ox_C (Acyl-CoA dehydrogenase/oxidase, C-terminal)	SNV	Nonsense	Exon 11	VLCAD	2	1102	-	-	Cyanosis, Elevated circulating creatine kinase concentration, Hypoglycemia, Lethargy, Liver abnormality, Muscle weakness		25652019	No		2024-07-16	03/01/2023	ACADVL:c.1102C>T (p.Gln368*)
ACADVL_0540	ACADVL	c.1102_1103del	NM_000018.4:c.1102_1103del	p.Gln368Valfs*26	Pathogenic	Acyl-CoA_DH/Ox_C (Acyl-CoA dehydrogenase/oxidase, C-terminal)	Deletion	Frameshift	Exon 11	VLCAD	2	1102	-	-							03/01/2023	ACADVL:c.1102_1103del (p.Gln368Valfs*26), ACADVL:c.520G>A (p.Val174Met)
ACADVL_0263	ACADVL	c.1103A>C	NM_000018.4:c.1103A>C	p.Gln368Pro	Likely Pathogenic	Acyl-CoA_DH/Ox_C (Acyl-CoA dehydrogenase/oxidase, C-terminal)	SNV	Missense	Exon 11	VLCAD	11	1103	probably_damaging(1)	deleterious(0)	Cardiac-other, Constipation, Decreased body weight, Developmental delay, Diarrhea, Elevated circulating creatine kinase concentration, Gastrointestinal-other, Hyperammonemia, Hypoglycemia, Hypothermia, Jaundice, Lethargy, Myalgia, Poor feeding, Vomiting	2023-08-16	26385305, 31031081	Yes	433284	2024-07-16	05/16/2023	ACADVL:c.1141_1143del (p.Glu381del), ACADVL:c.1434+14T>A (Intronic)
ACADVL_0265	ACADVL	c.1106T>G	NM_000018.4:c.1106T>G	p.Phe369Cys	Uncertain Significance	Acyl-CoA_DH/Ox_C (Acyl-CoA dehydrogenase/oxidase, C-terminal)	SNV	Missense	Exon 11	VLCAD	2	1106	probably_damaging(0.998)	deleterious(0)	Elevated circulating creatine kinase concentration, Iron-deficiency anemia, Muscle weakness, Myalgia, Rhabdomyolysis, Urine discoloration		26982752, 32558070	Yes	3392638	2024-07-16	03/01/2023	ACADVL:c.1106T>G (p.Phe369Cys)
ACADVL_0264	ACADVL	c.1106T>C	NM_000018.4:c.1106T>C	p.Phe369Ser	Likely Pathogenic	Acyl-CoA_DH/Ox_C (Acyl-CoA dehydrogenase/oxidase, C-terminal)	SNV	Missense	Exon 11	VLCAD	1	1106	probably_damaging(0.979)	deleterious(0)		2022-01-19		Yes	98182	2024-07-16	05/16/2023
ACADVL_0476	ACADVL	c.1115A>C	NM_000018.4:c.1115A>C	p.Lys372Thr	Uncertain Significance	Modified residue(N6-acetyllysine)	SNV	Missense	Exon 11	VLCAD	1	1115	probably_damaging(0.999)	tolerated(0.17)		2023-01-25		No		2024-07-16	05/16/2023
ACADVL_0266	ACADVL	c.1117A>T	NM_000018.4:c.1117A>T	p.Ile373Phe	Likely Pathogenic	Acyl-CoA_DH/Ox_C (Acyl-CoA dehydrogenase/oxidase, C-terminal)	SNV	Missense	Exon 11	VLCAD	4	1117	possibly_damaging(0.815)	deleterious(0)			16488171, 25456746, 27246109	No		2024-07-16	03/01/2023	ACADVL:c.1153C>T (p.Arg385Trp)
ACADVL_0267	ACADVL	c.1121A>C	NM_000018.4:c.1121A>C	p.His374Pro	Likely Pathogenic	Acyl-CoA_DH/Ox_C (Acyl-CoA dehydrogenase/oxidase, C-terminal)	SNV	Missense	Exon 11	VLCAD	4	1121	probably_damaging(0.99)	deleterious(0.03)		2022-11-30	30194637, 35281663	Yes	3043367	2024-07-16	05/16/2023	ACADVL:c.199A>T (p.Lys67*)
ACADVL_0268	ACADVL	c.1127T>C	NM_000018.4:c.1127T>C	p.Phe376Ser	Pathogenic	Acyl-CoA_DH/Ox_C (Acyl-CoA dehydrogenase/oxidase, C-terminal)	SNV	Missense	Exon 11	VLCAD	11	1127	probably_damaging(0.98)	deleterious(0.02)	Dehydration, Elevated circulating creatine kinase concentration, Liver abnormality, Poor oral intake, Vomiting		23867825, 28755359, 30194637, 31031081	Yes	200334	2024-07-16	05/16/2023	ACADVL:c.1153C>T (p.Arg385Trp), ACADVL:c.1552G>A (p.Gly518Ser), ACADVL:c.1752-1G>A (Intronic), ACADVL:c.848T>C (p.Val283Ala), ACADVL:c.853G>C (p.Glu285Gln)
ACADVL_0269	ACADVL	c.1128T>G	NM_000018.4:c.1128T>G	p.Phe376Leu	Uncertain Significance	Acyl-CoA_DH/Ox_C (Acyl-CoA dehydrogenase/oxidase, C-terminal)	SNV	Missense	Exon 11	VLCAD	1	1128	possibly_damaging(0.52)	deleterious(0)		2022-08-03		Yes	2136253	2024-07-16	05/16/2023	ACADVL:c.1128T>G (p.Phe376Leu)
ACADVL_0270	ACADVL	c.1133T>C	NM_000018.4:c.1133T>C	p.Leu378Pro	Uncertain Significance	Acyl-CoA_DH/Ox_C (Acyl-CoA dehydrogenase/oxidase, C-terminal)	SNV	Missense	Exon 11	VLCAD	1	1133	probably_damaging(0.986)	deleterious(0.02)			30194637	Yes	1033620	2024-07-16	03/01/2023
ACADVL_0541	ACADVL	c.1138C>A	NM_000018.4:c.1138C>A	p.Gln380Lys	Uncertain Significance	Acyl-CoA_DH/Ox_C (Acyl-CoA dehydrogenase/oxidase, C-terminal)	SNV	Missense	Exon 11	VLCAD	1	1138	possibly_damaging(0.746)	deleterious(0.01)							05/16/2023	ACADVL:c.1138C>A (p.Gln380Lys)
ACADVL_0271	ACADVL	c.1141_1143del	NM_000018.4:c.1141_1143del	p.Glu381del	Pathogenic	Acyl-CoA_DH/Ox_C (Acyl-CoA dehydrogenase/oxidase, C-terminal)	Deletion	Deletion	Exon 11	VLCAD	9	1141	-	-	Cardiomyopathy, Constipation, Decreased body weight, Developmental delay, Elevated circulating creatine kinase concentration, Exercise intolerance, Gastrointestinal-other, Hyperammonemia, Hypoglycemia, Hypothermia, Hypotonia, Lethargy, Liver abnormality, Malaise/fatigue, Myalgia, Myoglobinuria, Poor feeding, Pulmonary/respiratory, Vomiting		24305961, 25834949, 26881790, 31031081, 32276429, 32463482, 33597881, 8845838	Yes	358475	2024-07-16	03/01/2023	ACADVL:c.1103A>C (p.Gln368Pro), ACADVL:c.1141_1143del (p.Glu381del), ACADVL:c.1322G>A (p.Gly441Asp), ACADVL:c.1804C>A (p.Leu602Ile), ACADVL:c.848T>C (p.Val283Ala)
ACADVL_0272	ACADVL	c.1144A>C	NM_000018.4:c.1144A>C	p.Lys382Gln	Pathogenic	Acyl-CoA_DH/Ox_C (Acyl-CoA dehydrogenase/oxidase, C-terminal)	SNV	Missense	Exon 11	VLCAD	29	1144	probably_damaging(0.999)	deleterious(0)	Abnormality of metabolism/homeostasis, Elevated circulating creatine kinase concentration, Elevated cpk levels, Impaired consciousness, Malaise/fatigue, Muscle stiffness, Muscle weakness, Myalgia, Myopathy, Pulmonary/respiratory, Rhabdomyolysis, Seizure, Syncope, Vomiting		15210884, 17999356, 20060901, 21378393, 22841441, 24898617, 29552494, 31372341, 31497477, 31844625, 32798077, 35400565, 8554073	Yes	16667	2024-07-16	03/01/2023	ACADVL:c.1144A>C (p.Lys382Gln), ACADVL:c.1339G>A (p.Gly447Arg), ACADVL:c.388_390del (p.Glu130del), ACADVL:c.388_391del (p.Glu130Profs*86), ACADVL:c.644_647del (p.Cys215*), ACADVL:c.685C>T (p.Arg229*), ACADVL:c.996dup (p.Ala333Cysfs*26), ACADVL:c.997_998insT (p.Ala333Valfs*26), ACADVL:c.? (p.Cys607Ser), ACADVL:c.? (p.Gly447Arg), ACADVL:c.? (p.Met478Ile), ACADVL:c.? (p.Phe113*)
ACADVL_0542	ACADVL	c.1145del	NM_000018.4:c.1145del	p.Lys382Serfs*11	Pathogenic	Acyl-CoA_DH/Ox_C (Acyl-CoA dehydrogenase/oxidase, C-terminal)	Deletion	Frameshift	Exon 11	VLCAD	2	1145	-	-							03/01/2023	ACADVL:c.1145del (p.Lys382Serfs*11), ACADVL:c.853G>C (p.Glu285Gln)
ACADVL_0273	ACADVL	c.1146G>C	NM_000018.4:c.1146G>C	p.Lys382Asn	Pathogenic	Acyl-CoA_DH/Ox_C (Acyl-CoA dehydrogenase/oxidase, C-terminal)	SNV	Missense	Exon 11	VLCAD	5	1146	probably_damaging(0.998)	deleterious(0)	Cardiac-other, Cardiomyopathy, Elevated circulating creatine kinase concentration, Hepatic encephalopathy, Hypoglycemia, Jaundice, Lethargy, Muscle weakness, Myalgia, Pulmonary/respiratory, Seizure	2023-10-11	23867825, 27209629, 31031081	Yes	376656	2024-07-16	05/16/2023	ACADVL:c.1844G>A (p.Arg615Gln), ACADVL:c.343del (p.Glu115Lysfs*2), ACADVL:c.848T>C (p.Val283Ala)
ACADVL_0274	ACADVL	c.1147C>G	NM_000018.4:c.1147C>G	p.Leu383Val	Uncertain Significance	Acyl-CoA_DH/Ox_C (Acyl-CoA dehydrogenase/oxidase, C-terminal)	SNV	Missense	Exon 11	VLCAD	1	1147	benign(0.075)	tolerated(0.13)			36078043	Yes	921119	2024-07-16	03/01/2023	ACADVL:c.896_898del (p.Lys299del)
ACADVL_0275	ACADVL	c.1153C>T	NM_000018.4:c.1153C>T	p.Arg385Trp	Pathogenic	Acyl-CoA_DH/Ox_C (Acyl-CoA dehydrogenase/oxidase, C-terminal)	SNV	Missense	Exon 11	VLCAD	16	1153	probably_damaging(0.989)	deleterious(0)	Dysarthria, Elevated circulating creatine kinase concentration, Gait unsteadiness, Microcephaly, Muscle weakness, Myalgia, Myoglobinuria, Rhabdomyolysis, Sporadic choreoathetoid movements, Urine discoloration	2024-03-20	15210884, 16488171, 23798014, 25456746, 25655073, 27246109, 28755359, 31844625, 32655480, 35400565	Yes	190949	2024-07-16	05/16/2023	ACADVL:c.1117A>T (p.Ile373Phe), ACADVL:c.1127T>C (p.Phe376Ser), ACADVL:c.1434G>A (p.Met478Ile), ACADVL:c.481G>A (p.Ala161Thr), ACADVL:c.553G>A (p.Gly185Ser), ACADVL:c.790A>G (p.Lys264Glu), ACADVL:c.796C>G (p.Pro266Ala), ACADVL:c.848T>C (p.Val283Ala), ACADVL:c.996dup (p.Ala333Cysfs*26)
ACADVL_0276	ACADVL	c.1168C>T	NM_000018.4:c.1168C>T	p.Gln390*	Pathogenic	Acyl-CoA_DH/Ox_C (Acyl-CoA dehydrogenase/oxidase, C-terminal)	SNV	Nonsense	Exon 11	VLCAD	1	1168	-	-		2023-05-10		Yes	2838700	2024-07-16	05/16/2023
ACADVL_0020	ACADVL	c.1172A>G	NM_000018.4:c.1172A>G	p.Tyr391Cys	Likely Pathogenic	Acyl-CoA_DH/Ox_C (Acyl-CoA dehydrogenase/oxidase, C-terminal)	SNV	Missense	Exon 11	VLCAD	1	1172					16950999	No		2024-07-16	03/01/2023	ACADVL:c.848T>C (p.Val283Ala)
ACADVL_0277	ACADVL	c.1173dup	NM_000018.4:c.1173dup	p.Val392Cysfs*3	Pathogenic	Acyl-CoA_DH/Ox_C (Acyl-CoA dehydrogenase/oxidase, C-terminal)	Duplication	Frameshift	Exon 11	VLCAD	2	1173	-	-	Abnormality of metabolism/homeostasis, Arrhythmia, Cardiomyopathy, Distress, Hypoglycemia, Hypothermia, Hypotonia, Lethargy, Pulmonary/respiratory		27209629	No		2024-07-16	03/01/2023	ACADVL:c.1173dup (p.Val392Cysfs*3)
ACADVL_0278	ACADVL	c.1174G>C	NM_000018.4:c.1174G>C	p.Val392Leu	Likely Pathogenic	Acyl-CoA_DH/Ox_C (Acyl-CoA dehydrogenase/oxidase, C-terminal)	SNV	Missense	Exon 11	VLCAD	2	1174	benign(0.364)	deleterious(0.01)			28755359, 35281663	No		2024-07-16	03/01/2023	ACADVL:c.1174G>C (p.Val392Leu)
ACADVL_0279	ACADVL	c.1177A>G	NM_000018.4:c.1177A>G	p.Thr393Ala	Uncertain Significance	Acyl-CoA_DH/Ox_C (Acyl-CoA dehydrogenase/oxidase, C-terminal)	SNV	Missense	Exon 11	VLCAD	3	1177	probably_damaging(0.947)	deleterious(0.04)	Elevated circulating creatine kinase concentration	2023-09-20	33123633	Yes	1343944	2024-07-16	05/16/2023	ACADVL:c.848T>C (p.Val283Ala)
ACADVL_0280	ACADVL	c.1181A>T	NM_000018.4:c.1181A>T	p.Glu394Val	Uncertain Significance	Acyl-CoA_DH/Ox_C (Acyl-CoA dehydrogenase/oxidase, C-terminal)	SNV	Missense	Exon 11	VLCAD	1	1181	probably_damaging(0.998)	deleterious(0)	Limb-girdle muscle weakness, Myalgia, Myoglobinuria		35342266	No		2024-07-16	03/01/2023	ACADVL:c.520G>A (p.Val174Met)
ACADVL_0281	ACADVL	c.1182+1G>A	NM_000018.4:c.1182+1G>A	Intronic	Pathogenic	Not Specified	SNV	Splice donor	Intron 11	VLCAD	22	1182	-	-	Abnormal gait, Cardiomyopathy, Developmental delay, Elevated circulating creatine kinase concentration, Exercise intolerance, Feeding difficulties, Help syndrome, Hemolysis, Hypoglycemia, Hypothermia, Hypotonia, Liver abnormality, Low platelets, Muscle pain/cramps/weakness/fatigue, Myalgia, Myopathy, Other, Other: elevated triglycerides, Other: fundoplication, Other: g-tube, Other: gas bloat synd…	2023-11-08	21932095, 23480858, 26602010, 27209629, 34194748, 36109795, 38651394	Yes	16661	2024-07-16	05/16/2023	ACADVL:c.1182+1G>A (Intronic), ACADVL:c.1317dup (p.Met440Tyrfs*23), ACADVL:c.1406G>A (p.Arg469Gln), ACADVL:c.294_297del (p.Gln98Hisfs*18), ACADVL:c.566T>C (p.Ile189Thr), ACADVL:c.605T>A (p.Leu202His), ACADVL:c.848T>C (p.Val283Ala), ACADVL:c.926_927del (p.Glu309Glyfs*4)
ACADVL_0282	ACADVL	c.1182+3G>T	NM_000018.4:c.1182+3G>T	Intronic	Uncertain Significance	Not Specified	SNV	Splice region	Intron 11	VLCAD	5	1182	-	-	Elevated circulating creatine kinase concentration, Rhabdomyolysis	2022-03-16	23480858, 27209629, 30445591, 34194748	Yes	921185	2024-07-16	05/16/2023	ACADVL:c.848T>C (p.Val283Ala), ACADVL:c.887_888del (p.Pro296Argfs*17)
ACADVL_0283	ACADVL	c.1183-15A>G	NM_000018.4:c.1183-15A>G	Intronic	Uncertain Significance	Not Specified	SNV	Intronic	Intron 11	VLCAD	5	1183	-	-	Exercise intolerance, Hypoglycemia, Muscle weakness, Myalgia, Rhabdomyolysis		32061778, 9973285	Yes	433285	2024-07-16	03/01/2023	ACADVL:c.1183-15A>G (Intronic)
ACADVL_0284	ACADVL	c.1183-11T>G	NM_000018.4:c.1183-11T>G	Intronic	Likely Benign	Not Specified	SNV	Intronic	Intron 11	VLCAD	2	1183	-	-	Cardiomyopathy, Cyanosis, Developmental delay, Diarrhea, Hypoglycemia, Lethargy, Liver abnormality, Muscle weakness, Seizure		25652019	No		2024-07-16	03/01/2023	ACADVL:c.664G>C (p.Gly222Arg)
ACADVL_0285	ACADVL	c.1183-7A>G	NM_000018.4:c.1183-7A>G	Intronic	Uncertain Significance	Not Specified	SNV	Splice region	Intron 11	VLCAD	2	1183	-	-	Abnormality of metabolism/homeostasis, Cardiac-other, Elevated circulating creatine kinase concentration, Fussiness, Hypoglycemia, Hypothermia, Pulmonary/respiratory, Rhabdomyolysis, Vomiting		31031081	Yes	571574	2024-07-16	03/01/2023	ACADVL:c.1001T>G (p.Met334Arg), ACADVL:c.1322G>A (p.Gly441Asp)
ACADVL_0286	ACADVL	c.1194C>A	NM_000018.4:c.1194C>A	p.Tyr398*	Pathogenic	Acyl-CoA_DH/Ox_C (Acyl-CoA dehydrogenase/oxidase, C-terminal)	SNV	Nonsense	Exon 12	VLCAD	2	1194	-	-	Abnormality of metabolism/homeostasis, Hypoglycemia, Lethargy, Liver abnormality, Vomiting	2024-01-31	10529389	Yes	800066	2024-07-16	05/16/2023
ACADVL_0287	ACADVL	c.1198G>A	NM_000018.4:c.1198G>A	p.Val400Met	Likely Pathogenic	Acyl-CoA_DH/Ox_C (Acyl-CoA dehydrogenase/oxidase, C-terminal)	SNV	Missense	Exon 12	VLCAD	12	1198	possibly_damaging(0.604)	deleterious(0)	Altered mental status/coma, Elevated circulating creatine kinase concentration, Feeding difficulties, Gait disturbance, Hypoglycemia, Hypotonia, Liver abnormality, Muscle weakness, Myalgia, Myoglobinuria, Myopathic attack, Other: diffuse cerebral edema, Other: hypoxic-ischemic encephalopathy, Poor weight gain (failure to thrive), Pulmonary/respiratory, Rhabdomyolysis, Seizure, Urine discoloration	2023-12-13	27538624, 29552494, 31372341, 31844625, 32798077, 34194748, 35400565	Yes	548677	2024-07-16	05/16/2023	ACADVL:c.343del (p.Glu115Lysfs*2), ACADVL:c.854A>G (p.Glu285Gly)
ACADVL_0288	ACADVL	c.1192_1206dup	NM_000018.4:c.1192_1206dup	p.Tyr398_Ala402dup	Uncertain Significance	Acyl-CoA_DH/Ox_C (Acyl-CoA dehydrogenase/oxidase, C-terminal)	Duplication	Insertion	Exon 12	VLCAD	1	1192	-	-		2022-04-21		Yes	1443267	2024-07-16	05/16/2023	ACADVL:c.1591C>T (p.Arg531Trp)
ACADVL_0543	ACADVL	c.1213G>A	NM_000018.4:c.1213G>A	p.Asp405Asn	Uncertain Significance	Acyl-CoA_DH/Ox_C (Acyl-CoA dehydrogenase/oxidase, C-terminal)	SNV	Missense	Exon 12	VLCAD	2	1213	probably_damaging(0.976)	deleterious(0)							03/01/2023	ACADVL:c.520G>A (p.Val174Met), ACADVL:c.721T>A (p.Tyr241Asn)
ACADVL_0289	ACADVL	c.1213G>C	NM_000018.4:c.1213G>C	p.Asp405His	Likely Pathogenic	Acyl-CoA_DH/Ox_C (Acyl-CoA dehydrogenase/oxidase, C-terminal)	SNV	Missense	Exon 12	VLCAD	2	1213	probably_damaging(0.992)	deleterious(0)	Elevated circulating creatine kinase concentration, Hypotonia, Muscle stiffness, Myalgia, Myoglobinuria, Myopathy, Seizure, Slight increase of lipid content		10518280, 17999356, 20060901, 32558070	Yes	2838674	2024-07-16	03/01/2023	ACADVL:c.1349G>A (p.Arg450His)
ACADVL_0290	ACADVL	c.1217A>C	NM_000018.4:c.1217A>C	p.Gln406Pro	Likely Pathogenic	Acyl-CoA_DH/Ox_C (Acyl-CoA dehydrogenase/oxidase, C-terminal)	SNV	Missense	Exon 12	VLCAD	1	1217	possibly_damaging(0.856)	tolerated(0.08)			30194637	Yes	571578	2024-07-16	03/01/2023
ACADVL_0291	ACADVL	c.1220G>C	NM_000018.4:c.1220G>C	p.Gly407Ala	Pathogenic	Acyl-CoA_DH/Ox_C (Acyl-CoA dehydrogenase/oxidase, C-terminal)	SNV	Missense	Exon 12	VLCAD	10	1220	probably_damaging(0.943)	deleterious(0)	Hypoglycemia	2024-03-20	23798014, 28755359, 35281663	Yes	467448	2024-07-16	05/16/2023	ACADVL:c.848T>C (p.Val283Ala), HADHA:c.871C>T (p.Arg291*)
ACADVL_0292	ACADVL	c.1226C>T	NM_000018.4:c.1226C>T	p.Thr409Met	Pathogenic	Acyl-CoA_DH/Ox_C (Acyl-CoA dehydrogenase/oxidase, C-terminal)	SNV	Missense	Exon 12	VLCAD	30	1226	possibly_damaging(0.731)	deleterious(0.01)	Abnormality of metabolism/homeostasis, Decreased body weight, Elevated plasma creatine kinase, Jaundice	2023-06-28	23169530, 24503138, 27246109, 31031081, 35400565	Yes	33865	2024-07-16	05/16/2023	ACADVL:c.1226C>T (p.Thr409Met), ACADVL:c.1343T>A (p.Val448Glu), ACADVL:c.1348C>T (p.Arg450Cys), ACADVL:c.1748C>T (p.Ser583Leu), ACADVL:c.1923G>C (p.Leu641Phe), ACADVL:c.685C>T (p.Arg229*), ACADVL:c.848T>C (p.Val283Ala), ACADVL:c.996dup (p.Ala333Cysfs*26)
ACADVL_0293	ACADVL	c.1228G>T	NM_000018.4:c.1228G>T	p.Asp410Tyr	Likely Pathogenic	Acyl-CoA_DH/Ox_C (Acyl-CoA dehydrogenase/oxidase, C-terminal)	SNV	Missense	Exon 12	VLCAD	1	1228	probably_damaging(0.946)	deleterious(0)			31893530	No		2024-07-16	03/01/2023	ACADVL:c.1349G>A (p.Arg450His)
ACADVL_0294	ACADVL	c.1238T>C	NM_000018.4:c.1238T>C	p.Ile413Thr	Pathogenic	Acyl-CoA_DH/Ox_C (Acyl-CoA dehydrogenase/oxidase, C-terminal)	SNV	Missense	Exon 12	VLCAD	1	1238	probably_damaging(0.944)	deleterious(0.02)			35281659	Yes	2833910	2024-07-16	03/01/2023	ACADVL:c.1837C>T (p.Arg613Trp)
ACADVL_0009	ACADVL	c.1238T>G	NM_000018.4:c.1238T>G	p.Ile413Arg	Pathogenic	Acyl-CoA_DH/Ox_C (Acyl-CoA dehydrogenase/oxidase, C-terminal)	SNV	Missense	Exon 12	VLCAD	1	1238					16950999	No		2024-07-16	03/01/2023	ACADVL:c.577G>C (p.Gly193Arg)
ACADVL_0295	ACADVL	c.1240G>A	NM_000018.4:c.1240G>A	p.Glu414Lys	Uncertain Significance	Acyl-CoA_DH/Ox_C (Acyl-CoA dehydrogenase/oxidase, C-terminal)	SNV	Missense	Exon 12	VLCAD	1	1240	possibly_damaging(0.9)	deleterious(0)		2022-05-18		Yes	1899573	2024-07-16	05/16/2023	ACADVL:c.1605+6_1605+7inv (Intronic)
ACADVL_0296	ACADVL	c.1241A>C	NM_000018.4:c.1241A>C	p.Glu414Ala	Likely Pathogenic	Acyl-CoA_DH/Ox_C (Acyl-CoA dehydrogenase/oxidase, C-terminal)	SNV	Missense	Exon 12	VLCAD	4	1241	probably_damaging(0.968)	deleterious(0)	Elevated circulating creatine kinase concentration, Hypoglycemia, Liver abnormality, Rhabdomyolysis		32518924	Yes	816489	2024-07-16	03/01/2023	ACADVL:c.1241A>C (p.Glu414Ala)
ACADVL_0297	ACADVL	c.1242G>C	NM_000018.4:c.1242G>C	p.Glu414Asp	Likely Pathogenic	Acyl-CoA_DH/Ox_C (Acyl-CoA dehydrogenase/oxidase, C-terminal)	SNV	Missense	Exon 12	VLCAD	2	1242	possibly_damaging(0.873)	deleterious(0)	Cola-colored urine, Muscle cramp, Muscle weakness, Myalgia, Myoglobinuria, Rhabdomyolysis, Severe bilateral thigh and calf pain		18670371, 25843429, 32558070, 33986768	No		2024-07-16	03/01/2023
ACADVL_0298	ACADVL	c.1244C>T	NM_000018.4:c.1244C>T	p.Ala415Val	Likely Pathogenic	Acyl-CoA_DH/Ox_C (Acyl-CoA dehydrogenase/oxidase, C-terminal)	SNV	Missense	Exon 12	VLCAD	2	1244	benign(0.373)	deleterious(0)			28871440, 32928639	Yes	2293541	2024-07-16	03/01/2023	ACADVL:c.343del (p.Glu115Lysfs*2)
ACADVL_0300	ACADVL	c.1246G>A	NM_000018.4:c.1246G>A	p.Ala416Thr	Pathogenic	Acyl-CoA_DH/Ox_C (Acyl-CoA dehydrogenase/oxidase, C-terminal)	SNV	Missense	Exon 12	VLCAD	21	1246	benign(0.281)	deleterious(0)	Abnormality of metabolism/homeostasis, Elevated circulating creatine kinase concentration, Lethargy, Malaise/fatigue, Muscle stiffness, Muscle weakness, Myalgia, Myoglobinuria, Myopathy, Urine discoloration, Walking disturbance		11158518, 11914034, 15210884, 17999356, 20060901, 21378393, 30194637, 31844625, 32669490, 35400565	Yes	16672	2024-07-16	03/01/2023	ACADVL:c.1246G>A (p.Ala416Thr), ACADVL:c.1349G>A (p.Arg450His), ACADVL:c.1801del (p.Met601Cysfs*79), ACADVL:c.430C>G (p.Leu144Val), ACADVL:c.553G>A (p.Gly185Ser), ACADVL:c.779C>T (p.Thr260Met), ACADVL:c.790A>G (p.Lys264Glu), ACADVL:c.842C>G (p.Ala281Gly), ACADVL:c.996dup (p.Ala333Cysfs*26), ACADVL:c.997dup (p.Ala333Glyfs*26), ACADVL:c.? (p.Cys607Ser)
ACADVL_0299	ACADVL	c.1246G>T	NM_000018.4:c.1246G>T	p.Ala416Ser	Likely Pathogenic	Acyl-CoA_DH/Ox_C (Acyl-CoA dehydrogenase/oxidase, C-terminal)	SNV	Missense	Exon 12	VLCAD	3	1246	possibly_damaging(0.858)	deleterious(0.01)	Abnormality of metabolism/homeostasis, Arrhythmia, Hypoglycemia	2022-04-06	25456746, 27246109, 30194637	Yes	548277	2024-07-16	05/16/2023	ACADVL:c.1077+2T>A (Intronic), ACADVL:c.889_891del (p.Glu297del)
ACADVL_0301	ACADVL	c.1253G>A	NM_000018.4:c.1253G>A	p.Ser418Asn	Pathogenic	Acyl-CoA_DH/Ox_C (Acyl-CoA dehydrogenase/oxidase, C-terminal)	SNV	Missense	Exon 12	VLCAD	2	1253	probably_damaging(0.965)	deleterious(0)			30194637, 38651394	Yes	467450	2024-07-16	03/01/2023	ACADVL:c.848T>C (p.Val283Ala), ACADVL:c.865G>A (p.Gly289Arg)
ACADVL_0302	ACADVL	c.1258A>C	NM_000018.4:c.1258A>C	p.Ile420Leu	Pathogenic	Acyl-CoA_DH/Ox_C (Acyl-CoA dehydrogenase/oxidase, C-terminal)	SNV	Missense	Exon 12	VLCAD	2	1258	possibly_damaging(0.744)	deleterious(0)			23480858, 36078043	No		2024-07-16	03/01/2023	ACADVL:c.848T>C (p.Val283Ala)
ACADVL_0303	ACADVL	c.1268C>T	NM_000018.4:c.1268C>T	p.Ser423Leu	Uncertain Significance	Acyl-CoA_DH/Ox_C (Acyl-CoA dehydrogenase/oxidase, C-terminal)	SNV	Missense	Exon 12	VLCAD	6	1268	probably_damaging(1)	deleterious(0)	Cardiac-other, Hypoglycemia, Hypotensia, Liver abnormality, Pulmonary/respiratory	2024-03-20	26385305, 27590926, 37671074	Yes	572225	2024-07-16	05/16/2023	ACADVL:c.1913C>T (p.Ser638Phe)
ACADVL_0305	ACADVL	c.1269G>A	NM_000018.4:c.1269G>A	p.Ser423=	Pathogenic	Acyl-CoA_DH/Ox_C (Acyl-CoA dehydrogenase/oxidase, C-terminal)	SNV	Silent	Exon 12	VLCAD	4	1269	-	-		2021-12-08	30194637	Yes	572227	2024-07-16	05/16/2023	ACADVL:c.1269G>A (p.Ser423=), ACADVL:c.1468G>C (p.Ala490Pro)
ACADVL_0306	ACADVL	c.1269+1G>A	NM_000018.4:c.1269+1G>A	Intronic	Pathogenic	Not Specified	SNV	Splice donor	Intron 12	VLCAD	14	1269	-	-	Abnormality of metabolism/homeostasis, Cardiac arrest, Cardiac-other, Cardiomyopathy, Cerebral atrophy, Coma, Decreased appetite, Elevated circulating creatine kinase concentration, Gastrointestinal-other, Hypertrophy, Hypoglycemia, Hypotonia, Lethargy, Liver abnormality, Loss of muscle force, Malaise/fatigue, Microcephaly, Muscle weakness, Myopathy, Rhabdomyolysis, Vomiting		10077518, 21531094, 21932095, 25834949, 30194637, 32793418, 33742171, 38372965, 4022672, 7479827, 7769092	Yes	548679	2024-07-16	03/01/2023	ACADVL:c.1269+1G>A (Intronic), ACADVL:c.1591C>T (p.Arg531Trp), HADHA:c.1528G>C (p.Glu510Gln)
ACADVL_0307	ACADVL	c.1270G>A	NM_000018.4:c.1270G>A	p.Glu424Lys	Uncertain Significance	Acyl-CoA_DH/Ox_C (Acyl-CoA dehydrogenase/oxidase, C-terminal)	SNV	Missense	Exon 13	VLCAD	1	1270	probably_damaging(0.946)	deleterious(0)	Developmental delay, Speech -language delay		23798014	No		2024-07-16	03/01/2023	ACADVL:c.848T>C (p.Val283Ala)
ACADVL_0544	ACADVL	c.1272G>C	NM_000018.4:c.1272G>C	p.Glu424Asp	Uncertain Significance	Acyl-CoA_DH/Ox_C (Acyl-CoA dehydrogenase/oxidase, C-terminal)	SNV	Missense	Exon 13	VLCAD	1	1272	possibly_damaging(0.873)	tolerated(0.05)							05/16/2023	ACADVL:c.1273G>A (p.Ala425Thr)
ACADVL_0308	ACADVL	c.1273G>A	NM_000018.4:c.1273G>A	p.Ala425Thr	Pathogenic	Acyl-CoA_DH/Ox_C (Acyl-CoA dehydrogenase/oxidase, C-terminal)	SNV	Missense	Exon 13	VLCAD	15	1273	probably_damaging(0.954)	deleterious(0.02)	Bloody stools, Nec, Rhabdomyolysis, Vomiting	2023-11-15	23700290, 26385305, 27209629	Yes	98184	2024-07-16	05/16/2023	ACADVL:c.1272G>C (p.Glu424Asp), ACADVL:c.1349G>A (p.Arg450His), ACADVL:c.1358G>A (p.Arg453Gln), ACADVL:c.628A>C (p.Thr210Pro), ACADVL:c.848T>C (p.Val283Ala), CPT2:c.338C>T (p.Ser113Leu), HADHA:c.2027G>T (p.Arg676Leu)
ACADVL_0309	ACADVL	c.1276G>A	NM_000018.4:c.1276G>A	p.Ala426Thr	Likely Pathogenic	Acyl-CoA_DH/Ox_C (Acyl-CoA dehydrogenase/oxidase, C-terminal)	SNV	Missense	Exon 13	VLCAD	2	1276	probably_damaging(0.913)	deleterious(0)	Low-fat diet with medium-chain triglyceride supplementation, Normal cardiac function, Normal growth and development, Normal lca levels with high-carb, Normal liver enzymes, Normal liver function, Normal liver size		28771436, 39816989	Yes	646656	2024-07-16	03/01/2023	ACADVL:c.553G>A (p.Gly185Ser), ACADVL:c.753T>G (p.Ser251Arg)
ACADVL_0310	ACADVL	c.1280G>A	NM_000018.4:c.1280G>A	p.Trp427*	Pathogenic	Acyl-CoA_DH/Ox_C (Acyl-CoA dehydrogenase/oxidase, C-terminal)	SNV	Nonsense	Exon 13	VLCAD	7	1280	-	-	Diminished reflexes, Elevated circulating creatine kinase concentration, Hypoactivity, Hypoglycemia, Liver abnormality		10077518, 24801231, 31620161, 31794763, 35664874, 38784038	Yes	358477	2024-07-16	03/01/2023	ACADVL:c.1280G>A (p.Trp427*), ACADVL:c.1345G>C (p.Glu449Gln), ACADVL:c.563G>A (p.Gly188Asp), ACADVL:c.65C>A (p.Ser22*), ACADVL:c.895A>G (p.Lys299Glu)
ACADVL_0311	ACADVL	c.1281G>C	NM_000018.4:c.1281G>C	p.Trp427Cys	Uncertain Significance	Acyl-CoA_DH/Ox_C (Acyl-CoA dehydrogenase/oxidase, C-terminal)	SNV	Missense	Exon 13	VLCAD	2	1281	probably_damaging(1)	deleterious(0)	Hypothermia		31031081, 33442025	Yes	610109	2024-07-16	03/01/2023
ACADVL_0478	ACADVL	c.1291G>C	NM_000018.4:c.1291G>C	p.Asp431His	Uncertain Significance	Acyl-CoA_DH/Ox_C (Acyl-CoA dehydrogenase/oxidase, C-terminal)	SNV	Missense	Exon 13	VLCAD	1	1291	probably_damaging(0.992)	deleterious(0)		2024-02-28		Yes	569705	2024-07-16	05/16/2023
ACADVL_0312	ACADVL	c.1292A>G	NM_000018.4:c.1292A>G	p.Asp431Gly	Pathogenic	Acyl-CoA_DH/Ox_C (Acyl-CoA dehydrogenase/oxidase, C-terminal)	SNV	Missense	Exon 13	VLCAD	5	1292	possibly_damaging(0.735)	deleterious(0.01)	Abnormality of metabolism/homeostasis, Feeding difficulties, Lethargy, Vomiting		27029698, 33514801, 39188284	Yes	1677513	2024-07-16	03/01/2023	ACADVL:c.1496_1500delinsG (p.Leu501del), ACADVL:c.1843C>T (p.Arg615*), ACADVL:c.199A>T (p.Lys67*), ACADVL:c.218T>C (p.Phe73Ser)
ACADVL_0313	ACADVL	c.1309A>G	NM_000018.4:c.1309A>G	p.Met437Val	Likely Pathogenic	Acyl-CoA_DH/Ox_C (Acyl-CoA dehydrogenase/oxidase, C-terminal)	SNV	Missense	Exon 13	VLCAD	4	1309	possibly_damaging(0.592)	deleterious(0)	Elevated circulating creatine kinase concentration, Muscle stiffness, Myalgia, Myopathy, Pain		11914034, 17999356, 21378393, 31844625, 35400565	Yes	921125	2024-07-16	03/01/2023	ACADVL:c.790A>G (p.Lys264Glu)
ACADVL_0314	ACADVL	c.1310T>C	NM_000018.4:c.1310T>C	p.Met437Thr	Pathogenic	Acyl-CoA_DH/Ox_C (Acyl-CoA dehydrogenase/oxidase, C-terminal)	SNV	Missense	Exon 13	VLCAD	4	1310	possibly_damaging(0.483)	deleterious(0)	Elevated circulating creatine kinase concentration, Liver abnormality, Muscle weakness, Myalgia, Myoglobinuria, Myopathy, Neurogenic atrophy, Rhabdomyolysis	2024-01-10	24801231, 32558070	Yes	857329	2024-07-16	05/16/2023	ACADVL:c.1820G>C (p.Cys607Ser), ACADVL:c.637G>A (p.Ala213Thr), ACADVL:c.869del (p.Gly290Alafs*63)
ACADVL_0315	ACADVL	c.1313G>A	NM_000018.4:c.1313G>A	p.Gly438Glu	Likely Pathogenic	Acyl-CoA_DH/Ox_C (Acyl-CoA dehydrogenase/oxidase, C-terminal)	SNV	Missense	Exon 13	VLCAD	4	1313	probably_damaging(0.989)	deleterious(0)	Cardiomyopathy, Elevated circulating creatine kinase concentration, Rhabdomyolysis		32518924	Yes	468310	2024-07-16	03/01/2023	ACADVL:c.1313G>A (p.Gly438Glu)
ACADVL_0316	ACADVL	c.1313G>C	NM_000018.4:c.1313G>C	p.Gly438Ala	Likely Pathogenic	Acyl-CoA_DH/Ox_C (Acyl-CoA dehydrogenase/oxidase, C-terminal)	SNV	Missense	Exon 13	VLCAD	1	1313	probably_damaging(0.947)	deleterious(0.01)			20547398	Yes	3072832	2024-07-16	03/01/2023
ACADVL_0545	ACADVL	c.1316dup	NM_000018.4:c.1316dup	p.Met440Tyrfs*23	Likely Pathogenic	Acyl-CoA_DH/Ox_C (Acyl-CoA dehydrogenase/oxidase, C-terminal)	Duplication	Frameshift	Exon 13	VLCAD	1	1316	-	-	Decreased body weight, Left ventricular posterior wall hypertrophy		37194472				03/01/2023
ACADVL_0317	ACADVL	c.1316G>A	NM_000018.4:c.1316G>A	p.Gly439Asp	Pathogenic	Acyl-CoA_DH/Ox_C (Acyl-CoA dehydrogenase/oxidase, C-terminal)	SNV	Missense	Exon 13	VLCAD	18	1316	probably_damaging(0.991)	deleterious(0)	Abnormality of metabolism/homeostasis, Elevated circulating creatine kinase concentration, Exercise intolerance, Feeding difficulties, Hypoglycemia, Liver abnormality, Malaise/fatigue, Muscle spasm, Myalgia, Myoglobinuria, Other:abnormal eeg demonstrating epileptiform discharges without clear clinical correlation, Other:hyperammonemia, Other:lactic acidosis, Poor weight gain (failure to thrive), …	2023-05-31	17999356, 20060901, 23169530, 23480858, 27209629, 272487, 30194637, 31031081, 34194748	Yes	200335	2024-07-16	05/16/2023	ACADVL:c.1328T>G (p.Met443Arg), ACADVL:c.491T>G (p.Val164Gly), ACADVL:c.829_831del (p.Glu277del), ACADVL:c.848T>C (p.Val283Ala), ACADVL:c.910G>A (p.Ala304Thr)
ACADVL_0319	ACADVL	c.1316del	NM_000018.4:c.1316del	p.Gly439Valfs*5	Pathogenic	Acyl-CoA_DH/Ox_C (Acyl-CoA dehydrogenase/oxidase, C-terminal)	Deletion	Frameshift	Exon 13	VLCAD	2	1316	-	-			30194637	Yes	921126	2024-07-16	03/01/2023	ACADVL:c.848T>C (p.Val283Ala)
ACADVL_0318	ACADVL	c.1316G>C	NM_000018.4:c.1316G>C	p.Gly439Ala	Pathogenic	Acyl-CoA_DH/Ox_C (Acyl-CoA dehydrogenase/oxidase, C-terminal)	SNV	Missense	Exon 13	VLCAD	1	1316	probably_damaging(0.947)	deleterious(0)		2022-12-07		Yes	1455224	2024-07-16	05/16/2023
ACADVL_0546	ACADVL	c.1317dup	NM_000018.4:c.1317dup	p.Met440Tyrfs*23	UNKNOWN	Acyl-CoA_DH/Ox_C (Acyl-CoA dehydrogenase/oxidase, C-terminal)	Duplication	Frameshift	Exon 13	VLCAD	1	1317	-	-	Cardiomyopathy, Developmental delay, Rhabdomyolysis						03/01/2023	ACADVL:c.1182+1G>A (Intronic)
ACADVL_0320	ACADVL	c.1322G>C	NM_000018.4:c.1322G>C	p.Gly441Ala	Pathogenic	Acyl-CoA_DH/Ox_C (Acyl-CoA dehydrogenase/oxidase, C-terminal)	SNV	Missense	Exon 13	VLCAD	3	1322	possibly_damaging(0.485)	deleterious(0.01)		2023-08-23	30617651	Yes	791824	2024-07-16	05/16/2023	ACADVL:c.848T>C (p.Val283Ala), ACADVL:c.947G>A (p.Arg316Gln)
ACADVL_0321	ACADVL	c.1322G>A	NM_000018.4:c.1322G>A	p.Gly441Asp	Pathogenic	Acyl-CoA_DH/Ox_C (Acyl-CoA dehydrogenase/oxidase, C-terminal)	SNV	Missense	Exon 13	VLCAD	58	1322	probably_damaging(0.991)	deleterious(0)	Abnormality of metabolism/homeostasis, Arrhythmia, Autism/behavior, Cardiac-other, Cardiomyopathy, Deceased, Dehydration, Elevated circulating creatine kinase concentration, Exercise intolerance, Feeding problems, Fever, Fussiness, Generalized myalgia, Gowers sign, Hypertension, Hypoglycemia, Hypothermia, Hypotonia, Lethargy, Limpness in extremities, Liver abnormality, Malaise/fatigue, Muscle pai…	2023-12-20	10077518, 16288870, 16443431, 16488171, 17999356, 19333779, 20060901, 21333574, 21378393, 23867825, 24305961, 25456746, 25604974, 25834949, 26453363, 27246109, 28871440, 30194637, 31031081, 32061778, 32463482, 32558070, 32928639, 34194748, 35066899, 38372965, 38651394, 8845838, 9546340	Yes	33868	2024-07-16	05/16/2023	ACADVL:c.1097G>A (p.Arg366His), ACADVL:c.1141_1143del (p.Glu381del), ACADVL:c.1183-7A>G (Intronic), ACADVL:c.1322G>A (p.Gly441Asp), ACADVL:c.1349G>A (p.Arg450His), ACADVL:c.1468G>C (p.Ala490Pro), ACADVL:c.1804C>A (p.Leu602Ile), ACADVL:c.1837C>T (p.Arg613Trp), ACADVL:c.1844G>A (p.Arg615Gln), ACADVL:c.753-2A>C (Intronic), ACADVL:c.760G>A (p.Gly254Ser), ACADVL:c.848T>C (p.Val283Ala), ACADVL:c.877C>T…
ACADVL_0323	ACADVL	c.1328T>C	NM_000018.4:c.1328T>C	p.Met443Thr	Likely Pathogenic	Acyl-CoA_DH/Ox_C (Acyl-CoA dehydrogenase/oxidase, C-terminal)	SNV	Missense	Exon 13	VLCAD	1	1328	benign(0.329)	deleterious(0.02)	Liver abnormality		25652019	Yes	1510463	2024-07-16	03/01/2023	ACADVL:c.1532G>A (p.Arg511Gln)
ACADVL_0322	ACADVL	c.1328T>G	NM_000018.4:c.1328T>G	p.Met443Arg	Pathogenic	Acyl-CoA_DH/Ox_C (Acyl-CoA dehydrogenase/oxidase, C-terminal)	SNV	Missense	Exon 13	VLCAD	7	1328	possibly_damaging(0.885)	deleterious(0)	Elevated circulating creatine kinase concentration, Exercise intolerance, Feeding difficulties, Hypoglycemia, Myalgia, Other:abnormal eeg demonstrating epileptiform discharges without clear clinical correlation, Other:hyperammonemia, Other:lactic acidosis, Poor weight gain (failure to thrive), Pulmonary/respiratory, Rhabdomyolysis	2023-04-12	23480858, 27209629, 34194748	Yes	270089	2024-07-16	05/16/2023	ACADVL:c.1316G>A (p.Gly439Asp), ACADVL:c.1591C>T (p.Arg531Trp)
ACADVL_0547	ACADVL	c.1332G>A	NM_000018.4:c.1332G>A	p.Lys444=	Uncertain Significance	Acyl-CoA_DH/Ox_C (Acyl-CoA dehydrogenase/oxidase, C-terminal)	SNV	Silent	Exon 13	VLCAD	2	1332	-	-	Abnormality of metabolism/homeostasis, Arrhythmia, Cardiac arrest, Diarrhea, Hypoglycemia, Pulmonary/respiratory, Vomiting		24330285	Yes	646658	2024-07-16	03/01/2023	ACADVL:c.1332G>A (p.Lys444=)
ACADVL_0548	ACADVL	c.1332+1G>C	NM_000018.4:c.1332+1G>C	p.?	Pathogenic	Not Specified	SNV	Splice donor	Intron 13	VLCAD	1	1332	-	-	Abnormality of metabolism/homeostasis		39188284				03/01/2023
ACADVL_0325	ACADVL	c.1332+2T>A	NM_000018.4:c.1332+2T>A	Intronic	Pathogenic	Not Specified	SNV	Splice donor	Intron 13	VLCAD	2	1332	-	-			30194637	Yes	2672408	2024-07-16	03/01/2023	ACADVL:c.1332+2T>A (Intronic), ACADVL:c.515T>C (p.Leu172Pro)
ACADVL_0479	ACADVL	c.1333-3T>G	NM_000018.4:c.1333-3T>G	Intronic	Uncertain Significance	Not Specified	SNV	Splice region	Intron 13	VLCAD	1	1333	-	-		2023-07-19		Yes	940437	2024-07-16	05/16/2023
ACADVL_0326	ACADVL	c.1339G>A	NM_000018.4:c.1339G>A	p.Gly447Arg	Pathogenic	Acyl-CoA_DH/Ox_C (Acyl-CoA dehydrogenase/oxidase, C-terminal)	SNV	Missense	Exon 14	VLCAD	2	1339	probably_damaging(1)	deleterious(0)	Myopathy		17999356, 21378393, 22841441, 24898617	No		2024-07-16	03/01/2023	ACADVL:c.1144A>C (p.Lys382Gln)
ACADVL_0327	ACADVL	c.1343T>A	NM_000018.4:c.1343T>A	p.Val448Glu	Likely Pathogenic	Acyl-CoA_DH/Ox_C (Acyl-CoA dehydrogenase/oxidase, C-terminal)	SNV	Missense	Exon 14	VLCAD	1	1343	probably_damaging(0.991)	deleterious(0)			24503138	No		2024-07-16	03/01/2023	ACADVL:c.1226C>T (p.Thr409Met)
ACADVL_0328	ACADVL	c.1345G>C	NM_000018.4:c.1345G>C	p.Glu449Gln	Uncertain Significance	Acyl-CoA_DH/Ox_C (Acyl-CoA dehydrogenase/oxidase, C-terminal)	SNV	Missense	Exon 14	VLCAD	2	1345	probably_damaging(0.987)	deleterious(0.01)	Elevated circulating creatine kinase concentration, Other, Rhabdomyolysis	2022-12-21	31620161	Yes	98185	2024-07-16	05/16/2023	ACADVL:c.1280G>A (p.Trp427*), ACADVL:c.1345G>C (p.Glu449Gln)
ACADVL_0549	ACADVL	c.1346A>C	NM_000018.4:c.1346A>C	p.Glu449Ala	Likely Pathogenic	Acyl-CoA_DH/Ox_C (Acyl-CoA dehydrogenase/oxidase, C-terminal)	SNV	Missense	Exon 14	VLCAD	1	1346	probably_damaging(0.998)	deleterious(0)			38863445				03/01/2023	ACADVL:c.1843C>T (p.Arg615*)
ACADVL_0329	ACADVL	c.1348C>T	NM_000018.4:c.1348C>T	p.Arg450Cys	Pathogenic	Acyl-CoA_DH/Ox_C (Acyl-CoA dehydrogenase/oxidase, C-terminal)	SNV	Missense	Exon 14	VLCAD	3	1348	probably_damaging(1)	deleterious(0.01)		2022-12-21	38015438	Yes	3182041	2024-07-16	05/16/2023	ACADVL:c.1226C>T (p.Thr409Met)
ACADVL_0330	ACADVL	c.1349G>A	NM_000018.4:c.1349G>A	p.Arg450His	Pathogenic	Acyl-CoA_DH/Ox_C (Acyl-CoA dehydrogenase/oxidase, C-terminal)	SNV	Missense	Exon 14	VLCAD	63	1349	probably_damaging(0.989)	deleterious(0)	Abnormality of metabolism/homeostasis, Acute attack, Cardiac-other, Cardiomyopathy, Coma, Developmental delay, Diarrhea, Elevated circulating creatine kinase concentration, Hypoglycemia, Hypotonia, Lethargy, Liver abnormality, Malaise/fatigue, Muscle spasm, Muscle stiffness, Myalgia, Myoglobinuria, Myopathy, Paleness, Pericardial effusion, Reye syndrome-like episodes, Rhabdomyolysis, Seizure, Sli…	2022-08-03	10518280, 11158518, 11914034, 15210884, 16488171, 17999356, 18670371, 20060901, 21378393, 23700290, 24801231, 25652019, 27246109, 28771436, 28980192, 29519241, 30840296, 30904546, 31620161, 31737040, 31794763, 31844625, 31893530, 32558070, 32939699, 35400565, 36207828, 38488835, 38651394, 39188284, 9546340	Yes	16673	2024-07-16	05/16/2023	ACADVL:c.1213G>C (p.Asp405His), ACADVL:c.1228G>T (p.Asp410Tyr), ACADVL:c.1246G>A (p.Ala416Thr), ACADVL:c.1273G>A (p.Ala425Thr), ACADVL:c.1322G>A (p.Gly441Asp), ACADVL:c.1349G>A (p.Arg450His), ACADVL:c.1396G>T (p.Asp466Tyr), ACADVL:c.1434+2T>C (Intronic), ACADVL:c.1522C>T (p.Gln508*), ACADVL:c.1586_1590del (p.Leu529Serfs*31), ACADVL:c.1639G>A (p.Val547Met), ACADVL:c.1795G>A (p.Glu599Lys), ACADVL:c…
ACADVL_0480	ACADVL	c.1355T>C	NM_000018.4:c.1355T>C	p.Leu452Pro	Uncertain Significance	Acyl-CoA_DH/Ox_C (Acyl-CoA dehydrogenase/oxidase, C-terminal)	SNV	Missense	Exon 14	VLCAD	1	1355	probably_damaging(0.998)	deleterious(0)		2023-03-22		No		2024-07-16	05/16/2023
ACADVL_0331	ACADVL	c.1357C>T	NM_000018.4:c.1357C>T	p.Arg453*	Pathogenic	Acyl-CoA_DH/Ox_C (Acyl-CoA dehydrogenase/oxidase, C-terminal)	SNV	Nonsense	Exon 14	VLCAD	6	1357	-	-	Encephalopathy	2023-11-01	29268767, 34822107, 35400565	Yes	191480	2024-07-16	05/16/2023	ACADVL:c.1357C>T (p.Arg453*), ACADVL:c.848T>C (p.Val283Ala), ACADVL:c.? (p.Met478Ile)
ACADVL_0332	ACADVL	c.1358G>A	NM_000018.4:c.1358G>A	p.Arg453Gln	Pathogenic	Acyl-CoA_DH/Ox_C (Acyl-CoA dehydrogenase/oxidase, C-terminal)	SNV	Missense	Exon 14	VLCAD	18	1358	probably_damaging(0.998)	deleterious(0)	Difficulty getting up, Diminished reflexes, Elevated circulating creatine kinase concentration, Exercise intolerance, Liver abnormality, Malaise/fatigue, Muscle weakness, Myalgia, Rhabdomyolysis	2023-11-15	17999356, 20060901, 30194637, 32272925, 32558070, 33986768, 9973285	Yes	361026	2024-07-16	05/16/2023	ACADVL:c.1077+2T>C (Intronic), ACADVL:c.1273G>A (p.Ala425Thr), ACADVL:c.1358G>A (p.Arg453Gln), ACADVL:c.38_49del (p.Gln13_Arg16del), ACADVL:c.773T>C (p.Ile258Thr), CPT2:c.338C>T (p.Ser113Leu)
ACADVL_0333	ACADVL	c.1360G>A	NM_000018.4:c.1360G>A	p.Asp454Asn	Uncertain Significance	Acyl-CoA_DH/Ox_C (Acyl-CoA dehydrogenase/oxidase, C-terminal)	SNV	Missense	Exon 14	VLCAD	8	1360	probably_damaging(0.989)	deleterious(0)		2023-10-11	25085675, 30194637	Yes	548293	2024-07-16	05/16/2023	ACADVL:c.1375C>T (p.Arg459Trp), ACADVL:c.1406G>A (p.Arg469Gln), ACADVL:c.881G>A (p.Gly294Glu)
ACADVL_0481	ACADVL	c.1360G>C	NM_000018.4:c.1360G>C	p.Asp454His	Uncertain Significance	Acyl-CoA_DH/Ox_C (Acyl-CoA dehydrogenase/oxidase, C-terminal)	SNV	Missense	Exon 14	VLCAD	1	1360	probably_damaging(0.998)	deleterious(0)		2023-01-18		Yes	921131	2024-07-16	05/16/2023
ACADVL_0335	ACADVL	c.1366C>G	NM_000018.4:c.1366C>G	p.Arg456Gly	Likely Pathogenic	Acyl-CoA_DH/Ox_C (Acyl-CoA dehydrogenase/oxidase, C-terminal)	SNV	Missense	Exon 14	VLCAD	1	1366	probably_damaging(1)	deleterious(0)			32061778	No		2024-07-16	03/01/2023	ACADVL:c.848T>C (p.Val283Ala)
ACADVL_0334	ACADVL	c.1366C>T	NM_000018.4:c.1366C>T	p.Arg456Cys	Likely Pathogenic	Acyl-CoA_DH/Ox_C (Acyl-CoA dehydrogenase/oxidase, C-terminal)	SNV	Missense	Exon 14	VLCAD	1	1366	probably_damaging(1)	deleterious(0)			35281663	Yes	191478	2024-07-16	03/01/2023
ACADVL_0336	ACADVL	c.1367G>A	NM_000018.4:c.1367G>A	p.Arg456His	Pathogenic	Acyl-CoA_DH/Ox_C (Acyl-CoA dehydrogenase/oxidase, C-terminal)	SNV	Missense	Exon 14	VLCAD	11	1367	possibly_damaging(0.879)	deleterious(0)	Abnormality of metabolism/homeostasis, Cardiomyopathy, Elevated circulating creatine kinase concentration, Feeding intolerance, Fever, Gastrointestinal-other, Grunting, Hypoglycemia, Hypotonia, Liver abnormality, Pulmonary/respiratory, Steatosis, Vomiting	2022-06-29	17206456, 17999356, 21378393, 21932095, 29268767, 30194637, 35281663, 9973285	Yes	191479	2024-07-16	05/16/2023	ACADVL:c.1367G>A (p.Arg456His), ACADVL:c.1678+19_1678+31del (Intronic), ACADVL:c.1827+1G>A (Intronic), ACADVL:c.1844G>A (p.Arg615Gln), ACADVL:c.538G>A (p.Ala180Thr)
ACADVL_0337	ACADVL	c.1370T>A	NM_000018.4:c.1370T>A	p.Ile457Asn	Likely Pathogenic	Acyl-CoA_DH/Ox_C (Acyl-CoA dehydrogenase/oxidase, C-terminal)	SNV	Missense	Exon 14	VLCAD	4	1370	probably_damaging(1)	deleterious(0)	Abnormality of metabolism/homeostasis, Cardiomyopathy, Dehydration, Diarrhea, Disseminated intravascular coagulation, Elevated circulating creatine kinase concentration, Fever, Hypoglycemia, Ketonuria, Lethargy, Liver abnormality, Seizure, Vomiting		21932095, 23430948, 30194637	No		2024-07-16	03/01/2023	ACADVL:c.829_831del (p.Glu277del)
ACADVL_0338	ACADVL	c.1370T>C	NM_000018.4:c.1370T>C	p.Ile457Thr	Uncertain Significance	Acyl-CoA_DH/Ox_C (Acyl-CoA dehydrogenase/oxidase, C-terminal)	SNV	Missense	Exon 14	VLCAD	2	1370	probably_damaging(1)	deleterious(0)		2023-07-26		Yes	1348382	2024-07-16	05/16/2023	ACADVL:c.1001T>G (p.Met334Arg), ACADVL:c.505A>G (p.Met169Val), ACADVL:c.637G>A (p.Ala213Thr)
ACADVL_0339	ACADVL	c.1372T>C	NM_000018.4:c.1372T>C	p.Phe458Leu	Pathogenic	Acyl-CoA_DH/Ox_C (Acyl-CoA dehydrogenase/oxidase, C-terminal)	SNV	Missense	Exon 14	VLCAD	6	1372	probably_damaging(0.989)	deleterious(0)	Abnormality of metabolism/homeostasis, Altered mental status/coma, Cardiac-other, Cardiomyopathy, Dehydration, Diaphoresis, Diarrhea, Difficulties in mastication, Elevated circulating creatine kinase concentration, Feeding difficulties, Gastrointestinal-other, Hyperammonemia, Hyperreflexia, Hypertrophy, Hypoglycemia, Hypotonia, Irritability, Lethargy, Lipid accumulation, Liver abnormality, Malais…	2023-08-30	10077518, 10738914, 9709714	Yes	16671	2024-07-16	05/16/2023	ACADVL:c.1679-6G>A (Intronic), ACADVL:c.1679_1680insCAGA (p.Glu561Argfs*2), ACADVL:c.753-2A>C (Intronic), HADHA:c.13C>T (p.Arg5Trp)
ACADVL_0340	ACADVL	c.1375C>T	NM_000018.4:c.1375C>T	p.Arg459Trp	Likely Pathogenic	Acyl-CoA_DH/Ox_C (Acyl-CoA dehydrogenase/oxidase, C-terminal)	SNV	Missense	Exon 14	VLCAD	12	1375	probably_damaging(1)	deleterious(0)	Elevated circulating creatine kinase concentration, Encephalopathy, Exercise-induced myoglobinuria, Gastrointestinal-other, Hypoglycemia, Rhabdomyolysis, Unresponsive after fasting	2022-11-23	10738914, 21932095, 25085675, 27209629	Yes	200338	2024-07-16	05/16/2023	ACADVL:c.1360G>A (p.Asp454Asn), ACADVL:c.1375C>T (p.Arg459Trp)
ACADVL_0341	ACADVL	c.1375dup	NM_000018.4:c.1375dup	p.Arg459Profs*4	Pathogenic	Acyl-CoA_DH/Ox_C (Acyl-CoA dehydrogenase/oxidase, C-terminal)	Duplication	Frameshift	Exon 14	VLCAD	7	1375	-	-	Early ischemic changes in the stomach, Evidence of meconium aspiration on examination of the lungs, Microsteatosis of the liver, Myalgia, Myopathy, Renal tubular vacuolization, Rhabdomyolysis, Structurally normal heart without hypertrophy	2023-09-27	36109795, 37404675	Yes	200339	2024-07-16	05/16/2023	ACADVL:c.1678+3_1678+6del (p.?), ACADVL:c.1700G>A (p.Arg567Gln), ACADVL:c.848T>C (p.Val283Ala)
ACADVL_0342	ACADVL	c.1376G>A	NM_000018.4:c.1376G>A	p.Arg459Gln	Pathogenic	Acyl-CoA_DH/Ox_C (Acyl-CoA dehydrogenase/oxidase, C-terminal)	SNV	Missense	Exon 14	VLCAD	32	1376	probably_damaging(0.998)	deleterious(0)	Autism/behavior, Developmental delay, Elevated circulating creatine kinase concentration, Exercise intolerance, Myalgia, Myoglobinuria, Speech -language delays	2024-03-20	14517516, 19327992, 21429517, 23798014, 25214167, 30194637, 30904546, 37671074, 38015438	Yes	200340	2024-07-16	05/16/2023	ACADVL:c.1076C>T (p.Ala359Val), ACADVL:c.1376G>A (p.Arg459Gln), ACADVL:c.1434G>A (p.Met478Ile), ACADVL:c.1531C>T (p.Arg511Trp), ACADVL:c.1754C>T (p.Ala585Val), ACADVL:c.277+1G>A (Intronic), ACADVL:c.833_835del (p.Lys278del), ACADVL:c.848T>C (p.Val283Ala), ACADVL:c.865G>A (p.Gly289Arg), HADHB:c.305T>C (p.Ile102Thr)
ACADVL_0343	ACADVL	c.1384G>A	NM_000018.4:c.1384G>A	p.Glu462Lys	Pathogenic	Substrate Binding Site (substrate)	SNV	Missense	Exon 14	VLCAD	1	1384	possibly_damaging(0.881)	deleterious(0)			17999356, 21378393	Yes	982127	2024-07-16	03/01/2023	ACADVL:c.848T>C (p.Val283Ala)
ACADVL_0550	ACADVL	c.1385_1388del	NM_000018.4:c.1385_1388del	p.Glu462Glyfs*29	Likely Pathogenic	Substrate Binding Site (substrate)	Deletion	Frameshift	Exon 14	VLCAD	9	1385	-	-			38516188				03/01/2023	ACADVL:c.1385_1388del (p.Glu462Glyfs*29)
ACADVL_0344	ACADVL	c.1387G>A	NM_000018.4:c.1387G>A	p.Gly463Arg	Likely Pathogenic	Substrate Binding Site (substrate)	SNV	Missense	Exon 14	VLCAD	1	1387	probably_damaging(1)	deleterious(0)	Abnormality of metabolism/homeostasis, Cardiomyopathy, Coma, Elevated circulating creatine kinase concentration, Hypoglycemia, Lethargy, Liver abnormality, Myopathy		31794763	No		2024-07-16	03/01/2023	ACADVL:c.1684_1685del (p.Gln562Valfs*29)
ACADVL_0345	ACADVL	c.1388G>A	NM_000018.4:c.1388G>A	p.Gly463Glu	Uncertain Significance	Substrate Binding Site (substrate)	SNV	Missense	Exon 14	VLCAD	5	1388	probably_damaging(0.999)	deleterious(0)	Muscle spasm, Muscle weakness, Myoglobinuria, Seizure		16895136, 28871440, 32928639, 38651394	Yes	445886	2024-07-16	05/16/2023	ACADVL:c.753-2A>C (Intronic)
ACADVL_0346	ACADVL	c.1389dup	NM_000018.4:c.1389dup	p.Thr464Aspfs*3	Pathogenic	FAD Binding Site	Duplication	Frameshift	Exon 14	VLCAD	1	1389	-	-		2022-01-19		Yes	98186	2024-07-16	05/16/2023	ACADVL:c.1389dup (p.Thr464Aspfs*3)
ACADVL_0347	ACADVL	c.1391C>A	NM_000018.4:c.1391C>A	p.Thr464Lys	Likely Pathogenic	FAD Binding Site	SNV	Missense	Exon 14	VLCAD	2	1391	possibly_damaging(0.693)	deleterious(0)	Cardiomyopathy, Hypertrophy, Hypoglycemia, Liver abnormality		25085675	No		2024-07-16	03/01/2023	ACADVL:c.1391C>A (p.Thr464Lys)
ACADVL_0551	ACADVL	c.1393A>C	NM_000018.4:c.1393A>C	p.Asn465His	Likely Pathogenic	FAD Binding Site	SNV	Missense	Exon 14	VLCAD	1	1393	probably_damaging(1)	deleterious(0)			39210374				03/01/2023	ACADVL:c.711_712del (p.Cys237Trpfs*15)
ACADVL_0348	ACADVL	c.1396G>T	NM_000018.4:c.1396G>T	p.Asp466Tyr	Likely Pathogenic	FAD Binding Site	SNV	Missense	Exon 14	VLCAD	3	1396	probably_damaging(0.998)	deleterious(0)	Cardiac-other, Hypoglycemia, Hypotonia, Liver abnormality, Paleness, Pericardial effusion		24801231, 31844625, 33514801	No		2024-07-16	03/01/2023	ACADVL:c.1349G>A (p.Arg450His)
ACADVL_0349	ACADVL	c.1400T>C	NM_000018.4:c.1400T>C	p.Ile467Thr	Pathogenic	Acyl-CoA_DH/Ox_C (Acyl-CoA dehydrogenase/oxidase, C-terminal)	SNV	Missense	Exon 14	VLCAD	1	1400	probably_damaging(1)	deleterious(0)	Hypotonia, Malaise/fatigue, Sudden death		27943070	No		2024-07-16	03/01/2023	ACADVL:c.1837C>T (p.Arg613Trp)
ACADVL_0350	ACADVL	c.1405C>T	NM_000018.4:c.1405C>T	p.Arg469Trp	Pathogenic	Acyl-CoA_DH/Ox_C (Acyl-CoA dehydrogenase/oxidase, C-terminal)	SNV	Missense	Exon 14	VLCAD	21	1405	probably_damaging(1)	deleterious(0)	Decreased body weight, Hypoglycemia, Hypotonia	2023-11-22	12208138, 17999356, 21932095, 27246109, 30194637, 38015438, 38651394, 9973285	Yes	33869	2024-07-16	05/16/2023	ACADVL:c.1405C>T (p.Arg469Trp), ACADVL:c.1435-3T>A (p.?), ACADVL:c.1468G>C (p.Ala490Pro), ACADVL:c.848T>C (p.Val283Ala), HADHA:c.2131C>A (p.Pro711Thr)
ACADVL_0351	ACADVL	c.1406G>A	NM_000018.4:c.1406G>A	p.Arg469Gln	Pathogenic	Acyl-CoA_DH/Ox_C (Acyl-CoA dehydrogenase/oxidase, C-terminal)	SNV	Missense	Exon 14	VLCAD	20	1406	probably_damaging(1)	deleterious(0.01)	Arrhythmia, Cardiomyopathy, Deceased, Elevated circulating creatine kinase concentration, Hypoglycemia, Hypotonia, Malaise/fatigue, Muscle stiffness, Myalgia, Myoglobinuria, Nausea, Rhabdomyolysis, Urine discoloration	2023-09-13	17514507, 20480395, 23798014, 24305961, 25834949, 26881790, 34194748, 36109795, 38516404, 9973285	Yes	98187	2024-07-16	05/16/2023	ACADVL:c.1182+1G>A (Intronic), ACADVL:c.1360G>A (p.Asp454Asn), ACADVL:c.1406G>A (p.Arg469Gln)
ACADVL_0352	ACADVL	c.1411T>C	NM_000018.4:c.1411T>C	p.Phe471Leu	Uncertain Significance	Acyl-CoA_DH/Ox_C (Acyl-CoA dehydrogenase/oxidase, C-terminal)	SNV	Missense	Exon 14	VLCAD	4	1411	probably_damaging(0.937)	deleterious(0.03)	Malaise/fatigue		24305961, 25834949	Yes	2839422	2024-07-16	03/01/2023	ACADVL:c.1411T>C (p.Phe471Leu)
ACADVL_0353	ACADVL	c.1412_1413del	NM_000018.4:c.1412_1413del	p.Phe471Cysfs*90	Likely Pathogenic	Acyl-CoA_DH/Ox_C (Acyl-CoA dehydrogenase/oxidase, C-terminal)	Deletion	Frameshift	Exon 14	VLCAD	1	1412	-	-			30194637	No		2024-07-16	03/01/2023
ACADVL_0354	ACADVL	c.1430G>A	NM_000018.4:c.1430G>A	p.Cys477Tyr	Likely Pathogenic	Catalytic Domain	SNV	Missense	Exon 14	VLCAD	2	1430	benign(0.152)	deleterious(0)	Abnormality of metabolism/homeostasis, Elevated circulating creatine kinase concentration, Hypoglycemia, Hypoketotic, Liver abnormality, Muscle weakness, Myoglobinuria, Reye syndrome-like episodes		10738914, 2066862	Yes	548296	2024-07-16	03/01/2023	ACADVL:c.753-2A>C (Intronic)
ACADVL_0355	ACADVL	c.1434G>A	NM_000018.4:c.1434G>A	p.Met478Ile	Pathogenic	Catalytic Domain	SNV	Missense	Exon 14	VLCAD	2	1434	benign(0.009)	deleterious(0)		2024-03-20	30904546	Yes	422196	2024-07-16	05/16/2023	ACADVL:c.1153C>T (p.Arg385Trp), ACADVL:c.1376G>A (p.Arg459Gln)
ACADVL_0552	ACADVL	c.1434+1G>C	NM_000018.4:c.1434+1G>C	Intronic	Likely Pathogenic	Not Specified	SNV	Splice donor	Intron 14	VLCAD	1	1434	-	-							05/16/2023
ACADVL_0356	ACADVL	c.1434+2T>C	NM_000018.4:c.1434+2T>C	Intronic	Pathogenic	Not Specified	SNV	Splice donor	Intron 14	VLCAD	1	1434	-	-			30904546	No		2024-07-16	03/01/2023	ACADVL:c.1349G>A (p.Arg450His)
ACADVL_0357	ACADVL	c.1434+4del	NM_000018.4:c.1434+4del	Intronic	Uncertain Significance	Not Specified	Deletion	Splice region	Intron 14	VLCAD	1	1434	-	-			21932095	No		2024-07-16	03/01/2023
ACADVL_0359	ACADVL	c.1434+14T>A	NM_000018.4:c.1434+14T>A	Intronic	Uncertain Significance	Not Specified	SNV	Intronic	Intron 14	VLCAD	2	1434	-	-	Cardiac-other, Diarrhea, Jaundice, Vomiting		31031081	Yes	191476	2024-07-16	03/01/2023	ACADVL:c.1103A>C (p.Gln368Pro)
ACADVL_0358	ACADVL	c.1434+14T>C	NM_000018.4:c.1434+14T>C	Intronic	Uncertain Significance	Not Specified	SNV	Intronic	Intron 14	VLCAD	2	1434	-	-		2021-03-10		Yes	507134	2024-07-16	05/16/2023	ACADVL:c.848T>C (p.Val283Ala)
ACADVL_0553	ACADVL	c.1435-3T>A	NM_000018.4:c.1435-3T>A	p.?	Likely Pathogenic	Not Specified	SNV	Splice region	Intron 14	VLCAD	1	1435	-	-			38651394				03/01/2023	ACADVL:c.1405C>T (p.Arg469Trp)
ACADVL_0360	ACADVL	c.1435G>A	NM_000018.4:c.1435G>A	p.Asp479Asn	Uncertain Significance	Catalytic Domain	SNV	Missense	Exon 15	VLCAD	2	1435	benign(0)	tolerated(0.34)		2021-05-05		Yes	1441090	2024-07-16	05/16/2023
ACADVL_0361	ACADVL	c.1443A>T	NM_000018.4:c.1443A>T	p.Gly481=	Uncertain Significance	Catalytic Domain	SNV	Silent	Exon 15	VLCAD	1	1443	-	-	Rhabdomyolysis		27943070	No		2024-07-16	03/01/2023	ACADVL:c.779C>T (p.Thr260Met)
ACADVL_0362	ACADVL	c.1444_1448del	NM_000018.4:c.1444_1448del	p.Lys482Alafs*78	Pathogenic	Modified residue(N6-acetyllysine)	Deletion	Frameshift	Exon 15	VLCAD	6	1444	-	-	Elevated circulating creatine kinase concentration, Hypoglycemia		24305961, 25834949, 26881790, 32463482, 38372965	Yes	2672407	2024-07-16	03/01/2023	ACADVL:c.1511_1516del (p.Glu504_Ala505del), ACADVL:c.848T>C (p.Val283Ala)
ACADVL_0554	ACADVL	c.1464C>T	NM_000018.4:c.1464C>T	p.Gly488=	Uncertain Significance	Membrane-anchoring Domain	SNV	Silent	Exon 15	VLCAD	1	1464	-	-			36787440				03/01/2023	ACADVL:c.1795G>A (p.Glu599Lys)
ACADVL_0482	ACADVL	c.1467T>G	NM_000018.4:c.1467T>G	p.Ser489Arg	Uncertain Significance	Membrane-anchoring Domain	SNV	Missense	Exon 15	VLCAD	1	1467	benign(0.005)	tolerated(0.21)		2023-09-13		Yes	921137	2024-07-16	05/16/2023	ACADVL:c.848T>C (p.Val283Ala)
ACADVL_0364	ACADVL	c.1468G>C	NM_000018.4:c.1468G>C	p.Ala490Pro	Pathogenic	Membrane-anchoring Domain	SNV	Missense	Exon 15	VLCAD	9	1468	benign(0.319)	deleterious(0.01)	Elevated circulating creatine kinase concentration, Exercise intolerance, Hypotonia, Liver abnormality, Muscle pain/cramps/weakness/fatigue, Muscle weakness, Myalgia, Other:myoglobinuria, Rhabdomyolysis	2020-11-25	10077518, 14517516, 17457695, 26453363, 30194637	Yes	469035	2024-07-16	05/16/2023	ACADVL:c.1269G>A (p.Ser423=), ACADVL:c.1322G>A (p.Gly441Asp), ACADVL:c.1405C>T (p.Arg469Trp), ACADVL:c.419G>A (p.Gly140Glu), ACADVL:c.602A>G (p.Tyr201Cys), ACADVL:c.848T>C (p.Val283Ala)
ACADVL_0555	ACADVL	c.1475dup	NM_000018.4:c.1475dup	p.Asn493Glufs*69	Pathogenic	Membrane-anchoring Domain	Duplication	Frameshift	Exon 15	VLCAD	1	1475	-	-							05/16/2023
ACADVL_0365	ACADVL	c.1496G>T	NM_000018.4:c.1496G>T	p.Gly499Val	Uncertain Significance	Membrane-anchoring Domain	SNV	Missense	Exon 15	VLCAD	1	1496	possibly_damaging(0.865)	deleterious(0.01)		2021-03-24		Yes	1437665	2024-07-16	05/16/2023
ACADVL_0556	ACADVL	c.1496_1500delinsG	NM_000018.4:c.1498_1501del	p.Leu501del	Pathogenic	Membrane-anchoring Domain	Deletion	Frameshift	Exon 15	VLCAD	1	1498	-	-							03/01/2023	ACADVL:c.1292A>G (p.Asp431Gly)
ACADVL_0366	ACADVL	c.1500_1502del	NM_000018.4:c.1500_1502del	p.Leu502del	Pathogenic	Membrane-anchoring Domain	Deletion	Deletion	Exon 15	VLCAD	30	1500	-	-	Abnormality of metabolism/homeostasis, Dizziness, Elevated circulating creatine kinase concentration, Exercise intolerance, Mobilization difficulties, Muscle spasm, Myalgia, Myoglobinuria, Renal insufficiency/failure, Rhabdomyolysis, Urine discoloration		16488171, 19327992, 24765510, 25456746, 27246109, 27943070, 28871440, 30194637, 32793418, 32928639, 35066899, 38015438, 38651394	Yes	846160	2024-07-16	03/01/2023	ACADVL:c.1500_1502del (p.Leu502del), ACADVL:c.779C>T (p.Thr260Met), ACADVL:c.848T>C (p.Val283Ala)
ACADVL_0557	ACADVL	c.1501C>T	NM_000018.4:c.1501C>T	p.Leu501=	Uncertain Significance	Membrane-anchoring Domain	SNV	Silent	Exon 15	VLCAD	1	1501	-	-			27209629	No		2024-07-16	03/01/2023	ACADVL:c.865G>A (p.Gly289Arg)
ACADVL_0368	ACADVL	c.1502T>C	NM_000018.4:c.1502T>C	p.Leu501Pro	Likely Pathogenic	Membrane-anchoring Domain	SNV	Missense	Exon 15	VLCAD	4	1502	probably_damaging(0.988)	deleterious(0)	Cardiomyopathy, Sudden death		29373990	No		2024-07-16	03/01/2023	ACADVL:c.1502T>C (p.Leu501Pro)
ACADVL_0369	ACADVL	c.1504C>G	NM_000018.4:c.1504C>G	p.Leu502Val	Pathogenic	Membrane-anchoring Domain	SNV	Missense	Exon 15	VLCAD	3	1504	benign(0.076)	tolerated(0.43)	Decreased body weight, Dizziness, Elevated circulating creatine kinase concentration, Exercise intolerance, Gastrointestinal-other, Malaise/fatigue, Poor feeding, Vomiting		23867825, 27209629, 31031081	Yes	200341	2024-07-16	03/01/2023	ACADVL:c.1066A>G (p.Ile356Val), ACADVL:c.1844G>A (p.Arg615Gln)
ACADVL_0371	ACADVL	c.1505T>C	NM_000018.4:c.1505T>C	p.Leu502Pro	Pathogenic	Membrane-anchoring Domain	SNV	Missense	Exon 15	VLCAD	4	1505	possibly_damaging(0.663)	deleterious(0.02)	Liver abnormality, Muscle necrosis and inflamation, Myoglobinuria, Renal insufficiency/failure, Reye syndrome-like episodes, Rhabdomyolysis, Septal hypokinesia		19327992, 27209629, 38015438	No		2024-07-16	03/01/2023	ACADVL:c.848T>C (p.Val283Ala)
ACADVL_0370	ACADVL	c.1505T>A	NM_000018.4:c.1505T>A	p.Leu502Gln	Pathogenic	Membrane-anchoring Domain	SNV	Missense	Exon 15	VLCAD	1	1505	possibly_damaging(0.587)	deleterious(0.03)	Abnormality of metabolism/homeostasis, Diminished reflexes, Hypotonia, Muscle weakness, Myalgia, Myopathy, Pulmonary/respiratory, Rhabdomyolysis, Urine discoloration		16880373, 17999356	No		2024-07-16	03/01/2023	ACADVL:c.896A>T (p.Lys299Met)
ACADVL_0372	ACADVL	c.1511_1516del	NM_000018.4:c.1511_1516del	p.Glu504_Ala505del	Pathogenic	Membrane-anchoring Domain	Deletion	Deletion	Exon 15	VLCAD	5	1511	-	-	Elevated circulating creatine kinase concentration		24305961, 25834949, 26881790, 32463482	No		2024-07-16	03/01/2023	ACADVL:c.1444_1448del (p.Lys482Alafs*78), ACADVL:c.848T>C (p.Val283Ala)
ACADVL_0373	ACADVL	c.1512G>T	NM_000018.4:c.1512G>T	p.Glu504Asp	Pathogenic	Membrane-anchoring Domain	SNV	Missense	Exon 15	VLCAD	1	1512	benign(0.269)	deleterious(0.01)			17999356, 21378393, 24898617	No		2024-07-16	03/01/2023	ACADVL:c.664G>A (p.Gly222Arg)
ACADVL_0374	ACADVL	c.1512G>C	NM_000018.4:c.1512G>C	p.Glu504Asp	Pathogenic	Membrane-anchoring Domain	SNV	Missense	Exon 15	VLCAD	1	1512	benign(0.269)	deleterious(0.01)	Coarse, Malaise/fatigue, Muscle weakness, Myalgia, Myoglobinuria, Sweating, Urine discoloration		16443431	No		2024-07-16	03/01/2023	ACADVL:c.664G>A (p.Gly222Arg)
ACADVL_0375	ACADVL	c.1522C>T	NM_000018.4:c.1522C>T	p.Gln508*	Pathogenic	Membrane-anchoring Domain	SNV	Nonsense	Exon 15	VLCAD	1	1522	-	-			31893530	Yes	1784508	2024-07-16	03/01/2023	ACADVL:c.1349G>A (p.Arg450His)
ACADVL_0483	ACADVL	c.1531C>G	NM_000018.4:c.1531C>G	p.Arg511Gly	Uncertain Significance	Membrane-anchoring Domain	SNV	Missense	Exon 15	VLCAD	1	1531	possibly_damaging(0.783)	deleterious(0.01)		2023-09-27		No		2024-07-16	05/16/2023
ACADVL_0376	ACADVL	c.1531C>T	NM_000018.4:c.1531C>T	p.Arg511Trp	Pathogenic	Membrane-anchoring Domain	SNV	Missense	Exon 15	VLCAD	6	1531	probably_damaging(0.975)	deleterious(0)	Elevated circulating creatine kinase concentration	2023-03-29	17999356, 23798014, 35095998	Yes	800067	2024-07-16	05/16/2023	ACADVL:c.1376G>A (p.Arg459Gln), ACADVL:c.1678+3_1678+6del (Intronic), ACADVL:c.1700G>A (p.Arg567Gln), ACADVL:c.442A>G (p.Ser148Gly), ACADVL:c.622+14del (Intronic)
ACADVL_0378	ACADVL	c.1532G>A	NM_000018.4:c.1532G>A	p.Arg511Gln	Pathogenic	Membrane-anchoring Domain	SNV	Missense	Exon 15	VLCAD	8	1532	benign(0.239)	deleterious(0.02)	Cardiomyopathy, Distress, Elevated circulating creatine kinase concentration, Liver abnormality, Rhabdomyolysis	2022-06-15	18670371, 21932095, 25652019, 27209629, 29519241, 35400565	Yes	200342	2024-07-16	05/16/2023	ACADVL:c.103_112dup (p.Arg38Profs*24), ACADVL:c.1328T>C (p.Met443Thr), ACADVL:c.709T>C (p.Cys237Arg), ACADVL:c.898A>G (p.Met300Val), ACADVL:c.? (p.Met478Ile)
ACADVL_0377	ACADVL	c.1532G>C	NM_000018.4:c.1532G>C	p.Arg511Pro	Likely Pathogenic	Membrane-anchoring Domain	SNV	Missense	Exon 15	VLCAD	1	1532	possibly_damaging(0.883)	deleterious(0)	Elevated circulating creatine kinase concentration		27209629	Yes	549063	2024-07-16	03/01/2023	ACADVL:c.848T>C (p.Val283Ala)
ACADVL_0558	ACADVL	c.1532+1G>A	NM_000018.4:c.1532+1G>A	Intronic	Likely Pathogenic	Not Specified	SNV	Splice donor	Intron 15	VLCAD	1	1532	-	-							05/16/2023
ACADVL_0559	ACADVL	c.1535G>A	NM_000018.4:c.1535G>A	p.Arg512Gln	Uncertain Significance	Membrane-anchoring Domain	SNV	Missense	Exon 16	VLCAD	1	1535	benign(0.005)	tolerated(0.21)							05/16/2023	ACADVL:c.694G>A (p.Ala232Thr)
ACADVL_0379	ACADVL	c.1538C>G	NM_000018.4:c.1538C>G	p.Ala513Gly	Uncertain Significance	Membrane-anchoring Domain	SNV	Missense	Exon 16	VLCAD	1	1538	benign(0.164)	deleterious(0.02)	Ataxia, Axial hypotonia, Obstructive hypopnea, Pale optic papillae, Symmetrical mild hypermetropia		33986768	Yes	982129	2024-07-16	03/01/2023	ACADVL:c.1077+2T>C (Intronic)
ACADVL_0380	ACADVL	c.1541G>A	NM_000018.4:c.1541G>A	p.Gly514Glu	Likely Pathogenic	Membrane-anchoring Domain	SNV	Missense	Exon 16	VLCAD	2	1541	probably_damaging(1)	deleterious(0)			23480858, 30194637	No		2024-07-16	03/01/2023	ACADVL:c.1700G>A (p.Arg567Gln), ACADVL:c.1837C>T (p.Arg613Trp)
ACADVL_0381	ACADVL	c.1552G>A	NM_000018.4:c.1552G>A	p.Gly518Ser	Uncertain Significance	Not Specified	SNV	Missense	Exon 16	VLCAD	1	1552	probably_damaging(0.932)	deleterious(0.04)	Dehydration, Elevated circulating creatine kinase concentration, Liver abnormality, Poor oral intake, Vomiting		31031081	Yes	433286	2024-07-16	03/01/2023	ACADVL:c.1127T>C (p.Phe376Ser)
ACADVL_0382	ACADVL	c.1557del	NM_000018.4:c.1557del	p.Ser520Valfs*10	Pathogenic	Not Specified	Deletion	Frameshift	Exon 16	VLCAD	4	1557	-	-	Cardiomyopathy, Elevated circulating creatine kinase concentration, Liver abnormality, Rhabdomyolysis		32518924	Yes	921140	2024-07-16	03/01/2023	ACADVL:c.1557del (p.Ser520Valfs*10)
ACADVL_0383	ACADVL	c.1567G>A	NM_000018.4:c.1567G>A	p.Gly523Arg	Uncertain Significance	Not Specified	SNV	Missense	Exon 16	VLCAD	5	1567	benign(0.396)	tolerated(0.06)		2023-03-15	28747690	Yes	267165	2024-07-16	05/16/2023	ACADVL:c.1820G>C (p.Cys607Ser)
ACADVL_0384	ACADVL	c.1586_1590del	NM_000018.4:c.1586_1590del	p.Leu529Serfs*31	Pathogenic	Not Specified	Deletion	Frameshift	Exon 16	VLCAD	1	1586	-	-	Abnormality of metabolism/homeostasis, Coma, Hypoglycemia, Lethargy, Liver abnormality		31794763	No		2024-07-16	03/01/2023	ACADVL:c.1349G>A (p.Arg450His)
ACADVL_0385	ACADVL	c.1591C>T	NM_000018.4:c.1591C>T	p.Arg531Trp	Pathogenic	Not Specified	SNV	Missense	Exon 16	VLCAD	13	1591	possibly_damaging(0.581)	deleterious(0.01)	Decelerations, Decreased body weight, Decreased movements, Hypoglycemia, Hypothermia, Minimal ketonuria, Myopathy, Poor feeding, Recurrent hypoglycaemia, Vomiting	2023-09-27	21932095, 28468868, 31031081, 35281659	Yes	177030	2024-07-16	05/16/2023	ACADVL:c.1192_1206dup (p.Tyr398_Ala402dup), ACADVL:c.1269+1G>A (Intronic), ACADVL:c.1328T>G (p.Met443Arg), ACADVL:c.1678+1G>C (Intronic), ACADVL:c.605T>A (p.Leu202His), ACADVL:c.848T>C (p.Val283Ala), ACADVL:c.950T>C (p.Val317Ala)
ACADVL_0006	ACADVL	c.1592G>T	NM_000018.4:c.1592G>T	p.Arg531Leu	Uncertain Significance	Not Specified	SNV	Missense	Exon 16	VLCAD	1	1592					27209629	No		2024-07-16	03/01/2023	ACADVL:c.865G>A (p.Gly289Arg)
ACADVL_0386	ACADVL	c.1600G>A	NM_000018.4:c.1600G>A	p.Glu534Lys	Likely Benign	Not Specified	SNV	Missense	Exon 16	VLCAD	6	1600	benign(0.001)	tolerated(0.44)	Cardiomyopathy, Sudden death		10077518, 26385305	Yes	33870	2024-07-16	03/01/2023
ACADVL_0387	ACADVL	c.1605+1G>T	NM_000018.4:c.1605+1G>T	Intronic	Pathogenic	Not Specified	SNV	Splice donor	Intron 16	VLCAD	6	1605	-	-	Developmental delay, Hypoglycemia, Liver abnormality, Seizure		21932095, 24801231, 35066899, 38015438, 38784038	Yes	1481421	2024-07-16	03/01/2023	ACADVL:c.1605+1G>T (Intronic), ACADVL:c.664G>C (p.Gly222Arg), ACADVL:c.848T>C (p.Val283Ala)
ACADVL_0388	ACADVL	c.1605+1G>A	NM_000018.4:c.1605+1G>A	Intronic	Pathogenic	Not Specified	SNV	Splice donor	Intron 16	VLCAD	2	1605	-	-		2023-04-19		Yes	3011615	2024-07-16	05/16/2023
ACADVL_0389	ACADVL	c.1605+3A>G	NM_000018.4:c.1605+3A>G	Intronic	Uncertain Significance	Not Specified	SNV	Splice region	Intron 16	VLCAD	1	1605	-	-		2020-08-26		Yes	921191	2024-07-16	05/16/2023	ACADVL:c.1837C>T (p.Arg613Trp)
ACADVL_0390	ACADVL	c.1605+6_1605+7inv	NM_000018.4:c.1605+6_1605+7inv	Intronic	Uncertain Significance	Not Specified	Delins	Splice region	Intron 16	VLCAD	2	1605	-	-	Exertion fatigue	2022-05-18		Yes	410238	2024-07-16	05/16/2023	ACADVL:c.1240G>A (p.Glu414Lys)
ACADVL_0391	ACADVL	c.1606-3_1606-2del	NM_000018.4:c.1606-3_1606-2del	Intronic	Pathogenic	Not Specified	Deletion	Splice acceptor	Intron 16	VLCAD	1	1606	-	-	Cardiac-other, Dyspnoea, Elevated circulating creatine kinase concentration, Fever, Hypoglycemia, Lethargy, Liver abnormality, Muscle stiffness, Poor appetite, Pulmonary/respiratory, Stupor, Vomiting		11131350, 11914034, 17999356	Yes	1863492	2024-07-16	03/01/2023	ACADVL:c.265C>T (p.Pro89Ser)
ACADVL_0392	ACADVL	c.1612C>T	NM_000018.4:c.1612C>T	p.Arg538Trp	Uncertain Significance	Not Specified	SNV	Missense	Exon 17	VLCAD	1	1612	benign(0.187)	deleterious(0)		2023-06-07		Yes	921141	2024-07-16	05/16/2023	ACADVL:c.1616C>A (p.Ala539Asp)
ACADVL_0393	ACADVL	c.1613G>C	NM_000018.4:c.1613G>C	p.Arg538Pro	Likely Pathogenic	Not Specified	SNV	Missense	Exon 17	VLCAD	7	1613	benign(0.337)	deleterious(0.02)	Elevated circulating creatine kinase concentration, Exercise intolerance, Hypoglycemia, Hypotonia, Liver abnormality, Muscle weakness, Myalgia, Myoglobinuria, Rhabdomyolysis	2022-10-19	19327992, 27209629, 34194748	Yes	236943	2024-07-16	05/16/2023	ACADVL:c.535G>T (p.Gly179Trp), ACADVL:c.770del (p.Asp257Alafs*19)
ACADVL_0394	ACADVL	c.1616C>A	NM_000018.4:c.1616C>A	p.Ala539Asp	Likely Pathogenic	Not Specified	SNV	Missense	Exon 17	VLCAD	5	1616	possibly_damaging(0.861)	deleterious(0.02)	Hypoglycemia, Neurological distress, Other	2023-06-07	27943070	Yes	610111	2024-07-16	05/16/2023	ACADVL:c.1612C>T (p.Arg538Trp), ACADVL:c.364A>G (p.Asn122Asp)
ACADVL_0493	ACADVL	c.1617T>C	NM_000018.4:c.1617T>C	p.Ala539=	Uncertain Significance	Not Specified	SNV	Silent	Exon 17	VLCAD	2	1617	-	-	Elevated circulating creatine kinase concentration, Hypoglycemia, Lethargy, Myoglobinuria, Myopathy, Other, Peripheral neuropathy, Prematurity distress, Rhabdomyolysis	2022-09-28	27209629	Yes	548347	2024-07-16	05/16/2023	ACADVL:c.1708_1717dup (p.Ile573Argfs*22)
ACADVL_0396	ACADVL	c.1619T>C	NM_000018.4:c.1619T>C	p.Leu540Pro	Likely Pathogenic	Not Specified	SNV	Missense	Exon 17	VLCAD	6	1619	probably_damaging(0.992)	deleterious(0.02)			23480858, 28871440, 30445591, 32928639, 34194748, 34638902, 36078043	Yes	2895101	2024-07-16	03/01/2023	ACADVL:c.1707_1715dup (p.Asp570_Ala572dup), ACADVL:c.1708_1716dup (p.Asp570_Ala572dup), ACADVL:c.1708_1717dup (p.Ile573Argfs*22)
ACADVL_0397	ACADVL	c.1621G>A	NM_000018.4:c.1621G>A	p.Glu541Lys	Uncertain Significance	Not Specified	SNV	Missense	Exon 17	VLCAD	1	1621	benign(0.106)	deleterious(0.03)		2022-09-07		Yes	1495928	2024-07-16	05/16/2023
ACADVL_0398	ACADVL	c.1621del	NM_000018.4:c.1621del	p.Glu541Serfs*11	Pathogenic	Not Specified	Deletion	Frameshift	Exon 17	VLCAD	1	1621	-	-	Myopathy		10077518	No		2024-07-16	03/01/2023	ACADVL:c.388_390del (p.Glu130del)
ACADVL_0399	ACADVL	c.1639G>A	NM_000018.4:c.1639G>A	p.Val547Met	Pathogenic	ACAD9/ACADV-like_C (ACAD9/ACADV-like, C-terminal domain)	SNV	Missense	Exon 17	VLCAD	9	1639	possibly_damaging(0.672)	deleterious(0.01)	Autism/behavior, Bronchial asthma, Developmental delay, Elevated circulating creatine kinase concentration, High blood cpk, Hypoglycemia, Malaise/fatigue, Myalgia, Myoglobinuria, Rhabdomyolysis, Rhabdomyolysis attacks, Seizure		18670371, 29552494, 30023301, 31372341, 31844625, 32798077, 32939699, 35400565	Yes	958291	2024-07-16	03/01/2023	ACADVL:c.1349G>A (p.Arg450His), ACADVL:c.727C>T (p.Leu243Phe), ACADVL:c.996dup (p.Ala333Cysfs*26)
ACADVL_0400	ACADVL	c.1666_1668del	NM_000018.4:c.1666_1668del	p.Lys556del	Likely Pathogenic	Modified residue(N6-acetyllysine)	Deletion	Deletion	Exon 17	VLCAD	1	1666	-	-			30194637	Yes	921143	2024-07-16	03/01/2023	ACADVL:c.829_831del (p.Glu277del)
ACADVL_0401	ACADVL	c.1673T>C	NM_000018.4:c.1673T>C	p.Ile558Thr	Uncertain Significance	ACAD9/ACADV-like_C (ACAD9/ACADV-like, C-terminal domain)	SNV	Missense	Exon 17	VLCAD	2	1673	probably_damaging(0.992)	deleterious(0)	Contractures, Elevated circulating creatine kinase concentration, Myalgia, Renal insufficiency/failure, Rhabdomyolysis	2021-01-20	31191348, 32558070	Yes	1414436	2024-07-16	05/16/2023	ACADVL:c.332G>A (p.Arg111His), ACADVL:c.520G>A (p.Val174Met)
ACADVL_0402	ACADVL	c.1678+1G>C	NM_000018.4:c.1678+1G>C	Intronic	Pathogenic	Not Specified	SNV	Splice donor	Intron 17	VLCAD	1	1678	-	-			35281659	No		2024-07-16	03/01/2023	ACADVL:c.1591C>T (p.Arg531Trp)
ACADVL_0560	ACADVL	c.1678+1G>T	NM_000018.4:c.1678+1G>T	Intronic	Pathogenic	Not Specified	SNV	Splice donor	Intron 17	VLCAD	1	1678	-	-							05/16/2023
ACADVL_0403	ACADVL	c.1678+3_1678+6del	NM_000018.4:c.1678+3_1678+6del	Intronic	Likely Pathogenic	Not Specified	Deletion	Splice region	Intron 17	VLCAD	4	1678	-	-	Abnormality of metabolism/homeostasis, Cardiac-other, Elevated circulating creatine kinase concentration, Hypoglycemia, Moderate left ventricular hypertrophy, Pericardial effusion, Severely depressed ventricular function	2023-05-31	27590926	Yes	653505	2024-07-16	05/16/2023	ACADVL:c.1531C>T (p.Arg511Trp)
ACADVL_0561	ACADVL	c.1678+3_1678+6del	NM_000018.4:c.1678+3_1678+6del	p.?	Uncertain Significance	Not Specified	Deletion	Splice region	Intron 17	VLCAD	1	1678	-	-	Early ischemic changes in the stomach, Evidence of meconium aspiration on examination of the lungs, Microsteatosis of the liver, Renal tubular vacuolization, Structurally normal heart without hypertrophy		37404675				03/01/2023	ACADVL:c.1375dup (p.Arg459Profs*4)
ACADVL_0404	ACADVL	c.1678+4A>T	NM_000018.4:c.1678+4A>T	Intronic	Uncertain Significance	Not Specified	SNV	Splice region	Intron 17	VLCAD	3	1678	-	-		2024-03-20	30194637	Yes	360329	2024-07-16	05/16/2023	ACADVL:c.1682_1701del (p.Glu561Alafs*24), ACADVL:c.1803G>A (p.Met601Ile), ACADVL:c.1838G>A (p.Arg613Gln)
ACADVL_0405	ACADVL	c.1678+19_1678+31del	NM_000018.4:c.1678+19_1678+31del	Intronic	Uncertain Significance	Not Specified	Deletion	Intronic	Intron 17	VLCAD	1	1678	-	-			35281663	No		2024-07-16	03/01/2023	ACADVL:c.1367G>A (p.Arg456His)
ACADVL_0406	ACADVL	c.1679-6G>A	NM_000018.4:c.1679-6G>A	Intronic	Pathogenic	Not Specified	SNV	Splice region	Intron 17	VLCAD	14	1679	-	-	Abnormality of metabolism/homeostasis, Cardiac-other, Cardiomyopathy, Decreased body weight, Developmental delay, Diaphoresis, Diarrhea, Elevated circulating creatine kinase concentration, Hyperreflexia, Hypertrophy, Hypoglycemia, Hypothermia, Hypotonia, Irritability, Lethargy, Liver abnormality, Malaise/fatigue, Muscle weakness, Myalgia, Pericardial effusion, Poor feeding, Pulmonary/respiratory,…	2023-11-29	12122118, 23480858, 27590926, 27943070, 34194748, 38015438, 9709714, 9973285	Yes	33871	2024-07-16	05/16/2023	ACADVL:c.1372T>C (p.Phe458Leu), ACADVL:c.1679-6G>A (Intronic), ACADVL:c.887_888del (p.Pro296Argfs*17)
ACADVL_0407	ACADVL	c.1679_1680insCAGA	NM_000018.4:c.1679_1680insCAGA	p.Glu561Argfs*2	Pathogenic	ACAD9/ACADV-like_C (ACAD9/ACADV-like, C-terminal domain)	Insertion	Frameshift	Exon 18	VLCAD	3	1679	-	-	Abnormality of metabolism/homeostasis, Altered mental status/coma, Cardiomyopathy, Feeding difficulties, Hypocarnitinemia, Hypoglycemia, Hypothermia, Hypotonia, Lethargy, Liver abnormality, Myalgia, Other: irritability, Poor weight gain (failure to thrive), Rhabdomyolysis		8845838	No		2024-07-16	03/01/2023	ACADVL:c.1372T>C (p.Phe458Leu), ACADVL:c.1679_1680insCAGA (p.Glu561Argfs*2)
ACADVL_0485	ACADVL	c.1682_1701del	NM_000018.4:c.1682_1701del	p.Glu561Alafs*24	Pathogenic	ACAD9/ACADV-like_C (ACAD9/ACADV-like, C-terminal domain)	Deletion	Frameshift	Exon 18	VLCAD	1	1682	-	-		2024-03-20		Yes	2056229	2024-07-16	05/16/2023	ACADVL:c.1678+4A>T (Intronic), ACADVL:c.1803G>A (p.Met601Ile)
ACADVL_0408	ACADVL	c.1684_1685del	NM_000018.4:c.1684_1685del	p.Gln562Valfs*29	Pathogenic	FAD Binding Site	Deletion	Frameshift	Exon 18	VLCAD	2	1684	-	-	Abnormality of metabolism/homeostasis, Cardiomyopathy, Coma, Elevated circulating creatine kinase concentration, Hypoglycemia, Lethargy, Liver abnormality, Myopathy	2020-12-02	31794763	Yes	921144	2024-07-16	05/16/2023	ACADVL:c.1387G>A (p.Gly463Arg), CPT2:c.1429C>T (p.Arg477Trp)
ACADVL_0409	ACADVL	c.1699C>T	NM_000018.4:c.1699C>T	p.Arg567Trp	Likely Pathogenic	ACAD9/ACADV-like_C (ACAD9/ACADV-like, C-terminal domain)	SNV	Missense	Exon 18	VLCAD	2	1699	probably_damaging(0.992)	deleterious(0)			35281659, 37671074	Yes	217195	2024-07-16	03/01/2023	ACADVL:c.848T>C (p.Val283Ala)
ACADVL_0001	ACADVL	c.1699_1700delinsTC	NM_000018.4:c.1699_1700delinsTC	p.Arg567Ser	Uncertain Significance	ACAD9/ACADV-like_C (ACAD9/ACADV-like, C-terminal domain)	Inversion	Missense	Exon 18	VLCAD	1	1699					16183823	No		2024-07-16	03/01/2023	ACADVL:c.1837C>T (p.Arg613Trp)
ACADVL_0410	ACADVL	c.1700G>A	NM_000018.4:c.1700G>A	p.Arg567Gln	Pathogenic	ACAD9/ACADV-like_C (ACAD9/ACADV-like, C-terminal domain)	SNV	Missense	Exon 18	VLCAD	21	1700	probably_damaging(0.947)	deleterious(0.01)	Acute myositis with rhabdomyolysis, Brain damage, Brain stem reflexes, Cerebral edema, Coma, Dehydration, Diarrhea, Elevated circulating creatine kinase concentration, Encephalopathy, Gastrointestinal-other, Hypoglycemia, Hypoxic ischemic, Lactose intolerance, Liver abnormality, Myopathy, Pain, Rhabdomyolysis, Seizure, Vomiting	2022-02-02	20056241, 23480858, 23798014, 29268767, 30194637, 32061778, 32518924, 36109795, 37626534, 38015438, 38651394	Yes	98189	2024-07-16	05/16/2023	ACADVL:c.1049G>T (p.Gly350Val), ACADVL:c.1375dup (p.Arg459Profs*4), ACADVL:c.1531C>T (p.Arg511Trp), ACADVL:c.1541G>A (p.Gly514Glu), ACADVL:c.1700G>A (p.Arg567Gln), ACADVL:c.454G>C (p.Gly152Arg), ACADVL:c.753-2A>C (Intronic), ACADVL:c.753-6C>A (Intronic), ACADVL:c.779C>T (p.Thr260Met), ACADVL:c.809del (p.Pro270Glnfs*6), ACADVL:c.848T>C (p.Val283Ala), ACADVL:c.883C>A (p.Pro295Thr)
ACADVL_0411	ACADVL	c.1711G>A	NM_000018.4:c.1711G>A	p.Gly571Arg	Uncertain Significance	ACAD9/ACADV-like_C (ACAD9/ACADV-like, C-terminal domain)	SNV	Missense	Exon 18	VLCAD	2	1711	benign(0.127)	deleterious(0)			27246109, 33123633	Yes	98190	2024-07-16	03/01/2023	ACADVL:c.481G>A (p.Ala161Thr), ACADVL:c.685C>T (p.Arg229*)
ACADVL_0412	ACADVL	c.1707_1715dup	NM_000018.4:c.1707_1715dup	p.Asp570_Ala572dup	Pathogenic	ACAD9/ACADV-like_C (ACAD9/ACADV-like, C-terminal domain)	Duplication	Insertion	Exon 18	VLCAD	2	1707	-	-			34638902, 36078043	No		2024-07-16	03/01/2023	ACADVL:c.1619T>C (p.Leu540Pro)
ACADVL_0413	ACADVL	c.1708_1716dup	NM_000018.4:c.1708_1716dup	p.Asp570_Ala572dup	Pathogenic	ACAD9/ACADV-like_C (ACAD9/ACADV-like, C-terminal domain)	Duplication	Insertion	Exon 18	VLCAD	2	1708	-	-			28871440, 32928639, 34194748	No		2024-07-16	03/01/2023	ACADVL:c.1619T>C (p.Leu540Pro)
ACADVL_0414	ACADVL	c.1708_1717dup	NM_000018.4:c.1708_1717dup	p.Ile573Argfs*22	Pathogenic	ACAD9/ACADV-like_C (ACAD9/ACADV-like, C-terminal domain)	Duplication	Frameshift	Exon 18	VLCAD	3	1708	-	-	Elevated circulating creatine kinase concentration, Hypoglycemia, Lethargy, Prematurity distress, Rhabdomyolysis		23480858, 27209629, 30445591	No		2024-07-16	03/01/2023	ACADVL:c.1617T>C (p.Ala539=), ACADVL:c.1619T>C (p.Leu540Pro)
ACADVL_0415	ACADVL	c.1733T>C	NM_000018.4:c.1733T>C	p.Met578Thr	Uncertain Significance	ACAD9/ACADV-like_C (ACAD9/ACADV-like, C-terminal domain)	SNV	Missense	Exon 18	VLCAD	1	1733	probably_damaging(0.918)	deleterious(0.02)	Myalgia		36109795	Yes	98191	2024-07-16	03/01/2023	ACADVL:c.779C>T (p.Thr260Met)
ACADVL_0486	ACADVL	c.1738G>A	NM_000018.4:c.1738G>A	p.Val580Met	Uncertain Significance	ACAD9/ACADV-like_C (ACAD9/ACADV-like, C-terminal domain)	SNV	Missense	Exon 18	VLCAD	1	1738	benign(0.278)	deleterious(0)		2023-04-26		No		2024-07-16	05/16/2023
ACADVL_0416	ACADVL	c.1748C>G	NM_000018.4:c.1748C>G	p.Ser583Trp	Likely Pathogenic	ACAD9/ACADV-like_C (ACAD9/ACADV-like, C-terminal domain)	SNV	Missense	Exon 18	VLCAD	3	1748	probably_damaging(0.987)	deleterious(0)	Hypoglycemia, Scoliosis	2023-05-17	30194637, 38229914	Yes	415587	2024-07-16	05/16/2023	ACADVL:c.1894C>T (p.Arg632Cys)
ACADVL_0417	ACADVL	c.1748C>T	NM_000018.4:c.1748C>T	p.Ser583Leu	Pathogenic	ACAD9/ACADV-like_C (ACAD9/ACADV-like, C-terminal domain)	SNV	Missense	Exon 18	VLCAD	9	1748	possibly_damaging(0.787)	deleterious(0)	Elevated circulating creatine kinase concentration, Hypoglycemia, Liver abnormality, Muscle stiffness, Rhabdomyolysis	2022-12-14	15210884, 23774949, 30612563, 32518924, 35400565	Yes	548713	2024-07-16	05/16/2023	ACADVL:c.1226C>T (p.Thr409Met), ACADVL:c.1748C>T (p.Ser583Leu), ACADVL:c.790A>G (p.Lys264Glu), ACADVL:c.848T>C (p.Val283Ala)
ACADVL_0418	ACADVL	c.1751+1G>A	NM_000018.4:c.1751+1G>A	Intronic	Pathogenic	Not Specified	SNV	Splice donor	Intron 18	VLCAD	1	1751	-	-	Cardiac-other, Hypoglycemia		23700290	Yes	612358	2024-07-16	03/01/2023
ACADVL_0419	ACADVL	c.1752-2_1755del	NM_000018.4:c.1752-2_1755del	Intronic	Pathogenic	Not Specified	Deletion	Splice acceptor	Exon 19, Intron 18	VLCAD	2	1752	-	-			28755359, 35281663	No		2024-07-16	03/01/2023
ACADVL_0562	ACADVL	c.1752-1G>A	NM_000018.4:c.1752-1G>A	Intronic	Pathogenic	Not Specified	SNV	Splice acceptor	Intron 18	VLCAD	2	1752	-	-							03/01/2023	ACADVL:c.1127T>C (p.Phe376Ser)
ACADVL_0420	ACADVL	c.1754C>T	NM_000018.4:c.1754C>T	p.Ala585Val	Uncertain Significance	ACAD9/ACADV-like_C (ACAD9/ACADV-like, C-terminal domain)	SNV	Missense	Exon 19	VLCAD	1	1754	possibly_damaging(0.656)	deleterious(0.01)			25214167	Yes	271751	2024-07-16	03/01/2023	ACADVL:c.1376G>A (p.Arg459Gln)
ACADVL_0421	ACADVL	c.1754C>A	NM_000018.4:c.1754C>A	p.Ala585Asp	Uncertain Significance	ACAD9/ACADV-like_C (ACAD9/ACADV-like, C-terminal domain)	SNV	Missense	Exon 19	VLCAD	2	1754	probably_damaging(0.938)	deleterious(0)	Cardiomyopathy, Myopathy	2021-04-21		Yes	1348202	2024-07-16	05/16/2023	ACADVL:c.1754C>A (p.Ala585Asp), CPT1A:c.1163+4C>T (Intronic)
ACADVL_0422	ACADVL	c.1770_1773del	NM_000018.4:c.1770_1773del	p.Ser590Argfs*89	Pathogenic	Modified residue(Phosphoserine)	Deletion	Frameshift	Exon 19	VLCAD	3	1770	-	-	Cardiomyopathy, Elevated circulating creatine kinase concentration, Rhabdomyolysis		26927351, 29519241	Yes	548319	2024-07-16	03/01/2023	ACADVL:c.619T>C (p.Ser207Pro), ACADVL:c.997_998insT (p.Ala333Valfs*26)
ACADVL_0423	ACADVL	c.1793A>G	NM_000018.4:c.1793A>G	p.His598Arg	Uncertain Significance	ACAD9/ACADV-like_C (ACAD9/ACADV-like, C-terminal domain)	SNV	Missense	Exon 19	VLCAD	1	1793	probably_damaging(0.927)	deleterious(0)			35400565	No		2024-07-16	03/01/2023	ACADVL:c.? (p.Cys607Ser)
ACADVL_0424	ACADVL	c.1795G>A	NM_000018.4:c.1795G>A	p.Glu599Lys	Uncertain Significance	ACAD9/ACADV-like_C (ACAD9/ACADV-like, C-terminal domain)	SNV	Missense	Exon 19	VLCAD	2	1795	probably_damaging(0.998)	deleterious(0)	Developmental delay, Diarrhea, Elevated circulating creatine kinase concentration, Hypoglycemia, Lethargy, Liver abnormality, Seizure, Vomiting		25652019, 36787440	No		2024-07-16	03/01/2023	ACADVL:c.1349G>A (p.Arg450His), ACADVL:c.1464C>T (p.Gly488=)
ACADVL_0425	ACADVL	c.1800A>C	NM_000018.4:c.1800A>C	p.Lys600Asn	Uncertain Significance	ACAD9/ACADV-like_C (ACAD9/ACADV-like, C-terminal domain)	SNV	Missense	Exon 19	VLCAD	1	1800	probably_damaging(0.969)	deleterious(0.04)	Malaise/fatigue, Myalgia		15210884	No		2024-07-16	03/01/2023	ACADVL:c.419G>A (p.Gly140Glu)
ACADVL_0426	ACADVL	c.1800A>T	NM_000018.4:c.1800A>T	p.Lys600Asn	Uncertain Significance	ACAD9/ACADV-like_C (ACAD9/ACADV-like, C-terminal domain)	SNV	Missense	Exon 19	VLCAD	1	1800	probably_damaging(0.969)	deleterious(0.04)			35400565	Yes	921150	2024-07-16	03/01/2023	ACADVL:c.419G>A (p.Gly140Glu)
ACADVL_0427	ACADVL	c.1801del	NM_000018.4:c.1801del	p.Met601Cysfs*79	Pathogenic	ACAD9/ACADV-like_C (ACAD9/ACADV-like, C-terminal domain)	Deletion	Frameshift	Exon 19	VLCAD	4	1801	-	-	Elevated circulating creatine kinase concentration, Lethargy, Malaise/fatigue, Muscle stiffness, Muscle weakness, Myalgia, Myopathy, Urine discoloration		11914034, 15210884, 17999356, 20060901, 35400565	Yes	1863491	2024-07-16	03/01/2023	ACADVL:c.1246G>A (p.Ala416Thr)
ACADVL_0428	ACADVL	c.1803G>A	NM_000018.4:c.1803G>A	p.Met601Ile	Uncertain Significance	ACAD9/ACADV-like_C (ACAD9/ACADV-like, C-terminal domain)	SNV	Missense	Exon 19	VLCAD	2	1803	benign(0)	tolerated(0.16)		2024-03-20		Yes	360274	2024-07-16	05/16/2023	ACADVL:c.1678+4A>T (Intronic), ACADVL:c.1682_1701del (p.Glu561Alafs*24)
ACADVL_0429	ACADVL	c.1804C>A	NM_000018.4:c.1804C>A	p.Leu602Ile	Likely Pathogenic	ACAD9/ACADV-like_C (ACAD9/ACADV-like, C-terminal domain)	SNV	Missense	Exon 19	VLCAD	1	1804	benign(0.376)	tolerated(0.13)	Cardiomyopathy, Hypoglycemia, Hypotonia, Lethargy, Liver abnormality, Pulmonary/respiratory		8845838	No		2024-07-16	03/01/2023	ACADVL:c.1141_1143del (p.Glu381del), ACADVL:c.1322G>A (p.Gly441Asp)
ACADVL_0430	ACADVL	c.1806_1807del	NM_000018.4:c.1806_1807del	p.Cys603*	Pathogenic	ACAD9/ACADV-like_C (ACAD9/ACADV-like, C-terminal domain)	Deletion	Frameshift	Exon 19	VLCAD	2	1806	-	-	Abnormality of metabolism/homeostasis, Arrhythmia, Cardiomyopathy, Distress, Hypoglycemia, Hypothermia, Hypotonia, Lethargy, Pulmonary/respiratory		27209629	Yes	200343	2024-07-16	03/01/2023
ACADVL_0431	ACADVL	c.1807dup	NM_000018.4:c.1807dup	p.Cys603Leufs*2	Pathogenic	ACAD9/ACADV-like_C (ACAD9/ACADV-like, C-terminal domain)	Duplication	Frameshift	Exon 19	VLCAD	2	1807	-	-	Cardiac arrest, Cardiac-other, Cardiomyopathy, Hypoglycemia		27590926	Yes	410240	2024-07-16	03/01/2023	ACADVL:c.1807dup (p.Cys603Leufs*2)
ACADVL_0432	ACADVL	c.1814_1815del	NM_000018.4:c.1814_1815del	p.Thr605Metfs*19	Pathogenic	ACAD9/ACADV-like_C (ACAD9/ACADV-like, C-terminal domain)	Deletion	Frameshift	Exon 19	VLCAD	1	1814	-	-			30194637	No		2024-07-16	03/01/2023	ACADVL:c.848T>C (p.Val283Ala)
ACADVL_0433	ACADVL	c.1816T>C	NM_000018.4:c.1816T>C	p.Trp606Arg	Pathogenic	ACAD9/ACADV-like_C (ACAD9/ACADV-like, C-terminal domain)	SNV	Missense	Exon 19	VLCAD	1	1816	probably_damaging(0.999)	deleterious(0)			35281659	Yes	2923575	2024-07-16	03/01/2023	ACADVL:c.848T>C (p.Val283Ala)
ACADVL_0434	ACADVL	c.1818G>A	NM_000018.4:c.1818G>A	p.Trp606*	Pathogenic	ACAD9/ACADV-like_C (ACAD9/ACADV-like, C-terminal domain)	SNV	Nonsense	Exon 19	VLCAD	1	1818	-	-		2022-09-21		Yes	921153	2024-07-16	05/16/2023	HADHA:c.1528G>C (p.Glu510Gln)
ACADVL_0435	ACADVL	c.1820G>C	NM_000018.4:c.1820G>C	p.Cys607Ser	Pathogenic	ACAD9/ACADV-like_C (ACAD9/ACADV-like, C-terminal domain)	SNV	Missense	Exon 19	VLCAD	3	1820	probably_damaging(1)	deleterious(0.04)		2024-01-10	28747690	Yes	469050	2024-07-16	05/16/2023	ACADVL:c.1310T>C (p.Met437Thr), ACADVL:c.1567G>A (p.Gly523Arg)
ACADVL_0563	ACADVL	c.1820G>A	NM_000018.4:c.1820G>A	p.Cys607Tyr	Pathogenic	ACAD9/ACADV-like_C (ACAD9/ACADV-like, C-terminal domain)	SNV	Missense	Exon 19	VLCAD	1	1820	probably_damaging(0.999)	deleterious(0)							05/16/2023
ACADVL_0436	ACADVL	c.1825G>A	NM_000018.4:c.1825G>A	p.Glu609Lys	Pathogenic	ACAD9/ACADV-like_C (ACAD9/ACADV-like, C-terminal domain)	SNV	Missense	Exon 19	VLCAD	3	1825	possibly_damaging(0.511)	deleterious(0.03)			30445591, 34638902, 36078043	Yes	98192	2024-07-16	03/01/2023	ACADVL:c.520G>A (p.Val174Met)
ACADVL_0487	ACADVL	c.1826A>C	NM_000018.4:c.1826A>C	p.Glu609Ala	Uncertain Significance	ACAD9/ACADV-like_C (ACAD9/ACADV-like, C-terminal domain)	SNV	Missense	Exon 19	VLCAD	1	1826	possibly_damaging(0.855)	deleterious(0)		2023-08-30		Yes	921154	2024-07-16	05/16/2023	ACADVL:c.848T>C (p.Val283Ala)
ACADVL_0437	ACADVL	c.1827+1G>A	NM_000018.4:c.1827+1G>A	Intronic	Pathogenic	Not Specified	SNV	Splice donor	Intron 19	VLCAD	1	1827	-	-			30194637	Yes	3410875	2024-07-16	03/01/2023	ACADVL:c.1367G>A (p.Arg456His)
ACADVL_0438	ACADVL	c.1837C>T	NM_000018.4:c.1837C>T	p.Arg613Trp	Pathogenic	ACAD9/ACADV-like_C (ACAD9/ACADV-like, C-terminal domain)	SNV	Missense	Exon 20	VLCAD	31	1837	probably_damaging(1)	deleterious(0)	Cardiac-other, Cardiomyopathy, Coma, Diarrhea, Elevated circulating creatine kinase concentration, Exercise intolerance, Fever, Hypoglycemia, Hypotension, Hypotonia, Lethargy, Leukocytopenia, Liver abnormality, Malaise/fatigue, Myalgia, Myoglobinuria, Pulmonary/respiratory, Rhabdomyolysis, Sudden death, Thrombocytopenia, Vomiting	2022-08-24	10077518, 16183823, 17999356, 19327992, 20547398, 27943070, 28871440, 29111448, 30194637, 32928639, 33123633, 33986768, 34194748, 35281659, 4022672, 7479827, 7769092, 8554073	Yes	16662	2024-07-16	05/16/2023	ACADVL:c.1238T>C (p.Ile413Thr), ACADVL:c.1322G>A (p.Gly441Asp), ACADVL:c.1400T>C (p.Ile467Thr), ACADVL:c.1541G>A (p.Gly514Glu), ACADVL:c.1605+3A>G (Intronic), ACADVL:c.1699_1700delinsTC (p.Arg567Ser), ACADVL:c.1837C>T (p.Arg613Trp), ACADVL:c.205-8_205-7delinsGC (Intronic), ACADVL:c.239G>A (p.Gly80Asp), ACADVL:c.343-1del (Intronic), ACADVL:c.605T>C (p.Leu202Pro), ACADVL:c.685C>T (p.Arg229*), ACADV…
ACADVL_0564	ACADVL	c.1837C>G	NM_000018.4:c.1837C>G	p.Arg613Gly	Likely Pathogenic	ACAD9/ACADV-like_C (ACAD9/ACADV-like, C-terminal domain)	SNV	Missense	Exon 20	VLCAD	1	1837	probably_damaging(1)	deleterious(0)							05/16/2023
ACADVL_0440	ACADVL	c.1838G>C	NM_000018.4:c.1838G>C	p.Arg613Pro	Pathogenic	ACAD9/ACADV-like_C (ACAD9/ACADV-like, C-terminal domain)	SNV	Missense	Exon 20	VLCAD	3	1838	probably_damaging(1)	deleterious(0)	Developmental delay		16183823, 35281659	Yes	1886868	2024-07-16	03/01/2023	ACADVL:c.1838G>C (p.Arg613Pro), ACADVL:c.848T>C (p.Val283Ala)
ACADVL_0439	ACADVL	c.1838G>A	NM_000018.4:c.1838G>A	p.Arg613Gln	Pathogenic	ACAD9/ACADV-like_C (ACAD9/ACADV-like, C-terminal domain)	SNV	Missense	Exon 20	VLCAD	7	1838	probably_damaging(0.999)	deleterious(0)	Elevated circulating creatine kinase concentration, Exercise intolerance, Peripheral neuropathy, Rhabdomyolysis episodes	2022-08-24	30194637, 33610471, 35281659, 38015438, 38187300	Yes	610112	2024-07-16	05/16/2023	ACADVL:c.1055T>C (p.Met352Thr), ACADVL:c.1678+4A>T (Intronic), ACADVL:c.399del (p.Trp133Cysfs*84), ACADVL:c.848T>C (p.Val283Ala), CPT1A:c.1850G>A (p.Arg617Gln)
ACADVL_0441	ACADVL	c.1843C>T	NM_000018.4:c.1843C>T	p.Arg615*	Pathogenic	Not Specified	SNV	Nonsense	Exon 20	VLCAD	10	1843	-	-	Abnormality of metabolism/homeostasis, Acute attack, Cardiomyopathy, Diarrhea, Diminished reflexes, Elevated circulating creatine kinase concentration, Feeding difficulties, Fever, Hypoglycemia, Lethargy, Liver abnormality, Myoglobinuria, Vomiting		10431122, 11596652, 27029698, 29111448, 33514801, 36207828, 38863445	Yes	378757	2024-07-16	05/16/2023	ACADVL:c.1292A>G (p.Asp431Gly), ACADVL:c.1346A>C (p.Glu449Ala), ACADVL:c.1349G>A (p.Arg450His), ACADVL:c.388_390del (p.Glu130del), ACADVL:c.848T>C (p.Val283Ala), ACADVL:c.? (p.Gly354Lys)
ACADVL_0442	ACADVL	c.1844G>A	NM_000018.4:c.1844G>A	p.Arg615Gln	Likely Pathogenic	Not Specified	SNV	Missense	Exon 20	VLCAD	18	1844	benign(0.003)	tolerated(0.67)	Abnormality of metabolism/homeostasis, Arrhythmia, Cardiomyopathy, Hypoglycemia, Pulmonary/respiratory		10077518, 17999356, 21378393, 21932095, 26453363, 27209629, 28755359, 30194637, 35281663, 35626289, 38651394	Yes	192609	2024-07-16	03/01/2023	ACADVL:c.1001T>G (p.Met334Arg), ACADVL:c.1097G>A (p.Arg366His), ACADVL:c.1146G>C (p.Lys382Asn), ACADVL:c.1322G>A (p.Gly441Asp), ACADVL:c.1367G>A (p.Arg456His), ACADVL:c.1504C>G (p.Leu502Val), ACADVL:c.520G>A (p.Val174Met), ACADVL:c.911C>T (p.Ala304Val)
ACADVL_0443	ACADVL	c.1848G>C	NM_000018.4:c.1848G>C	p.Glu616Asp	Uncertain Significance	Not Specified	SNV	Missense	Exon 20	VLCAD	1	1848	benign(0.017)	tolerated(0.54)	Elevated circulating creatine kinase concentration, Liver abnormality, Muscle biopsy report, Myopathy	2021-02-17		Yes	1033622	2024-07-16	05/16/2023
ACADVL_0444	ACADVL	c.1894C>T	NM_000018.4:c.1894C>T	p.Arg632Cys	Uncertain Significance	Not Specified	SNV	Missense	Exon 20	VLCAD	7	1894	probably_damaging(0.985)	deleterious(0)	Hypoglycemia, Scoliosis	2022-08-17	27209629, 28798025, 35281659, 38229914	Yes	468315	2024-07-16	05/16/2023	ACADVL:c.1748C>G (p.Ser583Trp), ACADVL:c.1968A>C (p.*656Cysext*54)
ACADVL_0488	ACADVL	c.1908dup	NM_000018.4:c.1908dup	p.Ile637Hisfs*53	Pathogenic	Not Specified	Duplication	Frameshift	Exon 20	VLCAD	2	1908	-	-		2024-03-20		Yes	548321	2024-07-16	05/16/2023	ACADVL:c.481G>A (p.Ala161Thr), CPT1A:c.1685G>C (p.Cys562Ser)
ACADVL_0445	ACADVL	c.1913C>T	NM_000018.4:c.1913C>T	p.Ser638Phe	Uncertain Significance	Not Specified	SNV	Missense	Exon 20	VLCAD	2	1913	probably_damaging(0.972)	deleterious(0.01)	Cardiac-other, Hypoglycemia, Hypotensia, Liver abnormality, Pulmonary/respiratory	2021-04-28	27590926	Yes	1500163	2024-07-16	05/16/2023	ACADVL:c.1268C>T (p.Ser423Leu)
ACADVL_0446	ACADVL	c.1918_1921del	NM_000018.4:c.1918_1921del	p.Ala640Trpfs*39	Pathogenic	Not Specified	Deletion	Frameshift	Exon 20	VLCAD	1	1918	-	-			17999356, 20060901	No		2024-07-16	03/01/2023	ACADVL:c.779C>T (p.Thr260Met)
ACADVL_0447	ACADVL	c.1923G>C	NM_000018.4:c.1923G>C	p.Leu641Phe	Likely Pathogenic	Not Specified	SNV	Missense	Exon 20	VLCAD	4	1923	benign(0.144)	deleterious(0)	Decreased body weight	2023-07-05	27246109, 31031081	Yes	548323	2024-07-16	05/16/2023	ACADVL:c.1226C>T (p.Thr409Met), ACADVL:c.689C>T (p.Thr230Ile), ACADVL:c.848T>C (p.Val283Ala)
ACADVL_0448	ACADVL	c.1924G>A	NM_000018.4:c.1924G>A	p.Val642Met	Uncertain Significance	Not Specified	SNV	Missense	Exon 20	VLCAD	1	1924	possibly_damaging(0.723)	deleterious(0.01)	Bilateral branch pulmonary artery stenosis, Cardiac-other, Decelerations, Decreased body weight, Jaundice, Liver abnormality, Pulmonary/respiratory, Vomiting		31031081	Yes	1941318	2024-07-16	03/01/2023	ACADVL:c.848T>C (p.Val283Ala)
ACADVL_0010	ACADVL	c.1933_1934delinsAA	NM_000018.4:c.1933_1934delinsAA	p.Gly645Asn	Uncertain Significance	Not Specified	Inversion	Missense	Exon 20	VLCAD	2	1933					16183823	No		2024-07-16	03/01/2023	ACADVL:c.1933_1934delinsAA (p.Gly645Asn)
ACADVL_0565	ACADVL	c.1957C>T	NM_000018.4:c.1957C>T	p.Leu653Phe	Uncertain Significance	Not Specified	SNV	Missense	Exon 20	VLCAD	1	1957	probably_damaging(0.954)	deleterious(0)							05/16/2023	ACADVL:c.848T>C (p.Val283Ala)
ACADVL_0566	ACADVL	c.1958T>C	NM_000018.4:c.1958T>C	p.Leu653Pro	Uncertain Significance	Not Specified	SNV	Missense	Exon 20	VLCAD	1	1958	probably_damaging(1)	deleterious(0)							05/16/2023	ACADVL:c.848T>C (p.Val283Ala)
ACADVL_0449	ACADVL	c.1966T>A	NM_000018.4:c.1966T>A	p.*656Argext*54	Uncertain Significance	Not Specified	SNV	Extension	Exon 20	VLCAD	1	1966	-	-			30194637	Yes	1706002	2024-07-16	03/01/2023
ACADVL_0450	ACADVL	c.1968A>C	NM_000018.4:c.1968A>C	p.*656Cysext*54	Uncertain Significance	Not Specified	SNV	Extension	Exon 20	VLCAD	1	1968	-	-			27209629	Yes	1706009	2024-07-16	03/01/2023	ACADVL:c.1894C>T (p.Arg632Cys)
CPT1A_0095	CPT1A	c.694-?_967+?dup	NM_001876.3:c.694-?_967+?dup	Gain (Exons 7-9)	Likely Pathogenic	Not Specified	Copy Number Gain	Splice acceptor	Exons 7-9	CPT I	1	694				2023-08-02		Unknown		2024-07-16	2023-05-16
CPT1A_0001	CPT1A	c.2246G>A	NM_001876.4:c.2246G>A	p.Arg749His	Uncertain Significance	Cho/carn_acyl_trans (Choline/carnitine acyltransferase domain)	SNV	Missense	Exon 19	CPT I	4	2246	probably_damaging(0.987)	deleterious_low_confidence(0)	Developmental delay		34374989, 35360862, 37305019	No		2024-07-16	2023-03-01	CPT1A:c.1131G>C (p.Glu377Asp), CPT1A:c.2246G>A (p.Arg749His)
CPT1A_0002	CPT1A	c.2238T>G	NM_001876.4:c.2238T>G	p.Asp746Glu	Uncertain Significance	Cho/carn_acyl_trans (Choline/carnitine acyltransferase domain)	SNV	Missense	Exon 19	CPT I	1	2238	possibly_damaging(0.902)	deleterious_low_confidence(0)	Myopathy	2022-01-05		Yes	1047479	2024-07-16	2023-05-16
CPT1A_0096	CPT1A	c.2235+4T>C	NM_001876.4:c.2235+4T>C	Intronic	Uncertain Significance	Not Specified	SNV	Splice region	Intron 18	CPT I	1	2235	-	-	Elevated circulating creatine kinase concentration	2024-01-31		Yes	504343	2024-07-16	2023-05-16
CPT1A_0108	CPT1A	c.2226C>A	NM_001876.4:c.2226C>A	p.Cys742*	Pathogenic	Cho/carn_acyl_trans (Choline/carnitine acyltransferase domain)	SNV	Nonsense	Exon 18	CPT I	2	2226	-	-							2023-03-01	CPT1A:c.2226C>A (p.Cys742*)
CPT1A_0003	CPT1A	c.2215A>G	NM_001876.4:c.2215A>G	p.Lys739Glu	Uncertain Significance	Cho/carn_acyl_trans (Choline/carnitine acyltransferase domain)	SNV	Missense	Exon 18	CPT I	1	2215	probably_damaging(0.999)	deleterious_low_confidence(0)			33123633	No		2024-07-16	2023-03-01	CPT1A:c.2215A>G (p.Lys739Glu)
CPT1A_0004	CPT1A	c.2201T>C	NM_001876.4:c.2201T>C	p.Phe734Ser	Uncertain Significance	Cho/carn_acyl_trans (Choline/carnitine acyltransferase domain)	SNV	Missense	Exon 18	CPT I	3	2201	probably_damaging(0.979)	deleterious_low_confidence(0)	Abnormality of metabolism/homeostasis, Decreased oral acceptance, Dehydration, Drowsy, Fever, Tachypneic, Vomiting		34233743, 39086449	No		2024-07-16	2023-03-01	CPT1A:c.1318G>A (p.Ala440Thr), CPT1A:c.2201T>C (p.Phe734Ser)
CPT1A_0005	CPT1A	c.2198A>G	NM_001876.4:c.2198A>G	p.Asn733Ser	Uncertain Significance	Cho/carn_acyl_trans (Choline/carnitine acyltransferase domain)	SNV	Missense	Exon 18	CPT I	3	2198	benign(0.022)	tolerated_low_confidence(0.1)	Muscle weakness, Myalgia, Other, Rhabdomyolysis, Specify: easily fatigued		34023347	Yes	191998	2024-07-16	2023-03-01	CPT1A:c.2198A>G (p.Asn733Ser), CPT1A:c.967+3G>A (Intronic)
CPT1A_0006	CPT1A	c.2156G>A	NM_001876.4:c.2156G>A	p.Gly719Asp	Likely Pathogenic	Cho/carn_acyl_trans (Choline/carnitine acyltransferase domain)	SNV	Missense	Exon 18	CPT I	1	2156	probably_damaging(0.99)	deleterious_low_confidence(0)			19345525	No		2024-07-16	2023-03-01	CPT1A:c.2156G>A (p.Gly719Asp)
CPT1A_0007	CPT1A	c.2142G>A	NM_001876.4:c.2142G>A	p.Pro714=	Uncertain Significance	Cho/carn_acyl_trans (Choline/carnitine acyltransferase domain)	SNV	Silent	Exon 17	CPT I	3	2142	-	-		2022-04-21		Yes	372369	2024-07-16	2023-05-16	ACADVL:c.797_798del (p.Pro266Argfs*31), ACADVL:c.848T>C (p.Val283Ala)
CPT1A_0009	CPT1A	c.2136del	NM_001876.4:c.2136del	p.Phe712Leufs*43	Likely Pathogenic	Cho/carn_acyl_trans (Choline/carnitine acyltransferase domain)	Deletion	Frameshift	Exon 17	CPT I	1	2136	-	-			30887117	Yes	2837174	2024-07-16	2023-03-01
CPT1A_0010	CPT1A	c.2129G>A	NM_001876.4:c.2129G>A	p.Gly710Glu	Likely Pathogenic	Cho/carn_acyl_trans (Choline/carnitine acyltransferase domain)	SNV	Missense	Exon 17	CPT I	17	2129	probably_damaging(0.999)	deleterious_low_confidence(0)	Deep vein thrombosis, Dehydration, Developmental delay, Diarrhea, Encephalopathy, Gastrointestinal-other, Hypoglycemia, Lethargy, Limp, Liver abnormality, Pancreatitis, Pneumococcal septicemia, Residual left hemiparesis, Respiratory tract infection, Rhabdomyolysis, Seizure, Steatosis, Vomiting		11350182, 11350183, 1403388	Yes	24110	2024-07-16	2023-03-01	CPT1A:c.2129G>A (p.Gly710Glu)
CPT1A_0011	CPT1A	c.2126G>A	NM_001876.4:c.2126G>A	p.Gly709Glu	Likely Pathogenic	Cho/carn_acyl_trans (Choline/carnitine acyltransferase domain)	SNV	Missense	Exon 17	CPT I	1	2126	probably_damaging(0.999)	deleterious_low_confidence(0)	Abnormality of metabolism/homeostasis, Arrhythmia, Cardiac-other, Hypoglycemia, Hypotonic, Liver abnormality, Peripheral oedema		14517221, 9048718	Yes	24108	2024-07-16	2023-03-01	CPT1A:c.2126G>A (p.Gly709Glu)
CPT1A_0012	CPT1A	c.2125G>A	NM_001876.4:c.2125G>A	p.Gly709Arg	Likely Pathogenic	Cho/carn_acyl_trans (Choline/carnitine acyltransferase domain)	SNV	Missense	Exon 17	CPT I	4	2125	probably_damaging(0.999)	deleterious_low_confidence(0)			35281663, 35360862, 37305019	Yes	1905050	2024-07-16	2023-03-01	CPT1A:c.1295C>T (p.Pro432Leu), CPT1A:c.1948G>A (p.Gly650Ser), CPT1A:c.2125G>A (p.Gly709Arg)
CPT1A_0013	CPT1A	c.2122A>C	NM_001876.4:c.2122A>C	p.Ser708Arg	Uncertain Significance	Cho/carn_acyl_trans (Choline/carnitine acyltransferase domain)	SNV	Missense	Exon 17	CPT I	6	2122	possibly_damaging(0.731)	deleterious_low_confidence(0.01)	Abnormality of metabolism/homeostasis, Coagulopathy, Encephalopathy, Global cerebral injury, Hypoglycemia, Liver abnormality, Mild cerebral atrophy, Renal insufficiency/failure		35822099	No		2024-07-16	2023-03-01	CPT1A:c.2122A>C (p.Ser708Arg)
CPT1A_0014	CPT1A	c.2028+3_2028+6del	NM_001876.4:c.2028+3_2028+6del	Intronic	Likely Pathogenic	Not Specified	Deletion	Splice region	Intron 16	CPT I	1	2028	-	-	Hypoglycemia, Reye syndrome-like episodes		12111367	Yes	76559	2024-07-16	2023-03-01
CPT1A_0015	CPT1A	c.1964G>A	NM_001876.4:c.1964G>A	p.Arg655His	Uncertain Significance	Cho/carn_acyl_trans (Choline/carnitine acyltransferase domain)	SNV	Missense	Exon 16	CPT I	1	1964	probably_damaging(1)	deleterious_low_confidence(0)	Acute severe pancreatitis, Fever, Hemolysis, Jaundice, Liver abnormality, Renal tubular acidosis		31234250	No		2024-07-16	2023-03-01	CPT1A:c.1964G>A (p.Arg655His)
CPT1A_0016	CPT1A	c.1948G>A	NM_001876.4:c.1948G>A	p.Gly650Ser	Uncertain Significance	Cho/carn_acyl_trans (Choline/carnitine acyltransferase domain)	SNV	Missense	Exon 16	CPT I	1	1948	probably_damaging(1)	deleterious_low_confidence(0)			35281663	Yes	1387048	2024-07-16	2023-03-01	CPT1A:c.2125G>A (p.Gly709Arg)
CPT1A_0017	CPT1A	c.1910C>A	NM_001876.4:c.1910C>A	p.Ser637Tyr	Uncertain Significance	Cho/carn_acyl_trans (Choline/carnitine acyltransferase domain)	SNV	Missense	Exon 16	CPT I	4	1910	possibly_damaging(0.731)	deleterious_low_confidence(0)			35360862	No		2024-07-16	2023-03-01	CPT1A:c.1910C>A (p.Ser637Tyr)
CPT1A_0018	CPT1A	c.1910C>T	NM_001876.4:c.1910C>T	p.Ser637Phe	Uncertain Significance	Cho/carn_acyl_trans (Choline/carnitine acyltransferase domain)	SNV	Missense	Exon 16	CPT I	1	1910	benign(0.066)	deleterious_low_confidence(0)			36246604	Yes	738244	2024-07-16	2023-03-01	CPT1A:c.1910C>T (p.Ser637Phe)
CPT1A_0019	CPT1A	c.1907C>T	NM_001876.4:c.1907C>T	p.Ala636Val	Uncertain Significance	Cho/carn_acyl_trans (Choline/carnitine acyltransferase domain)	SNV	Missense	Exon 16	CPT I	2	1907	probably_damaging(0.985)	deleterious_low_confidence(0)			30617651	Yes	838926	2024-07-16	2023-03-01	CPT1A:c.1907C>T (p.Ala636Val)
CPT1A_0020	CPT1A	c.1889T>G	NM_001876.4:c.1889T>G	p.Leu630Arg	Uncertain Significance	Cho/carn_acyl_trans (Choline/carnitine acyltransferase domain)	SNV	Missense	Exon 16	CPT I	1	1889	benign(0.013)	tolerated_low_confidence(0.11)			34728707	No		2024-07-16	2023-03-01
CPT1A_0097	CPT1A	c.1876G>C	NM_001876.4:c.1876G>C	p.Val626Leu	Uncertain Significance	Cho/carn_acyl_trans (Choline/carnitine acyltransferase domain)	SNV	Missense	Exon 16	CPT I	1	1876	benign(0.005)	tolerated_low_confidence(0.34)		2023-09-06		Yes	1201540	2024-07-16	2023-05-16
CPT1A_0021	CPT1A	c.1850G>A	NM_001876.4:c.1850G>A	p.Arg617Gln	Uncertain Significance	Cho/carn_acyl_trans (Choline/carnitine acyltransferase domain)	SNV	Missense	Exon 15	CPT I	1	1850	benign(0.009)	tolerated(0.24)		2022-04-21		Yes	956641	2024-07-16	2023-05-16	ACADVL:c.1838G>A (p.Arg613Gln)
CPT1A_0022	CPT1A	c.1817G>A	NM_001876.4:c.1817G>A	p.Arg606His	Uncertain Significance	Cho/carn_acyl_trans (Choline/carnitine acyltransferase domain)	SNV	Missense	Exon 15	CPT I	2	1817	probably_damaging(0.981)	deleterious_low_confidence(0)			35360862	Yes	2120693	2024-07-16	2023-03-01	CPT1A:c.1817G>A (p.Arg606His)
CPT1A_0098	CPT1A	c.1813G>A	NM_001876.4:c.1813G>A	p.Val605Met	Uncertain Significance	Cho/carn_acyl_trans (Choline/carnitine acyltransferase domain)	SNV	Missense	Exon 15	CPT I	1	1813	possibly_damaging(0.649)	deleterious_low_confidence(0)	Elevated circulating creatine kinase concentration, Myopathy, Other, Peripheral neuropathy	2022-10-26		Yes	1455346	2024-07-16	2023-05-16
CPT1A_0023	CPT1A	c.1783C>T	NM_001876.4:c.1783C>T	p.Arg595Trp	Likely Pathogenic	Cho/carn_acyl_trans (Choline/carnitine acyltransferase domain)	SNV	Missense	Exon 15	CPT I	2	1783	probably_damaging(0.989)	deleterious_low_confidence(0)	Anorexia, Cerebral hyperexcitability, Coma, Dehydration, Developmental delay, Diarrhea, Gastrointestinal-other, Hypoglycemia, Liver abnormality, Seizure, Speaking difficulties, Vomiting		23430932	Yes	2898701	2024-07-16	2023-03-01	CPT1A:c.1783C>T (p.Arg595Trp)
CPT1A_0024	CPT1A	c.1762_1766dup	NM_001876.4:c.1762_1766dup	p.Tyr589*	Pathogenic	Modified residue(3'-nitrotyrosine)	Duplication	Frameshift	Exon 15	CPT I	1	1762	-	-	Cough, Diarrhea, Fever, Gastrointestinal-other, Hypoglycemia, Jaundice, Liver abnormality, Muscle weakness, Pulmonary/respiratory, Vomiting		23430491	Yes	1432086	2024-07-16	2023-03-01
CPT1A_0025	CPT1A	c.1737C>A	NM_001876.4:c.1737C>A	p.Tyr579*	Pathogenic	Cho/carn_acyl_trans (Choline/carnitine acyltransferase domain)	SNV	Nonsense	Exon 14	CPT I	2	1737	-	-	Apathy, Encephalopathy, Lethargy, Otitis media, Vomiting		16146704	Yes	76557	2024-07-16	2023-03-01	CPT1A:c.1737C>A (p.Tyr579*)
CPT1A_0099	CPT1A	c.1685G>C	NM_001876.4:c.1685G>C	p.Cys562Ser	Uncertain Significance	CoA Binding Site	SNV	Missense	Exon 14	CPT I	1	1685	benign(0.022)	deleterious_low_confidence(0.04)		2024-03-20		Yes	2111098	2024-07-16	2023-05-16	ACADVL:c.1908dup (p.Ile637Hisfs*53), ACADVL:c.481G>A (p.Ala161Thr)
CPT1A_0026	CPT1A	c.1683del	NM_001876.4:c.1683del	p.Lys561Asnfs*33	Likely Pathogenic	CoA Binding Site	Deletion	Frameshift	Exon 14	CPT I	1	1683	-	-			28771436	No		2024-07-16	2023-03-01
CPT1A_0100	CPT1A	c.1658C>T	NM_001876.4:c.1658C>T	p.Ala553Val	Uncertain Significance	Cho/carn_acyl_trans (Choline/carnitine acyltransferase domain)	SNV	Missense	Exon 14	CPT I	1	1658	benign(0.005)	tolerated_low_confidence(0.07)		2022-11-16		Yes	1436139	2024-07-16	2023-05-16
CPT1A_0101	CPT1A	c.1625A>G	NM_001876.4:c.1625A>G	p.Asn542Ser	Uncertain Significance	Cho/carn_acyl_trans (Choline/carnitine acyltransferase domain)	SNV	Missense	Exon 14	CPT I	1	1625	benign(0.003)	tolerated_low_confidence(0.07)		2022-11-23		No		2024-07-16	2023-05-16
CPT1A_0027	CPT1A	c.1600del	NM_001876.4:c.1600del	p.Leu534*	Pathogenic	Cho/carn_acyl_trans (Choline/carnitine acyltransferase domain)	Deletion	Frameshift	Exon 14	CPT I	2	1600	-	-	Encephalopathy, Hypoglycemia		16146704	Yes	76556	2024-07-16	2023-03-01	CPT1A:c.1600del (p.Leu534*)
CPT1A_0109	CPT1A	c.1573del	NM_001876.4:c.1573del	p.Glu525Asnfs*6	Pathogenic	Cho/carn_acyl_trans (Choline/carnitine acyltransferase domain)	Deletion	Frameshift	Exon 13	CPT I	2	1573	-	-	psychomotor retardation, Encephalopathy, Hyperintensity in left lateral periventricular area, Rle, Seizure		38090675				2023-03-01	CPT1A:c.1573del (p.Glu525Asnfs*6)
CPT1A_0028	CPT1A	c.1518C>T	NM_001876.4:c.1518C>T	p.Gly506=	Uncertain Significance	Cho/carn_acyl_trans (Choline/carnitine acyltransferase domain)	SNV	Silent	Exon 13	CPT I	2	1518	-	-		2022-04-21		Yes	994751	2024-07-16	2023-05-16	ACADVL:c.996dup (p.Ala333Cysfs*26)
CPT1A_0107	CPT1A	c.1497G>A	NM_001876.4:c.1497G>A	p.Ala499=	Uncertain Significance	Cho/carn_acyl_trans (Choline/carnitine acyltransferase domain)	SNV	Silent	Exon 13	CPT I	1	1497	-	-		2022-04-21		Yes	1886772	2024-07-16	2023-05-16	CPT1A:c.601C>T (p.Arg201Trp)
CPT1A_0102	CPT1A	c.1496C>T	NM_001876.4:c.1496C>T	p.Ala499Val	Uncertain Significance	Cho/carn_acyl_trans (Choline/carnitine acyltransferase domain)	SNV	Missense	Exon 13	CPT I	1	1496	benign(0.106)	deleterious_low_confidence(0.01)	Elevated circulating creatine kinase concentration, Hypoglycemia, Rhabdomyolysis	2023-11-22		Yes	640394	2024-07-16	2023-05-16
CPT1A_0030	CPT1A	c.1493A>G	NM_001876.4:c.1493A>G	p.Tyr498Cys	Likely Pathogenic	Cho/carn_acyl_trans (Choline/carnitine acyltransferase domain)	SNV	Missense	Exon 13	CPT I	2	1493	probably_damaging(0.999)	deleterious_low_confidence(0)	Abnormal truncal coordination, Abnormality of metabolism/homeostasis, Aminoaciduria, Cerebral atrophy, Klebsiella sepsis, Liver abnormality, Petechiae, Phosphaturia, Pulmonary/respiratory, Seizure, Unresponsiveness		12189492, 2768784	Yes	24105	2024-07-16	2023-03-01	CPT1A:c.1241C>T (p.Ala414Val), CPT1A:c.823G>A (p.Ala275Thr)
CPT1A_0031	CPT1A	c.1493A>C	NM_001876.4:c.1493A>C	p.Tyr498Ser	Likely Pathogenic	Cho/carn_acyl_trans (Choline/carnitine acyltransferase domain)	SNV	Missense	Exon 13	CPT I	1	1493	probably_damaging(0.995)	deleterious_low_confidence(0)	Abnormality of metabolism/homeostasis, Encephalopathy, Hyperlipidemia, Hypoglycemia, Renal tubular acidosis		17060594, 21962599	No		2024-07-16	2023-03-01	CPT1A:c.1364A>C (p.Lys455Thr)
CPT1A_0032	CPT1A	c.1456_1458+1del	NM_001876.4:c.1456_1458+1del	Intronic	Pathogenic	Not Specified	Deletion	Splice donor	Exon 12, Intron 12	CPT I	2	1456	-	-	Hyperammonemia, Hypoglycemia, Liver abnormality		30617651	No		2024-07-16	2023-03-01	CPT1A:c.1456_1458+1del (Intronic)
CPT1A_0033	CPT1A	c.1451T>C	NM_001876.4:c.1451T>C	p.Leu484Pro	Likely Pathogenic	Cho/carn_acyl_trans (Choline/carnitine acyltransferase domain)	SNV	Missense	Exon 12	CPT I	1	1451	probably_damaging(0.973)	deleterious_low_confidence(0)			11441142, 3211616	Yes	76553	2024-07-16	2023-03-01	CPT1A:c.1069C>T (p.Arg357Trp)
CPT1A_0034	CPT1A	c.1436C>T	NM_001876.4:c.1436C>T	p.Pro479Leu	Pathogenic	Cho/carn_acyl_trans (Choline/carnitine acyltransferase domain)	SNV	Missense	Exon 12	CPT I	37	1436	possibly_damaging(0.83)	deleterious_low_confidence(0)	Asthma, Blood glucose 1.6 mmol -l, Blood glucose 2.6 mmol -l; previous history multiple febrile seizures at ages 5 months and 4 years, Eczema, Encephalopathy, Hypoglycemia, Hypoglycemic seizure: onset 5 am during sleep, Liver abnormality, Loss of consciousness, Low level of consciousness: unable to rouse from sleep in morning, Muscle cramping, Pain, Rhabdomyolysis, Seizure, Vomiting		11441142, 19181627, 30887117, 35442417, 36109795, 38884101	Yes	76552	2024-07-16	2023-05-16	CPT1A:c.1436C>T (p.Pro479Leu), CPT1A:c.290T>C (p.Met97Thr)
CPT1A_0035	CPT1A	c.1433C>T	NM_001876.4:c.1433C>T	p.Ala478Val	Uncertain Significance	Cho/carn_acyl_trans (Choline/carnitine acyltransferase domain)	SNV	Missense	Exon 12	CPT I	1	1433	possibly_damaging(0.869)	deleterious_low_confidence(0.02)	Recurrent acute pancreatitis		23700290	Yes	1427064	2024-07-16	2023-03-01	CPT1A:c.1433C>T (p.Ala478Val)
CPT1A_0110	CPT1A	c.1417C>T	NM_001876.4:c.1417C>T	p.His473Tyr	Likely Pathogenic	Active Site (Proton acceptor)	SNV	Missense	Exon 12	CPT I	2	1417	probably_damaging(0.994)	deleterious_low_confidence(0)	Cardiac-other, Hepatosteatosis (g1), Horseshoe kidney, Intracranial hemorrhage in frontotemporoparietal area, Left hemiparesis, Liver abnormality, Neutropenia, Pathologic eeg		38090675				2023-03-01	CPT1A:c.1417C>T (p.His473Tyr)
CPT1A_0036	CPT1A	c.1394G>A	NM_001876.4:c.1394G>A	p.Gly465Glu	Likely Pathogenic	Cho/carn_acyl_trans (Choline/carnitine acyltransferase domain)	SNV	Missense	Exon 12	CPT I	4	1394	probably_damaging(0.958)	deleterious_low_confidence(0)	Autism/behavior, Developmental delay, Hypertelorism, Hypotonia, Liver abnormality, Macrocephaly, Mild facial dysmorphism, Prominent forehead, Respiratory tract infection, Short philtrum		32781271	Yes	360044	2024-07-16	2023-03-01	CPT1A:c.1394G>A (p.Gly465Glu)
CPT1A_0037	CPT1A	c.1393G>T	NM_001876.4:c.1393G>T	p.Gly465Trp	Likely Pathogenic	Cho/carn_acyl_trans (Choline/carnitine acyltransferase domain)	SNV	Missense	Exon 12	CPT I	4	1393	probably_damaging(0.997)	deleterious_low_confidence(0)	Hepatic encephalopathy, Hypoglycemia		15110323	Yes	76550	2024-07-16	2023-03-01	CPT1A:c.1393G>T (p.Gly465Trp)
CPT1A_0038	CPT1A	c.1393G>A	NM_001876.4:c.1393G>A	p.Gly465Arg	Likely Pathogenic	Cho/carn_acyl_trans (Choline/carnitine acyltransferase domain)	SNV	Missense	Exon 12	CPT I	1	1393	possibly_damaging(0.549)	deleterious_low_confidence(0)	Abnormal renal morphology, Abnormality of metabolism/homeostasis, Craniosynostosis, Hyperbilirubinemia, Hypoglycemia, Icteric sclera, Jaundice, Liver abnormality, Noroviral enteritis, Renal tubular acidosis, Respiratory tract infection, Scaphocephaly		27066452	Yes	546945	2024-07-16	2023-03-01	CPT1A:c.1163+1G>A (Intronic)
CPT1A_0039	CPT1A	c.1367C>T	NM_001876.4:c.1367C>T	p.Ser456Leu	Uncertain Significance	Cho/carn_acyl_trans (Choline/carnitine acyltransferase domain)	SNV	Missense	Exon 12	CPT I	1	1367	probably_damaging(0.936)	deleterious_low_confidence(0)	Recurrent acute pancreatitis		23700290	Yes	546289	2024-07-16	2023-03-01
CPT1A_0040	CPT1A	c.1364A>C	NM_001876.4:c.1364A>C	p.Lys455Thr	Likely Pathogenic	Cho/carn_acyl_trans (Choline/carnitine acyltransferase domain)	SNV	Missense	Exon 12	CPT I	18	1364	possibly_damaging(0.855)	deleterious_low_confidence(0)	Abnormality of metabolism/homeostasis, Anemia, Encephalopathy, Hyperammonemia, Hyperlipidemia, Hypoglycemia, Icterus, Lethargy, Liver abnormality, Loss of consciousness, Mild disturbance of consciousness, Nausea, Renal tubular acidosis, Thrombocytopenia, Transient loss of consciousness, Vomiting		15970898, 17060594, 21962599	Yes	186839	2024-07-16	2023-03-01	CPT1A:c.1364A>C (p.Lys455Thr), CPT1A:c.1493A>C (p.Tyr498Ser)
CPT1A_0041	CPT1A	c.1361A>G	NM_001876.4:c.1361A>G	p.Asp454Gly	Likely Pathogenic	Cho/carn_acyl_trans (Choline/carnitine acyltransferase domain)	SNV	Missense	Exon 12	CPT I	4	1361	possibly_damaging(0.773)	deleterious_low_confidence(0)	Abnormality of metabolism/homeostasis, Diarrhea, Encephalopathy, Feeding difficulties, Hypoglycemia, Hypotonia, Lethargy, Liver abnormality		9691089	Yes	24100	2024-07-16	2023-03-01	CPT1A:c.1361A>G (p.Asp454Gly)
CPT1A_0042	CPT1A	c.1339C>T	NM_001876.4:c.1339C>T	p.Arg447*	Pathogenic	Cho/carn_acyl_trans (Choline/carnitine acyltransferase domain)	SNV	Nonsense	Exon 11	CPT I	1	1339	-	-			19345525	Yes	76549	2024-07-16	2023-03-01
CPT1A_0043	CPT1A	c.1336G>A	NM_001876.4:c.1336G>A	p.Gly446Ser	Uncertain Significance	Cho/carn_acyl_trans (Choline/carnitine acyltransferase domain)	SNV	Missense	Exon 11	CPT I	3	1336	probably_damaging(0.993)	deleterious_low_confidence(0)			30904546, 34869124, 35360862	No		2024-07-16	2023-03-01	CPT1A:c.734G>A (p.Arg245Gln), CPT1A:c.979C>T (p.His327Tyr)
CPT1A_0111	CPT1A	c.1336G>T	NM_001876.4:c.1336G>T	p.Gly446Cys	Uncertain Significance	Cho/carn_acyl_trans (Choline/carnitine acyltransferase domain)	SNV	Missense	Exon 11	CPT I	2	1336	probably_damaging(0.999)	deleterious_low_confidence(0)	Autism, Developmental delay, Dm-i (11 y), Elevated circulating creatine kinase concentration, Encephalopathy, Hyperammonemia, Hypoglycemia, Liver abnormality, Recurrent pancreatitis, Renal tubular acidosis, Seizure		38090675				2023-03-01	CPT1A:c.1336G>T (p.Gly446Cys)
CPT1A_0044	CPT1A	c.1328T>C	NM_001876.4:c.1328T>C	p.Leu443Pro	Uncertain Significance	Cho/carn_acyl_trans (Choline/carnitine acyltransferase domain)	SNV	Missense	Exon 11	CPT I	3	1328	probably_damaging(0.996)	deleterious_low_confidence(0)			35360862	No		2024-07-16	2023-03-01	CPT1A:c.1328T>C (p.Leu443Pro), CPT1A:c.740C>T (p.Pro247Leu)
CPT1A_0045	CPT1A	c.1318G>A	NM_001876.4:c.1318G>A	p.Ala440Thr	Uncertain Significance	Cho/carn_acyl_trans (Choline/carnitine acyltransferase domain)	SNV	Missense	Exon 11	CPT I	7	1318	benign(0.433)	deleterious_low_confidence(0.01)			27295194, 34233743	No		2024-07-16	2023-03-01	CPT1A:c.1318G>A (p.Ala440Thr), CPT1A:c.2201T>C (p.Phe734Ser)
CPT1A_0046	CPT1A	c.1295C>T	NM_001876.4:c.1295C>T	p.Pro432Leu	Uncertain Significance	Cho/carn_acyl_trans (Choline/carnitine acyltransferase domain)	SNV	Missense	Exon 11	CPT I	2	1295	possibly_damaging(0.593)	deleterious_low_confidence(0.01)			35360862	No		2024-07-16	2023-03-01	CPT1A:c.2125G>A (p.Gly709Arg)
CPT1A_0047	CPT1A	c.1241C>T	NM_001876.4:c.1241C>T	p.Ala414Val	Likely Pathogenic	Cho/carn_acyl_trans (Choline/carnitine acyltransferase domain)	SNV	Missense	Exon 11	CPT I	3	1241	possibly_damaging(0.908)	deleterious_low_confidence(0)	Abnormal truncal coordination, Abnormality of metabolism/homeostasis, Aminoaciduria, Cerebral atrophy, Klebsiella sepsis, Liver abnormality, Petechiae, Phosphaturia, Pulmonary/respiratory, Seizure, Unresponsiveness		12189492, 27295194, 2768784	Yes	24104	2024-07-16	2023-03-01	CPT1A:c.1241C>T (p.Ala414Val), CPT1A:c.1493A>G (p.Tyr498Cys), CPT1A:c.823G>A (p.Ala275Thr)
CPT1A_0048	CPT1A	c.1199G>C	NM_001876.4:c.1199G>C	p.Gly400Ala	Uncertain Significance	Cho/carn_acyl_trans (Choline/carnitine acyltransferase domain)	SNV	Missense	Exon 11	CPT I	1	1199	benign(0.007)	tolerated(0.36)		2022-04-21		Yes	640396	2024-07-16	2023-05-16	HADHA:c.1086-3_1092del (Intronic)
CPT1A_0049	CPT1A	c.1184_1186del	NM_001876.4:c.1184_1186del	p.Arg395del	Likely Pathogenic	Cho/carn_acyl_trans (Choline/carnitine acyltransferase domain)	Deletion	Deletion	Exon 11	CPT I	2	1184	-	-	Dehydration, Diarrhea, Hypoglycemia, Seizure		11441142	No		2024-07-16	2023-03-01	CPT1A:c.1184_1186del (p.Arg395del)
CPT1A_0050	CPT1A	c.1163+5G>A	NM_001876.4:c.1163+5G>A	Intronic	Uncertain Significance	Not Specified	SNV	Splice region	Intron 10	CPT I	1	1163	-	-	Decreased body weight, Developmental delay, High procalcitonin levels, Jaundice, Prolonged low-grade fever, Pulmonary effusion, Pulmonary/respiratory, Significant leukocytosis, Urine discoloration		30271085	Yes	461935	2024-07-16	2023-03-01
CPT1A_0051	CPT1A	c.1163+4C>T	NM_001876.4:c.1163+4C>T	Intronic	Uncertain Significance	Not Specified	SNV	Splice region	Intron 10	CPT I	1	1163	-	-		2021-04-21		Yes	1869130	2024-07-16	2023-05-16	ACADVL:c.1754C>A (p.Ala585Asp)
CPT1A_0052	CPT1A	c.1163+1G>A	NM_001876.4:c.1163+1G>A	Intronic	Pathogenic	Not Specified	SNV	Splice donor	Intron 10	CPT I	3	1163	-	-	Abnormal renal morphology, Abnormality of metabolism/homeostasis, Craniosynostosis, Developmental delay, Diarrhea, Hyperbilirubinemia, Hypoglycemia, Hypotonia, Icteric sclera, Jaundice, Liver abnormality, Mild retrognathia, Noroviral enteritis, Renal tubular acidosis, Respiratory tract infection, Scaphocephaly, Thickened gallbladder, Vomiting		27066452, 28748224	Yes	358057	2024-07-16	2023-03-01	CPT1A:c.1163+1G>A (Intronic), CPT1A:c.1393G>A (p.Gly465Arg)
CPT1A_0053	CPT1A	c.1131G>C	NM_001876.4:c.1131G>C	p.Glu377Asp	Uncertain Significance	Cho/carn_acyl_trans (Choline/carnitine acyltransferase domain)	SNV	Missense	Exon 10	CPT I	3	1131	possibly_damaging(0.876)	deleterious_low_confidence(0)			34869124, 35360862, 38187300	No		2024-07-16	2023-03-01	CPT1A:c.1131G>C (p.Glu377Asp), CPT1A:c.2246G>A (p.Arg749His)
CPT1A_0103	CPT1A	c.1112C>T	NM_001876.4:c.1112C>T	p.Ser371Leu	Uncertain Significance	Cho/carn_acyl_trans (Choline/carnitine acyltransferase domain)	SNV	Missense	Exon 10	CPT I	1	1112	benign(0.174)	deleterious_low_confidence(0)	Liver abnormality	2022-12-07		Yes	919389	2024-07-16	2023-05-16
CPT1A_0054	CPT1A	c.1079A>G	NM_001876.4:c.1079A>G	p.Glu360Gly	Likely Pathogenic	Cho/carn_acyl_trans (Choline/carnitine acyltransferase domain)	SNV	Missense	Exon 10	CPT I	1	1079	probably_damaging(0.91)	deleterious_low_confidence(0)	Hypoglycemia, Reye syndrome-like episodes		12111367	Yes	24101	2024-07-16	2023-03-01	CPT1A:c.1079A>G (p.Glu360Gly)
CPT1A_0055	CPT1A	c.1069C>T	NM_001876.4:c.1069C>T	p.Arg357Trp	Likely Pathogenic	Cho/carn_acyl_trans (Choline/carnitine acyltransferase domain)	SNV	Missense	Exon 10	CPT I	3	1069	probably_damaging(0.989)	deleterious_low_confidence(0)	Abnormality of metabolism/homeostasis, Coma, Flulike illness, Liver abnormality		11441142, 3211616	Yes	76548	2024-07-16	2023-03-01	CPT1A:c.1069C>T (p.Arg357Trp), CPT1A:c.1451T>C (p.Leu484Pro)
CPT1A_0112	CPT1A	c.1065G>A	NM_001876.4:c.1065G>A	p.Lys355=	Uncertain Significance	Cho/carn_acyl_trans (Choline/carnitine acyltransferase domain)	SNV	Silent	Exon 10	CPT I	1	1065	-	-			36246604	Yes	1638855	2024-07-16	2023-03-01
CPT1A_0057	CPT1A	c.1027T>G	NM_001876.4:c.1027T>G	p.Phe343Val	Likely Pathogenic	Cho/carn_acyl_trans (Choline/carnitine acyltransferase domain)	SNV	Missense	Exon 10	CPT I	2	1027	probably_damaging(0.974)	deleterious_low_confidence(0)	Hepatic encephalopathy, Hypoglycemia		15110323	Yes	76547	2024-07-16	2023-03-01	CPT1A:c.1027T>G (p.Phe343Val)
CPT1A_0058	CPT1A	c.1015C>T	NM_001876.4:c.1015C>T	p.Arg339*	Pathogenic	Cho/carn_acyl_trans (Choline/carnitine acyltransferase domain)	SNV	Nonsense	Exon 10	CPT I	1	1015	-	-			29519241	Yes	1062489	2024-07-16	2023-03-01	CPT1A:c.1015C>T (p.Arg339*)
CPT1A_0059	CPT1A	c.1006G>A	NM_001876.4:c.1006G>A	p.Val336Met	Uncertain Significance	Cho/carn_acyl_trans (Choline/carnitine acyltransferase domain)	SNV	Missense	Exon 10	CPT I	1	1006	probably_damaging(0.997)	deleterious_low_confidence(0)	Hypoglycemia, Reyes syndrome		28466427	No		2024-07-16	2023-03-01
CPT1A_0060	CPT1A	c.979C>T	NM_001876.4:c.979C>T	p.His327Tyr	Uncertain Significance	Cho/carn_acyl_trans (Choline/carnitine acyltransferase domain)	SNV	Missense	Exon 10	CPT I	1	979	benign(0.227)	deleterious_low_confidence(0)			35360862	No		2024-07-16	2023-03-01	CPT1A:c.1336G>A (p.Gly446Ser)
CPT1A_0061	CPT1A	c.968-3C>G	NM_001876.4:c.968-3C>G	Intronic	Uncertain Significance	Not Specified	SNV	Splice region	Intron 9	CPT I	2	968	-	-			31319225	Yes	623178	2024-07-16	2023-03-01	CPT1A:c.968-3C>G (Intronic)
CPT1A_0062	CPT1A	c.968-11G>A	NM_001876.4:c.968-11G>A	Intronic	Uncertain Significance	Not Specified	SNV	Intronic	Intron 9	CPT I	1	968	-	-	Acute severe pancreatitis, Fever, Hemolysis, Jaundice, Liver abnormality, Renal tubular acidosis		31234250	Yes	1409629	2024-07-16	2023-03-01
CPT1A_0113	CPT1A	c.967+3G>A	NM_001876.4:c.967+3G>A	Intronic	UNKNOWN	Not Specified	SNV	Splice region	Intron 9	CPT I	1	967	-	-	Muscle weakness, Myalgia, Other, Rhabdomyolysis, Specify: easily fatigued						2023-03-01	CPT1A:c.2198A>G (p.Asn733Ser)
CPT1A_0063	CPT1A	c.956G>T	NM_001876.4:c.956G>T	p.Gly319Val	Uncertain Significance	Cho/carn_acyl_trans (Choline/carnitine acyltransferase domain)	SNV	Missense	Exon 9	CPT I	1	956	probably_damaging(1)	deleterious_low_confidence(0)			35360862	No		2024-07-16	2023-03-01
CPT1A_0064	CPT1A	c.948del	NM_001876.4:c.948del	p.Ile317Serfs*12	Pathogenic	Cho/carn_acyl_trans (Choline/carnitine acyltransferase domain)	Deletion	Frameshift	Exon 9	CPT I	1	948	-	-	Abnormality of metabolism/homeostasis, Arrhythmia, Cardiac-other, Hypoglycemia, Hypotonic, Liver abnormality, Peripheral oedema		14517221, 9048718	Yes	24109	2024-07-16	2023-03-01
CPT1A_0065	CPT1A	c.947G>A	NM_001876.4:c.947G>A	p.Arg316Gln	Uncertain Significance	Cho/carn_acyl_trans (Choline/carnitine acyltransferase domain)	SNV	Missense	Exon 9	CPT I	2	947	probably_damaging(0.998)	deleterious_low_confidence(0)	Developmental delay, Hemolytic anemia, Lethargy, Liver abnormality, Rhabdomyolysis, Vomiting		23969540, 29519241	No		2024-07-16	2023-03-01	CPT1A:c.947G>A (p.Arg316Gln)
CPT1A_0066	CPT1A	c.946C>G	NM_001876.4:c.946C>G	p.Arg316Gly	Uncertain Significance	Cho/carn_acyl_trans (Choline/carnitine acyltransferase domain)	SNV	Missense	Exon 9	CPT I	5	946	probably_damaging(0.997)	deleterious_low_confidence(0)		2024-03-13	15110323	Yes	76567	2024-07-16	2023-05-16	CPT1A:c.946C>G (p.Arg316Gly)
CPT1A_0067	CPT1A	c.941C>T	NM_001876.4:c.941C>T	p.Thr314Ile	Likely Pathogenic	Cho/carn_acyl_trans (Choline/carnitine acyltransferase domain)	SNV	Missense	Exon 9	CPT I	2	941	probably_damaging(0.993)	deleterious_low_confidence(0)	Abnormal renal morphology, Abnormality of metabolism/homeostasis, Dehydration, Hypoglycemia, Liver abnormality, Obtundation, Respiratory tract infection		15669684	Yes	76565	2024-07-16	2023-03-01
CPT1A_0068	CPT1A	c.929G>A	NM_001876.4:c.929G>A	p.Arg310Gln	Uncertain Significance	Cho/carn_acyl_trans (Choline/carnitine acyltransferase domain)	SNV	Missense	Exon 9	CPT I	2	929	possibly_damaging(0.879)	deleterious_low_confidence(0.01)		2023-02-08		Yes	1030485	2024-07-16	2023-05-16
CPT1A_0069	CPT1A	c.912C>G	NM_001876.4:c.912C>G	p.Cys304Trp	Likely Pathogenic	Cho/carn_acyl_trans (Choline/carnitine acyltransferase domain)	SNV	Missense	Exon 9	CPT I	2	912	probably_damaging(1)	deleterious_low_confidence(0)	Dehydration, Diarrhea, Liver abnormality, Vomiting		11441142	No		2024-07-16	2023-03-01
CPT1A_0070	CPT1A	c.884G>A	NM_001876.4:c.884G>A	p.Arg295His	Uncertain Significance	Cho/carn_acyl_trans (Choline/carnitine acyltransferase domain)	SNV	Missense	Exon 9	CPT I	1	884	possibly_damaging(0.479)	tolerated_low_confidence(0.51)		2022-09-21		Yes	1885155	2024-07-16	2023-05-16	CPT2:c.338C>T (p.Ser113Leu)
CPT1A_0071	CPT1A	c.837_838insT	NM_001876.4:c.837_838insT	p.Leu280Serfs*34	Pathogenic	Cho/carn_acyl_trans (Choline/carnitine acyltransferase domain)	Insertion	Frameshift	Exon 8	CPT I	2	837	-	-	Developmental delay, Hemolytic anemia, Lethargy, Liver abnormality, Rhabdomyolysis, Vomiting		23969540, 29519241	No		2024-07-16	2023-03-01
CPT1A_0072	CPT1A	c.823G>A	NM_001876.4:c.823G>A	p.Ala275Thr	Benign	Cho/carn_acyl_trans (Choline/carnitine acyltransferase domain)	SNV	Missense	Exon 8	CPT I	7	823	benign(0.003)	tolerated_low_confidence(0.55)	Abnormal renal morphology, Abnormal truncal coordination, Abnormality of metabolism/homeostasis, Aminoaciduria, Ataxia, Athetoid movement, Autism/behavior, Cerebral atrophy, Decreased body weight, Dehydration, Developmental delay, Diarrhea, Dystonia, Gerd, Hemihypertrophy, Hypoglycemia, Increased number of mitochondria with abnormal cristae, Klebsiella sepsis, Liver abnormality, Microcephaly, Obt…		11441142, 12189492, 15669684, 22494076, 2768784	Yes	76563	2024-07-16	2023-03-01	CPT1A:c.1241C>T (p.Ala414Val), CPT1A:c.1493A>G (p.Tyr498Cys), CPT1A:c.823G>A (p.Ala275Thr)
CPT1A_0073	CPT1A	c.748G>T	NM_001876.4:c.748G>T	p.Val250Leu	Uncertain Significance	Cho/carn_acyl_trans (Choline/carnitine acyltransferase domain)	SNV	Missense	Exon 7	CPT I	1	748	benign(0.214)	deleterious_low_confidence(0)			29519241	No		2024-07-16	2023-03-01
CPT1A_0074	CPT1A	c.740C>T	NM_001876.4:c.740C>T	p.Pro247Leu	Uncertain Significance	Cho/carn_acyl_trans (Choline/carnitine acyltransferase domain)	SNV	Missense	Exon 7	CPT I	7	740	probably_damaging(0.999)	deleterious_low_confidence(0)	Adhd, Encephalopathy, Hepatosteatosis (g1)		35360862, 38090675	Yes	2943961	2024-07-16	2023-03-01	CPT1A:c.1328T>C (p.Leu443Pro), CPT1A:c.205G>A (p.Val69Met), CPT1A:c.577del (p.Met194*), CPT1A:c.740C>T (p.Pro247Leu)
CPT1A_0075	CPT1A	c.734G>A	NM_001876.4:c.734G>A	p.Arg245Gln	Uncertain Significance	Cho/carn_acyl_trans (Choline/carnitine acyltransferase domain)	SNV	Missense	Exon 7	CPT I	2	734	probably_damaging(0.941)	deleterious_low_confidence(0)			30904546, 34869124	No		2024-07-16	2023-03-01	CPT1A:c.1336G>A (p.Gly446Ser)
CPT1A_0076	CPT1A	c.733C>T	NM_001876.4:c.733C>T	p.Arg245*	Pathogenic	Cho/carn_acyl_trans (Choline/carnitine acyltransferase domain)	SNV	Nonsense	Exon 7	CPT I	2	733	-	-	Arrhythmia, Hyperammonemia, Hypoglycemia, Reye syndrome-like episodes		28468868	Yes	956644	2024-07-16	2023-03-01	CPT1A:c.733C>T (p.Arg245*)
CPT1A_0114	CPT1A	c.693+37T>C	NM_001876.4:c.693+37T>C	p.?	Uncertain Significance	Not Specified	SNV	Intronic	Intron 6	CPT I	1	693	-	-			36185699				2023-03-01
CPT1A_0077	CPT1A	c.693+1G>A	NM_001876.4:c.693+1G>A	Intronic	Likely Pathogenic	Not Specified	SNV	Splice donor	Intron 6	CPT I	1	693	-	-			30887117	Yes	941013	2024-07-16	2023-03-01
CPT1A_0078	CPT1A	c.627del	NM_001876.4:c.627del	p.Phe209Leufs*13	Pathogenic	Cho/carn_acyl_trans (Choline/carnitine acyltransferase domain)	Deletion	Frameshift	Exon 6	CPT I	1	627	-	-	Hypoglycemia, Reyes syndrome		28466427	No		2024-07-16	2023-03-01	CPT1A:c.627del (p.Phe209Leufs*13)
CPT1A_0079	CPT1A	c.619C>T	NM_001876.4:c.619C>T	p.Gln207*	Pathogenic	Cho/carn_acyl_trans (Choline/carnitine acyltransferase domain)	SNV	Nonsense	Exon 6	CPT I	1	619	-	-			33123633	Yes	2837188	2024-07-16	2023-03-01
CPT1A_0080	CPT1A	c.601C>T	NM_001876.4:c.601C>T	p.Arg201Trp	Uncertain Significance	Cho/carn_acyl_trans (Choline/carnitine acyltransferase domain)	SNV	Missense	Exon 6	CPT I	2	601	probably_damaging(0.998)	deleterious_low_confidence(0)		2023-12-27		Yes	1030486	2024-07-16	2023-05-16	CPT1A:c.1497G>A (p.Ala499=)
CPT1A_0115	CPT1A	c.589G>T	NM_001876.4:c.589G>T	p.Glu197Ter	Pathogenic	Cho/carn_acyl_trans (Choline/carnitine acyltransferase domain)	SNV	Nonsense	Exon 6	CPT I	2	589	-	-	vit k, Died during metabolic episode (4y), Liver abnormality		38090675				2023-03-01	CPT1A:c.589G>T (p.Glu197Ter)
CPT1A_0081	CPT1A	c.577del	NM_001876.4:c.577del	p.Met194*	Pathogenic	Cho/carn_acyl_trans (Choline/carnitine acyltransferase domain)	Deletion	Frameshift	Exon 6	CPT I	1	577	-	-			35360862	No		2024-07-16	2023-03-01	CPT1A:c.740C>T (p.Pro247Leu)
CPT1A_0082	CPT1A	c.526G>T	NM_001876.4:c.526G>T	p.Val176Phe	Uncertain Significance	Cho/carn_acyl_trans (Choline/carnitine acyltransferase domain)	SNV	Missense	Exon 5	CPT I	1	526	probably_damaging(0.97)	deleterious_low_confidence(0)	Cough, Diarrhea, Fever, Gastrointestinal-other, Hypoglycemia, Jaundice, Liver abnormality, Muscle weakness, Pulmonary/respiratory, Vomiting		23430491	No		2024-07-16	2023-03-01	CPT1A:c.526G>T (p.Val176Phe)
CPT1A_0083	CPT1A	c.497G>T	NM_001876.4:c.497G>T	p.Ser166Ile	Uncertain Significance	Cyt (Cytoplasmic)	SNV	Missense	Exon 5	CPT I	1	497	probably_damaging(0.999)	deleterious_low_confidence(0)			23700290	No		2024-07-16	2023-03-01	CPT1A:c.272T>C (p.Leu91Pro)
CPT1A_0084	CPT1A	c.478C>T	NM_001876.4:c.478C>T	p.Arg160*	Pathogenic	Cyt (Cytoplasmic)	SNV	Nonsense	Exon 5	CPT I	4	478	-	-	Encephalopathy, Hepatic encephalopathy, Hypoglycemia, Liver abnormality, Vomiting		15110323, 16146704	Yes	76562	2024-07-16	2023-03-01	CPT1A:c.478C>T (p.Arg160*)
CPT1A_0104	CPT1A	c.454-6C>G	NM_001876.4:c.454-6C>G	Intronic	Uncertain Significance	Not Specified	SNV	Splice region	Intron 4	CPT I	2	454	-	-		2023-10-11		No		2024-07-16	2023-05-16	SLC25A20:c.10C>T (p.Gln4*), SLC25A20:c.779_781del (p.Glu260del)
CPT1A_0085	CPT1A	c.434G>A	NM_001876.4:c.434G>A	p.Arg145His	Uncertain Significance	Cyt (Cytoplasmic)	SNV	Missense	Exon 4	CPT I	1	434	benign(0.411)	tolerated_low_confidence(0.54)		2022-04-21		Yes	956646	2024-07-16	2023-05-16
CPT1A_0086	CPT1A	c.367C>T	NM_001876.4:c.367C>T	p.Arg123Cys	Likely Pathogenic	Cyt (Cytoplasmic)	SNV	Missense	Exon 4	CPT I	2	367	probably_damaging(1)	deleterious_low_confidence(0)	Hypoglycemia, Otitis media, Seizure, Toroviruspositive diarrhea		11441142	Yes	76561	2024-07-16	2023-03-01	CPT1A:c.367C>T (p.Arg123Cys)
CPT1A_0087	CPT1A	c.319G>A	NM_001876.4:c.319G>A	p.Gly107Ser	Uncertain Significance	TM (Transmembrane)	SNV	Missense	Exon 4	CPT I	1	319	benign(0.086)	deleterious_low_confidence(0.02)		2022-07-13		Yes	566120	2024-07-16	2023-05-16	ACADVL:c.848T>C (p.Val283Ala)
CPT1A_0116	CPT1A	c.317G>A	NM_001876.4:c.317G>A	p.Ser106Asn	Uncertain Significance	TM (Transmembrane)	SNV	Missense	Exon 4	CPT I	2	317	possibly_damaging(0.827)	deleterious_low_confidence(0.01)			38090675				2023-03-01	CPT1A:c.317G>A (p.Ser106Asn)
CPT1A_0105	CPT1A	c.304A>C	NM_001876.4:c.304A>C	p.Lys102Gln	Uncertain Significance	mtIM (Mitochondrial intermembrane)	SNV	Missense	Exon 4	CPT I	1	304	benign(0.001)	tolerated_low_confidence(1)	Liver abnormality, Myopathy, Other, Peripheral neuropathy	2022-10-19		Yes	2051126	2024-07-16	2023-05-16
CPT1A_0088	CPT1A	c.298C>T	NM_001876.4:c.298C>T	p.Gln100*	Pathogenic	mtIM (Mitochondrial intermembrane)	SNV	Nonsense	Exon 4	CPT I	2	298	-	-	Hypoglycemia		12189492	Yes	24102	2024-07-16	2023-03-01	CPT1A:c.298C>T (p.Gln100*)
CPT1A_0117	CPT1A	c.290T>C	NM_001876.4:c.290T>C	p.Met97Thr	Uncertain Significance	mtIM (Mitochondrial intermembrane)	SNV	Missense	Exon 4	CPT I	1	290	benign(0.095)	deleterious_low_confidence(0.01)							2023-05-16	CPT1A:c.1436C>T (p.Pro479Leu)
CPT1A_0089	CPT1A	c.281+1G>A	NM_001876.4:c.281+1G>A	Intronic	Pathogenic	Not Specified	SNV	Splice donor	Intron 3	CPT I	1	281	-	-			35360862	Yes	99875	2024-07-16	2023-03-01	CPT1A:c.281+1G>A (Intronic)
CPT1A_0090	CPT1A	c.272T>C	NM_001876.4:c.272T>C	p.Leu91Pro	Uncertain Significance	mtIM (Mitochondrial intermembrane)	SNV	Missense	Exon 3	CPT I	3	272	probably_damaging(0.97)	deleterious_low_confidence(0)			23700290, 34869124, 38187300	No		2024-07-16	2023-03-01	CPT1A:c.497G>T (p.Ser166Ile)
CPT1A_0106	CPT1A	c.223G>A	NM_001876.4:c.223G>A	p.Ala75Thr	Uncertain Significance	mtIM (Mitochondrial intermembrane)	SNV	Missense	Exon 3	CPT I	1	223	benign(0.001)	tolerated_low_confidence(0.44)		2023-10-18		Yes	1928064	2024-07-16	2023-05-16
CPT1A_0091	CPT1A	c.205G>A	NM_001876.4:c.205G>A	p.Val69Met	Uncertain Significance	TM ( Transmembrane)	SNV	Missense	Exon 3	CPT I	1	205	possibly_damaging(0.793)	tolerated_low_confidence(0.12)			35360862	No		2024-07-16	2023-03-01	CPT1A:c.740C>T (p.Pro247Leu)
CPT1A_0092	CPT1A	c.167C>T	NM_001876.4:c.167C>T	p.Pro56Leu	Likely Pathogenic	TM ( Transmembrane)	SNV	Missense	Exon 3	CPT I	5	167	probably_damaging(1)	deleterious_low_confidence(0)	Cardiac-other, Diarrhea, Fever, Hypotonia, Lethargy		23430868	Yes	859903	2024-07-16	2023-03-01	CPT1A:c.167C>T (p.Pro56Leu)
CPT1A_0093	CPT1A	c.100T>C	NM_001876.4:c.100T>C	p.Ser34Pro	Pathogenic	CPT_N (Carnitine O-palmitoyltransferase N-terminus)	SNV	Missense	Exon 2	CPT I	46	100	benign(0.083)	deleterious_low_confidence(0.01)			35822099	Yes	99873	2024-07-16	2023-05-16	CPT1A:c.100T>C (p.Ser34Pro)
CPT1A_0094	CPT1A	c.96T>G	NM_001876.4:c.96T>G	p.Tyr32*	Pathogenic	CPT_N (Carnitine O-palmitoyltransferase N-terminus)	SNV	Nonsense	Exon 2	CPT I	1	96	-	-	Hypoglycemia, Reye syndrome-like episodes		12111367	Yes	76569	2024-07-16	2023-03-01
CPT2_0166	CPT2	c.?	NM_000098.3:c.?	p.His555Gln	Uncertain Significance	Choline/carnitine acyltransferase domain (Choline/carnitine acyltransferase domain)		Missense	Exon 5	CPT II	1	1665					39375714	Unknown			2023-03-01
CPT2_0010	CPT2	c.?	NM_000098.3:c.?	p.Val605Leu	Pathogenic	Choline/carnitine acyltransferase domain (Choline/carnitine acyltransferase domain)		Missense		CPT II	1				Bilateral oculomotor disturbance, Bilateral ptosis, Cataracts, Cognitive decline, Congenital deafness, Developmental delay, Diabetes mellitus, Diminished reflexes, Dysphagia, Emotional instability, General cerebral atrophy, Mild aortic valvular stenosis, Mild left ventricular hypertrophy, Muscle weakness, Peripheral neuropathy, Psychotic behavior, Slow-wave abnormality		31348995	Unknown			2023-03-01
CPT2_0167	CPT2	c.?	NM_000098.3:c.?	p.Gln304His	Uncertain Significance	Choline/carnitine acyltransferase domain (Choline/carnitine acyltransferase domain)		Missense	Exon 4	CPT II	1	912					37510298	Unknown			2023-03-01	CPT2:c.? (p.Gln304His)
CPT2_0011	CPT2	c.?	NM_000098.3:c.?	p.Leu72Phe	Likely Pathogenic	Choline/carnitine acyltransferase domain (Choline/carnitine acyltransferase domain)		Missense		CPT II	1				Hypoglycemia, Liver abnormality		14605500	Unknown			2023-03-01
CPT2_0008	CPT2	c.?	NM_000098.3:c.?	p.Gly600Arg	Likely Pathogenic	Choline/carnitine acyltransferase domain (Choline/carnitine acyltransferase domain)		Missense		CPT II	2				Arrhythmia, Liver abnormality		14605500	Unknown			2023-03-01	CPT2:c.? (p.Gly600Arg)
CPT2_0168	CPT2	c.?	NM_000098.3:c.?	p.Phe352Leu	Likely Pathogenic	Choline/carnitine acyltransferase domain (Choline/carnitine acyltransferase domain)		Missense	Exon 4	CPT II	1	1056					38650450	Unknown			2023-03-01
CPT2_0169	CPT2	c.?	NM_000098.3:c.?	p.?	UNKNOWN	Not Specified				CPT II	1				Exercise intolerance, Muscle weakness, Myalgia, Other: acute renal failure, Other: elevated liver enzymes, Other: fatigue, Other: muscle stiffness, Rhabdomyolysis						2023-03-01	CPT2:c.338C>T (p.Ser113Leu)
CPT2_0004	CPT2	c.?	NM_000098.3:c.?	p.His369Gln	Likely Pathogenic	Choline/carnitine acyltransferase domain (Choline/carnitine acyltransferase domain)		Missense		CPT II	1				Muscle switching, Myalgia, Myoglobinuria		23911907	Unknown			2023-03-01	CPT2:c.1489G>A (p.Gly497Ser)
CPT2_0007	CPT2	c.?	NM_000098.3:c.?	p.Phe448Leu	Likely Pathogenic	Choline/carnitine acyltransferase domain (Choline/carnitine acyltransferase domain)		Missense		CPT II	4				Abnormal renal morphology, Abnormality of metabolism/homeostasis, Absence of corpus callosum, Brain calcifications, Cardiac-other, Intracerebral periventricular calcifications, Liver abnormality, Periventricular calcifications, Renal insufficiency/failure, Suspected cerebral hemorrhage, Ventriculomegaly		11477613	Unknown			2023-03-01
CPT2_0001	CPT2	c.?	NM_000098.3:c.?	p.Tyr290*	Pathogenic	Choline/carnitine acyltransferase domain (Choline/carnitine acyltransferase domain)		Nonsense		CPT II	2				Abnormal renal morphology, Renal insufficiency/failure		14605500	Unknown			2023-03-01	CPT2:c.? (p.Tyr290*)
CPT2_0012	CPT2	c.28_29insAGCAAG	NM_000098.3:c.28_29insAGCAAG	p.Trp10*	Pathogenic	Not Specified	Insertion	Nonsense	Exon 1	CPT II	2	28	-	-	Abnormal renal morphology, Facial dysmorphia, Polymicrogyria of cns with calcification		30293990	Yes	1058780	2024-07-16	2023-03-01	CPT2:c.28_29insAGCAAG (p.Trp10*)
CPT2_0013	CPT2	c.38del	NM_000098.3:c.38del	p.Gly13Alafs*60	Pathogenic	Not Specified	Deletion	Frameshift	Exon 1	CPT II	2	38	-	-		2022-05-18	16996287	Yes	186625	2024-07-16	2023-05-16	CPT2:c.1798G>A (p.Gly600Arg), CPT2:c.338C>T (p.Ser113Leu)
CPT2_0014	CPT2	c.36_43dup	NM_000098.3:c.36_43dup	p.Ala15Glyfs*61	Pathogenic	Not Specified	Duplication	Frameshift	Exon 1	CPT II	1	36	-	-			16996287	No		2024-07-16	2023-03-01	CPT2:c.338C>T (p.Ser113Leu)
CPT2_0015	CPT2	c.62C>A	NM_000098.3:c.62C>A	p.Pro21His	Likely Pathogenic	Not Specified	SNV	Missense	Exon 1	CPT II	1	62	benign(0.13)	tolerated(0.47)	Gastrointestinal-other, Hypotonia, Muscle weakness, Poor oral intake		22494076	Yes	541304	2024-07-16	2023-03-01	CPT2:c.62C>A (p.Pro21His)
CPT2_0016	CPT2	c.98del	NM_000098.3:c.98del	p.Gln33Argfs*40	Pathogenic	mt-matrix (Mitochondrial matrix)	Deletion	Frameshift	Exon 1	CPT II	2	98	-	-	Muscle weakness, Myoglobinuria		21913903, 30957255	Yes	486906	2024-07-16	2023-03-01	CPT2:c.338C>T (p.Ser113Leu), CPT2:c.341-2A>G (Intronic)
CPT2_0017	CPT2	c.99G>C	NM_000098.3:c.99G>C	p.Gln33His	Likely Pathogenic	mt-matrix (Mitochondrial matrix)	SNV	Missense	Exon 1	CPT II	1	99	benign(0.007)	tolerated(0.13)	Gastrointestinal-other, Hypotonia, Muscle weakness, Poor oral intake		22494076	Yes	541204	2024-07-16	2023-03-01
CPT2_0170	CPT2	c.106C>T	NM_000098.3:c.106C>T	p.Gln36Ter	Pathogenic	mt-matrix (Mitochondrial matrix)	SNV	Nonsense	Exon 1	CPT II	1	106	-	-			37987475				2023-03-01	CPT2:c.1813G>C (p.Val605Leu)
CPT2_0018	CPT2	c.110_111dup	NM_000098.3:c.110_111dup	p.Ser38Alafs*36	Pathogenic	mt-matrix (Mitochondrial matrix)	Duplication	Frameshift	Exon 1	CPT II	14	110	-	-	Abnormal renal morphology, Abnormality of metabolism/homeostasis, Arrhythmia, Cardiac-other, Cardiomyopathy, Hemolysis, Hypoglycemia, Liver abnormality, Low platelets, Maternal help syndrome, Myalgia, Myoglobinuria, Other:dilated left ventricle, Pain, Pulmonary/respiratory, Renal insufficiency/failure, Rhabdomyolysis, Seizure		10862092, 12410208, 12673791, 12840153, 16996287, 20505667, 21378393, 24898617, 30007356, 38015438	Yes	357116	2024-07-16	2023-03-01	CPT2:c.1239_1240del (p.Lys414Thrfs*7), CPT2:c.1810C>T (p.Pro604Ser), CPT2:c.338C>T (p.Ser113Leu), CPT2:c.340G>C (p.Gly114Arg), CPT2:c.359A>G (p.Tyr120Cys), CPT2:c.587C>T (p.Pro196Leu)
CPT2_0019	CPT2	c.122C>T	NM_000098.3:c.122C>T	p.Pro41Leu	Uncertain Significance	mt-matrix (Mitochondrial matrix)	SNV	Missense	Exon 1	CPT II	1	122	possibly_damaging(0.891)	deleterious(0)	Rhabdomyolysis		22899091	Yes	1189654	2024-07-16	2023-03-01	CPT2:c.1784del (p.Pro595Glnfs*3)
CPT2_0020	CPT2	c.122_130del	NM_000098.3:c.122_130del	p.Pro41_Met43del	Uncertain Significance	mt-matrix (Mitochondrial matrix)	Deletion	Deletion	Exon 1	CPT II	1	122	-	-	Encephalopathy, Seizure		35281663	No		2024-07-16	2023-03-01	CPT2:c.1547T>C (p.Phe516Ser)
CPT2_0171	CPT2	c.125C>T	NM_000098.3:c.125C>T	p.Thr42Ile	Uncertain Significance	mt-matrix (Mitochondrial matrix)	SNV	Missense	Exon 1	CPT II	1	125	possibly_damaging(0.682)	deleterious(0)			38651393				2023-03-01	CPT2:c.125C>T (p.Thr42Ile)
CPT2_0021	CPT2	c.131_133delinsCCC	NM_000098.3:c.131_133delinsCCC	p.His44_Tyr45delinsProHis	Uncertain Significance	mt-matrix (Mitochondrial matrix)	Delins	Missense	Exon 1	CPT II	1	131	-	-	Elevated circulating creatine kinase concentration, Myopathy, Rhabdomyolysis	2020-12-09		Yes	3176943	2024-07-16	2023-05-16	CPT2:c.338C>T (p.Ser113Leu)
CPT2_0022	CPT2	c.136C>T	NM_000098.3:c.136C>T	p.Gln46*	Pathogenic	mt-matrix (Mitochondrial matrix)	SNV	Nonsense	Exon 1	CPT II	1	136	-	-	Abnormality of metabolism/homeostasis, Hyperammonemia, Hypoglycemia, Hypothermia		31638495	No		2024-07-16	2023-03-01	CPT2:c.136C>T (p.Gln46*)
CPT2_0172	CPT2	c.137A>G	NM_000098.3:c.137A>G	p.Gln46Arg	Uncertain Significance	mt-matrix (Mitochondrial matrix)	SNV	Missense	Exon 1	CPT II	2	137	possibly_damaging(0.847)	deleterious(0.01)	Myalgia, Rhabdomyolysis		38516404				2023-03-01	CPT2:c.137A>G (p.Gln46Arg)
CPT2_0023	CPT2	c.149C>A	NM_000098.3:c.149C>A	p.Pro50His	Pathogenic	mt-matrix (Mitochondrial matrix)	SNV	Missense	Exon 1	CPT II	46	149	probably_damaging(0.986)	deleterious(0)	Decreased feeding, Diarrhea, Elevated circulating creatine kinase concentration, Fever, Hypoglycemia, Lethargy, Malaise/fatigue, Muscle weakness, Myalgia, Myoglobinuria, Myopathy, Nasal congestion, Pain, Painful muscle stiffness, Poor feeding, Renal disease, Renal insufficiency/failure, Rhabdomyolysis, Urine discoloration, Vomiting	2021-06-09	10398218, 10862092, 12410208, 12673791, 12707442, 15622536, 16996287, 17936304, 20505667, 24602495, 29478820, 30455135, 30897730, 30957255, 31554424, 33123633, 34449523, 35066899, 38015438, 38395422, 39394929, 7711730, 9048718	Yes	23993	2024-07-16	2023-05-16	CPT2:c.1171A>G (p.Ser391Gly), CPT2:c.1239_1240del (p.Lys414Thrfs*7), CPT2:c.1369A>T (p.Lys457*), CPT2:c.149C>A (p.Pro50His), CPT2:c.1645+5G>A (Intronic), CPT2:c.1646G>A (p.Gly549Asp), CPT2:c.1727A>G (p.Asp576Gly), CPT2:c.1822G>C (p.Asp608His), CPT2:c.338C>T (p.Ser113Leu), CPT2:c.534_558delinsT (p.Leu178_Ile186delinsPhe), CPT2:c.680C>T (p.Pro227Leu)
CPT2_0024	CPT2	c.151A>G	NM_000098.3:c.151A>G	p.Arg51Gly	Uncertain Significance	mt-matrix (Mitochondrial matrix)	SNV	Missense	Exon 1	CPT II	1	151	possibly_damaging(0.905)	deleterious(0)	Abnormality of metabolism/homeostasis, Hypoglycemia, Liver abnormality, Myalgia, Reye syndrome-like episodes, Seizure, Unconsciousness		22841441, 29552494	No		2024-07-16	2023-03-01	CPT2:c.520G>A (p.Glu174Lys)
CPT2_0025	CPT2	c.152+5G>A	NM_000098.3:c.152+5G>A	Intronic	Pathogenic	Not Specified	SNV	Splice region	Intron 1	CPT II	8	152	-	-	Cardiomyopathy, Elevated circulating creatine kinase concentration, Encephalopathy	2023-01-04		Yes	1023381	2024-07-16	2023-05-16	CPT2:c.152+5G>A (Intronic)
CPT2_0173	CPT2	c.153-2A>G	NM_000098.3:c.153-2A>G	p.?	Pathogenic	Not Specified	SNV	Splice acceptor	Intron 1	CPT II	1	153	-	-			38650450				2023-03-01
CPT2_0026	CPT2	c.161T>G	NM_000098.3:c.161T>G	p.Ile54Ser	Uncertain Significance	Choline/carnitine acyltransferase domain (Choline/carnitine acyltransferase domain)	SNV	Missense	Exon 2	CPT II	2	161	probably_damaging(0.999)	deleterious(0)	Fever, Reduced feeding, Vomiting		35859960	No		2024-07-16	2023-03-01	CPT2:c.161T>G (p.Ile54Ser)
CPT2_0027	CPT2	c.164C>G	NM_000098.3:c.164C>G	p.Pro55Arg	Likely Pathogenic	Choline/carnitine acyltransferase domain (Choline/carnitine acyltransferase domain)	SNV	Missense	Exon 2	CPT II	1	164	probably_damaging(1)	deleterious(0)	Abnormal renal morphology, Developmental delay, Periventricular calcifications, Prominent lenticulostriate vascular markings, Ventriculomegaly		18550408	Yes	1040221	2024-07-16	2023-03-01	CPT2:c.1784del (p.Pro595Glnfs*3)
CPT2_0028	CPT2	c.182_203del	NM_000098.3:c.182_203del	p.Ile61Argfs*5	Pathogenic	Choline/carnitine acyltransferase domain (Choline/carnitine acyltransferase domain)	Deletion	Frameshift	Exon 2	CPT II	1	182	-	-	Muscle weakness, Myoglobinuria		23475205, 30455135, 30897730	No		2024-07-16	2023-03-01	CPT2:c.338C>T (p.Ser113Leu)
CPT2_0029	CPT2	c.200C>G	NM_000098.3:c.200C>G	p.Ala67Gly	Uncertain Significance	Choline/carnitine acyltransferase domain (Choline/carnitine acyltransferase domain)	SNV	Missense	Exon 2	CPT II	4	200	probably_damaging(0.992)	deleterious(0)	hip dysplasia at birth, Generalized muscle weakness, Myalgia, Rabdomyolysis, Rhabdomyolysis, Vomiting, Weakness after prolonged exercise		19239046, 29478820, 38015438, 38535124	Yes	824231	2024-07-16	2023-03-01	CPT2:c.338C>T (p.Ser113Leu)
CPT2_0030	CPT2	c.213_214del	NM_000098.3:c.213_214del	p.Leu72Glufs*2	Pathogenic	Choline/carnitine acyltransferase domain (Choline/carnitine acyltransferase domain)	Deletion	Frameshift	Exon 2	CPT II	1	213	-	-	Elevated circulating creatine kinase concentration, Other	2021-12-29		Yes	1510446	2024-07-16	2023-05-16
CPT2_0174	CPT2	c.214_215del	NM_000098.3:c.214_215del	p.Leu72Glufs*2	Pathogenic	Choline/carnitine acyltransferase domain (Choline/carnitine acyltransferase domain)	Deletion	Frameshift	Exon 2	CPT II	1	214	-	-			37987475				2023-03-01	CPT2:c.1891C>T (p.Arg631Cys)
CPT2_0031	CPT2	c.233+2T>A	NM_000098.3:c.233+2T>A	Intronic	Pathogenic	Not Specified	SNV	Splice donor	Intron 2	CPT II	3	233	-	-	Abnormality of metabolism/homeostasis, Arrhythmia, Elevated circulating creatine kinase concentration, Hepatocellular insufficiency, Hyperammonemia, Hypoglycemia, Malaise/fatigue, Renal insufficiency/failure		28747690, 33610471	No		2024-07-16	2023-03-01	CPT2:c.1148T>A (p.Phe383Tyr), CPT2:c.452G>A (p.Arg151Gln)
CPT2_0032	CPT2	c.234-1G>A	NM_000098.3:c.234-1G>A	Intronic	Pathogenic	Not Specified	SNV	Splice acceptor	Intron 2	CPT II	5	234	-	-	Arrhythmia, Cardiac-other, Hypotonia, Lethargy, Liver abnormality, Pulmonary/respiratory, Seizure		12560872	Yes	24001	2024-07-16	2023-03-01	CPT2:c.534_558delinsT (p.Leu178_Ile186delinsPhe)
CPT2_0033	CPT2	c.250T>C	NM_000098.3:c.250T>C	p.Cys84Arg	Uncertain Significance	Choline/carnitine acyltransferase domain (Choline/carnitine acyltransferase domain)	SNV	Missense	Exon 3	CPT II	1	250	benign(0.424)	deleterious(0.01)			16996287	No		2024-07-16	2023-03-01	CPT2:c.338C>T (p.Ser113Leu)
CPT2_0175	CPT2	c.251G>A	NM_000098.3:c.251G>A	p.Cys84Tyr	Uncertain Significance	Choline/carnitine acyltransferase domain (Choline/carnitine acyltransferase domain)	SNV	Missense	Exon 3	CPT II	1	251	possibly_damaging(0.608)	deleterious(0)	Abnormal renal morphology, Dpm, Microcysts in collecting ducts, Mild bilateral ventriculomegaly, Oh, Potter facies, Ventricular septum defect		33532864				2023-03-01	CPT2:c.251G>A (p.Cys84Tyr)
CPT2_0034	CPT2	c.256_257del	NM_000098.3:c.256_257del	p.Ser86Phefs*2	Pathogenic	Choline/carnitine acyltransferase domain (Choline/carnitine acyltransferase domain)	Deletion	Frameshift	Exon 3	CPT II	1	256	-	-			16996287	Yes	824233	2024-07-16	2023-03-01	CPT2:c.338C>T (p.Ser113Leu)
CPT2_0035	CPT2	c.298del	NM_000098.3:c.298del	p.Val100Leufs*30	Pathogenic	Choline/carnitine acyltransferase domain (Choline/carnitine acyltransferase domain)	Deletion	Frameshift	Exon 3	CPT II	1	298	-	-	Myalgia, Rhabdomyolysis		36109795	Yes	3136955	2024-07-16	2023-03-01	CPT2:c.338C>T (p.Ser113Leu)
CPT2_0036	CPT2	c.302C>T	NM_000098.3:c.302C>T	p.Ala101Val	Likely Benign	Choline/carnitine acyltransferase domain (Choline/carnitine acyltransferase domain)	SNV	Missense	Exon 3	CPT II	2	302	benign(0.127)	tolerated(0.07)	Rhabdomyolysis		16996287, 32978841	Yes	140731	2024-07-16	2023-03-01
CPT2_0037	CPT2	c.313C>T	NM_000098.3:c.313C>T	p.Gln105*	Pathogenic	Choline/carnitine acyltransferase domain (Choline/carnitine acyltransferase domain)	SNV	Nonsense	Exon 3	CPT II	1	313	-	-	Rhabdomyolysis		28801073	No		2024-07-16	2023-03-01	CPT2:c.1891C>T (p.Arg631Cys)
CPT2_0038	CPT2	c.338C>T	NM_000098.3:c.338C>T	p.Ser113Leu	Pathogenic	Choline/carnitine acyltransferase domain (Choline/carnitine acyltransferase domain)	SNV	Missense	Exon 3	CPT II	713	338	probably_damaging(0.928)	deleterious(0)	cola-colored urine, hip dysplasia at birth, myalgias, Abnormal emg, Abnormality of metabolism/homeostasis, Acute renal insufficiency, Acute rhabdomyolysis, Acute tubular necrosis, Amenorrhoeic, Associated with hyperckemia, Asthenia, Ataxia, Autism, Bilateral hearing loss, Breast infection, Cardiac arrest, Cardiac-other, Cardiomyopathy, Charcoal- coloured urine, Charcoal-coloured urine, Cola color…	2024-03-20	10090476, 10398215, 10398218, 10734268, 10738923, 10862092, 10868782, 11001791, 11585077, 11595519, 11994355, 11999976, 12362414, 12673791, 12707442, 12809643, 12840153, 14605500, 14970749, 15613406, 15622536, 15776096, 15776098, 16168441, 16225172, 16671104, 16996287, 17936304, 18471680, 18550408, 18645163, 19239046, 20505667, 20810031, 21378393, 21913903, 23184072, 23475205, 24305961, 24398345,…	Yes	23992	2024-07-16	2023-05-16	ACADVL:c.1273G>A (p.Ala425Thr), ACADVL:c.1358G>A (p.Arg453Gln), ACADVL:c.388_390del (p.Glu130del), ACADVL:c.848T>C (p.Val283Ala), CPT1A:c.884G>A (p.Arg295His), CPT2:c.110_111dup (p.Ser38Alafs*36), CPT2:c.1115_1116delinsTT (p.His372Leu), CPT2:c.1117T>C (p.Ser373Pro), CPT2:c.1130G>A (p.Gly377Asp), CPT2:c.1239G>A (p.Gln413=), CPT2:c.1239_1240del (p.Lys414Thrfs*7), CPT2:c.1273_1274del (p.Thr425Trpfs*…
CPT2_0176	CPT2	c.340G>C	NM_000098.3:c.340G>C	p.Gly114Arg	Uncertain Significance	Choline/carnitine acyltransferase domain (Choline/carnitine acyltransferase domain)	SNV	Missense	Exon 3	CPT II	1	340	probably_damaging(0.962)	deleterious(0.03)							2023-03-01	CPT2:c.110_111dup (p.Ser38Alafs*36)
CPT2_0039	CPT2	c.340+1G>A	NM_000098.3:c.340+1G>A	Intronic	Pathogenic	Not Specified	SNV	Splice donor	Intron 3	CPT II	1	340	-	-	Muscle weakness, Myoglobinuria		23475205, 30455135, 30897730	Yes	1436814	2024-07-16	2023-03-01	CPT2:c.338C>T (p.Ser113Leu)
CPT2_0040	CPT2	c.340+3A>T	NM_000098.3:c.340+3A>T	Intronic	Likely Pathogenic	Not Specified	SNV	Splice region	Intron 3	CPT II	2	340	-	-	Exercise intolerance, Feeding difficulties, Muscle weakness, Myalgia, Other, Poor weight gain (failure to thrive), Rhabdomyolysis, Seizure, Specify: hyperammonemia		28871440, 32928639	No		2024-07-16	2023-03-01	CPT2:c.338C>T (p.Ser113Leu)
CPT2_0041	CPT2	c.340+5G>A	NM_000098.3:c.340+5G>A	Intronic	Likely Pathogenic	Not Specified	SNV	Splice region	Intron 3	CPT II	3	340	-	-	Muscle weakness, Myalgia, Rhabdomyolysis		12809643, 30455135, 30897730	Yes	1928411	2024-07-16	2023-03-01	CPT2:c.338C>T (p.Ser113Leu)
CPT2_0042	CPT2	c.341-2621_1121del	NM_000098.3:c.341-2621_1121del	Intronic	Uncertain Significance	Not Specified	Deletion	Splice acceptor	Exon 4, Intron 3	CPT II	1	341	-	-	Acute tubular necrosis, Myoglobinuria, Myopathy, Rhabdomyolysis		36109795	No		2024-07-16	2023-03-01	CPT2:c.338C>T (p.Ser113Leu)
CPT2_0043	CPT2	c.341-2A>G	NM_000098.3:c.341-2A>G	Intronic	Pathogenic	Not Specified	SNV	Splice acceptor	Intron 3	CPT II	1	341	-	-			30957255	Yes	850804	2024-07-16	2023-03-01	CPT2:c.98del (p.Gln33Argfs*40)
CPT2_0044	CPT2	c.359A>G	NM_000098.3:c.359A>G	p.Tyr120Cys	Pathogenic	Choline/carnitine acyltransferase domain (Choline/carnitine acyltransferase domain)	SNV	Missense	Exon 4	CPT II	10	359	probably_damaging(0.984)	deleterious(0)	Elevated circulating creatine kinase concentration, Hypoglycemia, Liver abnormality, Myoglobinuria, Myopathy, Other, Rhabdomyolysis	2023-08-30	10862092, 16996287, 18550408	Yes	24007	2024-07-16	2023-05-16	CPT2:c.110_111dup (p.Ser38Alafs*36), CPT2:c.1661G>A (p.Arg554Gln), CPT2:c.338C>T (p.Ser113Leu), CPT2:c.359A>G (p.Tyr120Cys), CPT2:c.534_558delinsT (p.Leu178_Ile186delinsPhe), CPT2:c.878G>T (p.Ser293Ile)
CPT2_0045	CPT2	c.362T>A	NM_000098.3:c.362T>A	p.Leu121Gln	Pathogenic	Choline/carnitine acyltransferase domain (Choline/carnitine acyltransferase domain)	SNV	Missense	Exon 4	CPT II	1	362	probably_damaging(1)	deleterious(0)	Myoglobinuria		21913903	No		2024-07-16	2023-03-01	CPT2:c.338C>T (p.Ser113Leu)
CPT2_0177	CPT2	c.362T>C	NM_000098.3:c.362T>C	p.Leu121Pro	UNKNOWN	Choline/carnitine acyltransferase domain (Choline/carnitine acyltransferase domain)	SNV	Missense	Exon 4	CPT II	1	362	probably_damaging(1)	deleterious(0)	Hypoglycemia, Hypotonia, Myalgia, Rhabdomyolysis						2023-03-01	CPT2:c.338C>T (p.Ser113Leu)
CPT2_0046	CPT2	c.365C>T	NM_000098.3:c.365C>T	p.Ser122Phe	Likely Pathogenic	Choline/carnitine acyltransferase domain (Choline/carnitine acyltransferase domain)	SNV	Missense	Exon 4	CPT II	5	365	benign(0.068)	deleterious(0.02)	Encephalopathy, Febrile episode, Rhabdomyolysis		30514913, 37987475	Yes	440515	2024-07-16	2023-03-01	CPT2:c.1511C>T (p.Pro504Leu), CPT2:c.520G>A (p.Glu174Lys)
CPT2_0047	CPT2	c.370C>T	NM_000098.3:c.370C>T	p.Arg124*	Pathogenic	Choline/carnitine acyltransferase domain (Choline/carnitine acyltransferase domain)	SNV	Nonsense	Exon 4	CPT II	14	370	-	-	Abnormal renal morphology, Abnormality of metabolism/homeostasis, Arrhythmia, Calcification or vasculopathy in the basal ganglia, Cardiac-other, Cardiomyopathy, Cerebellar cortex, Cerebellum and brain stem), Elevated circulating creatine kinase concentration, Exercise intolerance, Hyperammonemia, Hypertension, Hypoglycemia, Increased oxygen requirement, Large, Lethargy, Liver abnormality, Loss of…		16996287, 18645163, 22652984, 24305961, 32463482, 38372965, 9562964	Yes	199958	2024-07-16	2023-05-16	CPT2:c.1891C>T (p.Arg631Cys), CPT2:c.338C>T (p.Ser113Leu), CPT2:c.370C>T (p.Arg124*)
CPT2_0048	CPT2	c.371G>A	NM_000098.3:c.371G>A	p.Arg124Gln	Likely Pathogenic	Choline/carnitine acyltransferase domain (Choline/carnitine acyltransferase domain)	SNV	Missense	Exon 4	CPT II	1	371	probably_damaging(0.999)	deleterious(0)	Rhabdomyolysis		12673791, 12840153, 21378393, 24898617	Yes	541309	2024-07-16	2023-03-01	CPT2:c.338C>T (p.Ser113Leu)
CPT2_0049	CPT2	c.371G>C	NM_000098.3:c.371G>C	p.Arg124Pro	Likely Pathogenic	Choline/carnitine acyltransferase domain (Choline/carnitine acyltransferase domain)	SNV	Missense	Exon 4	CPT II	1	371	probably_damaging(1)	deleterious(0)	Abnormality of metabolism/homeostasis, Hyperammonemia, Hypoglycemia, Hypothermia		31638495	Yes	421250	2024-07-16	2023-03-01
CPT2_0178	CPT2	c.429_435del	NM_000098.3:c.429_435del	p.Glu144Metfs*10	Uncertain Significance	Choline/carnitine acyltransferase domain (Choline/carnitine acyltransferase domain)	Deletion	Frameshift	Exon 4	CPT II	1	429	-	-							2023-03-01
CPT2_0050	CPT2	c.437A>C	NM_000098.3:c.437A>C	p.Asn146Thr	Likely Pathogenic	Choline/carnitine acyltransferase domain (Choline/carnitine acyltransferase domain)	SNV	Missense	Exon 4	CPT II	2	437	possibly_damaging(0.633)	deleterious(0.01)	Rhabdomyolysis		12673791, 12840153, 21378393, 38015438	No		2024-07-16	2023-03-01	CPT2:c.338C>T (p.Ser113Leu)
CPT2_0051	CPT2	c.451C>T	NM_000098.3:c.451C>T	p.Arg151Trp	Pathogenic	Choline/carnitine acyltransferase domain (Choline/carnitine acyltransferase domain)	SNV	Missense	Exon 4	CPT II	10	451	probably_damaging(1)	deleterious(0)	Abnormality of metabolism/homeostasis, Cardiac arrest, Cardiac-other, Cardiomyopathy, Fever, Hyperammonemia, Hypertrophy of the gallbladder wall, Hypoglycemia, Lethargy, Liver abnormality, Pulmonary/respiratory, Renal insufficiency/failure, Rhabdomyolysis		17936304, 28529889, 28801073, 30514913, 32489884, 37987475	Yes	1019404	2024-07-16	2023-05-16	CPT2:c.1148T>A (p.Phe383Tyr), CPT2:c.338C>T (p.Ser113Leu), CPT2:c.451C>T (p.Arg151Trp)
CPT2_0052	CPT2	c.452G>A	NM_000098.3:c.452G>A	p.Arg151Gln	Likely Pathogenic	Choline/carnitine acyltransferase domain (Choline/carnitine acyltransferase domain)	SNV	Missense	Exon 4	CPT II	16	452	probably_damaging(1)	deleterious(0.01)	Abnormality of metabolism/homeostasis, Altered mental status/coma, Arrhythmia, Cardiomyopathy, Elevated circulating creatine kinase concentration, Exercise intolerance, Feeding difficulties, Fever, Hepatocellular insufficiency, Hyperammonemia, Hypoglycemia, Hypotonia, Lethargy, Liver abnormality, Malaise/fatigue, Muscle spasm, Muscle weakness, Myalgia, Myoglobinuria, Other: congestive heart failu…		12673791, 14605500, 17936304, 18645163, 21913903, 27843283, 30455135, 30897730, 33610471, 34020866, 9758712	Yes	136314	2024-07-16	2023-03-01	CPT2:c.233+2T>A (Intronic), CPT2:c.338C>T (p.Ser113Leu), CPT2:c.452G>A (p.Arg151Gln), CPT2:c.534_558delinsT (p.Leu178_Ile186delinsPhe), CPT2:c.680C>T (p.Pro227Leu)
CPT2_0053	CPT2	c.481C>T	NM_000098.3:c.481C>T	p.Arg161Trp	Likely Pathogenic	Choline/carnitine acyltransferase domain (Choline/carnitine acyltransferase domain)	SNV	Missense	Exon 4	CPT II	7	481	probably_damaging(0.999)	deleterious(0)	Cardiac arrest, Cola colored urine, Diffuse brain edema, Encephalopathy, Generalized tonic-clonic seizures, Hyperammonemia, Hyperlipidemia, Hypertension, Hypoglycemia, Malaise/fatigue, Myalgia, No voluntary movement of his limbs, Persistent hypertonic posture, Rhabdomyolysis, Seizure, Severe neurological sequelae		12673791, 22854105, 28801073, 30514913, 31235404, 33123633, 37987475	Yes	541310	2024-07-16	2023-03-01	CPT2:c.1148T>A (p.Phe383Tyr), CPT2:c.338C>T (p.Ser113Leu), CPT2:c.481C>T (p.Arg161Trp)
CPT2_0054	CPT2	c.482G>A	NM_000098.3:c.482G>A	p.Arg161Gln	Likely Pathogenic	Choline/carnitine acyltransferase domain (Choline/carnitine acyltransferase domain)	SNV	Missense	Exon 4	CPT II	3	482	probably_damaging(0.952)	deleterious(0)	myalgias, Anuria, Especially in his lower extremities, Fever, Malaise/fatigue, Myalgia, Pulmonary/respiratory, Renal insufficiency/failure, Rhabdomyolysis, Urine discoloration, Which progressed to generalized weakness		31770251, 39429887	Yes	1987043	2024-07-16	2023-03-01	CPT2:c.1493G>T (p.Arg498Leu), CPT2:c.338C>T (p.Ser113Leu)
CPT2_0055	CPT2	c.517C>T	NM_000098.3:c.517C>T	p.Pro173Ser	Uncertain Significance	Choline/carnitine acyltransferase domain (Choline/carnitine acyltransferase domain)	SNV	Missense	Exon 4	CPT II	1	517	probably_damaging(1)	deleterious(0.02)	Muscle weakness, Myoglobinuria		21913903	No		2024-07-16	2023-03-01	CPT2:c.338C>T (p.Ser113Leu)
CPT2_0056	CPT2	c.520G>A	NM_000098.3:c.520G>A	p.Glu174Lys	Pathogenic	Choline/carnitine acyltransferase domain (Choline/carnitine acyltransferase domain)	SNV	Missense	Exon 4	CPT II	20	520	probably_damaging(0.961)	deleterious(0)	Abnormality of metabolism/homeostasis, Arrhythmia, Cardiac arrest, Cardiac-other, Cyanosis, Hyperammonemia, Hypoglycemia, Intra-alveolar hemorrhage, Lethargy, Liver abnormality, Macrovesicular steatosis, Muscle weakness, Myalgia, Myoglobinuria, Pigmenturia, Pleural effusion, Reye syndrome-like episodes, Rhabdomyolysis, Seizure, Sudden death, Unconsciousness		18577113, 22841441, 25919294, 2752669, 28801073, 29552494, 30514913, 35360862, 37987475, 8682496, 9600456	Yes	23996	2024-07-16	2023-03-01	CPT2:c.1148T>A (p.Phe383Tyr), CPT2:c.151A>G (p.Arg51Gly), CPT2:c.1711C>A (p.Pro571Thr), CPT2:c.1737del (p.Tyr579*), CPT2:c.1813G>C (p.Val605Leu), CPT2:c.365C>T (p.Ser122Phe), CPT2:c.520G>A (p.Glu174Lys), CPT2:c.656G>A (p.Arg219Gln)
CPT2_0057	CPT2	c.534_558delinsT	NM_000098.3:c.534_558delinsT	p.Leu178_Ile186delinsPhe	Pathogenic	Choline/carnitine acyltransferase domain (Choline/carnitine acyltransferase domain)	Delins	Protein altering	Exon 4	CPT II	20	534	-	-	Abnormality of metabolism/homeostasis, Altered mental status/coma, Arrhythmia, Cardiac-other, Cardiomyopathy, Dandy-walker syndrome, Dysmorphic facial features, Feeding difficulties, Fetal hydrocephalus, Fever, Hyperammonemia, Hypoglycemia, Hypotonia, Lethargy, Liver abnormality, Macrocephalus, Muscle weakness, Myalgia, Myoglobinuria, Other: congestive heart failure, Other: hyperammonemia, Other:…		10862092, 12560872, 16168441, 16996287, 17936304, 21641254, 21913903, 30957255, 34020866, 9758712	Yes	136310	2024-07-16	2023-03-01	CPT2:c.149C>A (p.Pro50His), CPT2:c.234-1G>A (Intronic), CPT2:c.338C>T (p.Ser113Leu), CPT2:c.359A>G (p.Tyr120Cys), CPT2:c.452G>A (p.Arg151Gln), CPT2:c.534_558delinsT (p.Leu178_Ile186delinsPhe)
CPT2_0179	CPT2	c.543_558delinsT	NM_000098.3:c.543_558delinsT	p.Lys182_Ile186del	UNKNOWN	Choline/carnitine acyltransferase domain (Choline/carnitine acyltransferase domain)	Delins	Protein altering	Exon 4	CPT II	1	543	-	-	Hypoglycemia, Other, Specify: cardiac arrest						2023-03-01
CPT2_0058	CPT2	c.563T>C	NM_000098.3:c.563T>C	p.Phe188Ser	Likely Pathogenic	Choline/carnitine acyltransferase domain (Choline/carnitine acyltransferase domain)	SNV	Missense	Exon 4	CPT II	1	563	probably_damaging(1)	deleterious(0)	Myalgia, Rhabdomyolysis		15613406	No		2024-07-16	2023-03-01	CPT2:c.338C>T (p.Ser113Leu)
CPT2_0059	CPT2	c.577C>T	NM_000098.3:c.577C>T	p.Arg193Cys	Likely Pathogenic	Choline/carnitine acyltransferase domain (Choline/carnitine acyltransferase domain)	SNV	Missense	Exon 4	CPT II	2	577	probably_damaging(1)	deleterious(0)	Limb-girdle muscular dystrophy, Myalgia		26436962	Yes	271720	2024-07-16	2023-03-01	CPT2:c.577C>T (p.Arg193Cys)
CPT2_0060	CPT2	c.587C>T	NM_000098.3:c.587C>T	p.Pro196Leu	Uncertain Significance	Choline/carnitine acyltransferase domain (Choline/carnitine acyltransferase domain)	SNV	Missense	Exon 4	CPT II	5	587	probably_damaging(0.992)	deleterious(0)	Cardiomyopathy, Hemolysis, Liver abnormality, Low platelets, Maternal help syndrome, Myalgia, Other:dilated left ventricle, Pulmonary/respiratory, Rhabdomyolysis		35281663	Yes	194266	2024-07-16	2023-03-01	CPT2:c.110_111dup (p.Ser38Alafs*36), CPT2:c.338C>T (p.Ser113Leu), CPT2:c.587C>T (p.Pro196Leu)
CPT2_0061	CPT2	c.593C>G	NM_000098.3:c.593C>G	p.Ser198Cys	Uncertain Significance	Choline/carnitine acyltransferase domain (Choline/carnitine acyltransferase domain)	SNV	Missense	Exon 4	CPT II	1	593	possibly_damaging(0.749)	deleterious(0)	Dysphonia, Elevated circulating creatine kinase concentration, Hoarseness, Respiratory tract infection, Visceral leishmaniasis		35572607	No		2024-07-16	2023-03-01
CPT2_0062	CPT2	c.602G>A	NM_000098.3:c.602G>A	p.Trp201*	Pathogenic	Choline/carnitine acyltransferase domain (Choline/carnitine acyltransferase domain)	SNV	Nonsense	Exon 4	CPT II	1	602	-	-	Pain, Rhabdomyolysis		20505667, 30007356	Yes	2120988	2024-07-16	2023-03-01	CPT2:c.338C>T (p.Ser113Leu)
CPT2_0063	CPT2	c.611C>T	NM_000098.3:c.611C>T	p.Ala204Val	Uncertain Significance	Choline/carnitine acyltransferase domain (Choline/carnitine acyltransferase domain)	SNV	Missense	Exon 4	CPT II	1	611	probably_damaging(0.996)	deleterious(0)		2022-07-06		Yes	1330010	2024-07-16	2023-05-16
CPT2_0064	CPT2	c.628T>G	NM_000098.3:c.628T>G	p.Tyr210Asp	Likely Pathogenic	Choline/carnitine acyltransferase domain (Choline/carnitine acyltransferase domain)	SNV	Missense	Exon 4	CPT II	4	628	probably_damaging(1)	deleterious(0)	Cardiomyopathy		14605500	No		2024-07-16	2023-03-01	CPT2:c.628T>G (p.Tyr210Asp)
CPT2_0065	CPT2	c.631C>T	NM_000098.3:c.631C>T	p.Pro211Ser	Uncertain Significance	Choline/carnitine acyltransferase domain (Choline/carnitine acyltransferase domain)	SNV	Missense	Exon 4	CPT II	4	631	probably_damaging(0.991)	deleterious(0)	Limb-girdle muscle weakness, Muscle weakness, Myalgia, Myoglobinuria, Rhabdomyolysis		35342266	Yes	2849899	2024-07-16	2023-03-01	CPT2:c.631C>T (p.Pro211Ser)
CPT2_0066	CPT2	c.638A>G	NM_000098.3:c.638A>G	p.Asp213Gly	Pathogenic	Choline/carnitine acyltransferase domain (Choline/carnitine acyltransferase domain)	SNV	Missense	Exon 4	CPT II	5	638	probably_damaging(1)	deleterious(0)	Apnoea, Hypoglycemia, Hypothermia, Lethargy, Poor feeding, Pulmonary/respiratory		15622536, 34626609, 35066899	Yes	24006	2024-07-16	2023-03-01	CPT2:c.1073T>G (p.Leu358Arg), CPT2:c.338C>T (p.Ser113Leu)
CPT2_0067	CPT2	c.641T>C	NM_000098.3:c.641T>C	p.Met214Thr	Likely Pathogenic	Choline/carnitine acyltransferase domain (Choline/carnitine acyltransferase domain)	SNV	Missense	Exon 4	CPT II	2	641	probably_damaging(0.985)	deleterious(0.01)	Rhabdomyolysis		12707442, 28801073, 30514913	Yes	136311	2024-07-16	2023-03-01	CPT2:c.338C>T (p.Ser113Leu)
CPT2_0068	CPT2	c.647A>G	NM_000098.3:c.647A>G	p.Gln216Arg	Likely Pathogenic	Choline/carnitine acyltransferase domain (Choline/carnitine acyltransferase domain)	SNV	Missense	Exon 4	CPT II	1	647	probably_damaging(0.997)	deleterious(0)			21921422	No		2024-07-16	2023-03-01	CPT2:c.746del (p.Gly249Glufs*16)
CPT2_0069	CPT2	c.656G>A	NM_000098.3:c.656G>A	p.Arg219Gln	Uncertain Significance	Choline/carnitine acyltransferase domain (Choline/carnitine acyltransferase domain)	SNV	Missense	Exon 4	CPT II	3	656	probably_damaging(0.98)	deleterious(0.04)		2022-04-21	30514913, 37987475	Yes	628149	2024-07-16	2023-05-16	CPT2:c.520G>A (p.Glu174Lys)
CPT2_0180	CPT2	c.673C>T	NM_000098.3:c.673C>T	p.Arg225Cys	Uncertain Significance	Choline/carnitine acyltransferase domain (Choline/carnitine acyltransferase domain)	SNV	Missense	Exon 4	CPT II	1	673	probably_damaging(1)	deleterious(0)			32528171				2023-03-01	CPT2:c.338C>T (p.Ser113Leu)
CPT2_0070	CPT2	c.680C>T	NM_000098.3:c.680C>T	p.Pro227Leu	Pathogenic	Choline/carnitine acyltransferase domain (Choline/carnitine acyltransferase domain)	SNV	Missense	Exon 4	CPT II	28	680	probably_damaging(1)	deleterious(0)	hyperkalaemia, Abnormal cerebral cortex morphology, Abnormal renal morphology, Arrhythmia, Bilateral polymicrogyria, Broad nasal bridge, Cardiac-other, Cardiomyopathy, Cerebellar vermix hypoplasia, Dandy-walker malformation, Dilatation of cerebral ventricles, Ductal plate malformation, Elevated circulating creatine kinase concentration, Exophthalmos, Facial dysmorphism with macrocrania, Fetal cer…	2021-06-09	18550408, 21709843, 25827434, 38535124, 38616285, 9758712, None (Abstract only)	Yes	24003	2024-07-16	2023-05-16	CPT2:c.149C>A (p.Pro50His), CPT2:c.338C>T (p.Ser113Leu), CPT2:c.452G>A (p.Arg151Gln), CPT2:c.680C>T (p.Pro227Leu)
CPT2_0071	CPT2	c.691C>T	NM_000098.3:c.691C>T	p.Arg231Trp	Pathogenic	Choline/carnitine acyltransferase domain (Choline/carnitine acyltransferase domain)	SNV	Missense	Exon 4	CPT II	4	691	probably_damaging(0.996)	deleterious(0)	Myalgia, Myoglobinuria	2023-08-30	16996287, 24602495, 30455135, 30897730	Yes	199960	2024-07-16	2023-05-16	CPT2:c.1459G>A (p.Glu487Lys), CPT2:c.338C>T (p.Ser113Leu)
CPT2_0181	CPT2	c.725dup	NM_000098.3:c.725dup	p.His242Glnfs*14	Pathogenic	Choline/carnitine acyltransferase domain (Choline/carnitine acyltransferase domain)	Duplication	Frameshift	Exon 4	CPT II	1	725	-	-							2023-03-01
CPT2_0182	CPT2	c.729_731del	NM_000098.3:c.729_731del	p.Leu244del	Likely Pathogenic	Choline/carnitine acyltransferase domain (Choline/carnitine acyltransferase domain)	Deletion	Deletion	Exon 4	CPT II	3	729	-	-	cola-colored urine, Arrhythmia, Hypotonia, Insufficient breastfeeding, Muscle weakness, Polycystic kidney, Pulmonary/respiratory, Seizure		31199774, 39156350				2023-03-01	CPT2:c.338C>T (p.Ser113Leu), CPT2:c.729_731del (p.Leu244del)
CPT2_0072	CPT2	c.733G>A	NM_000098.3:c.733G>A	p.Val245Ile	Uncertain Significance	Choline/carnitine acyltransferase domain (Choline/carnitine acyltransferase domain)	SNV	Missense	Exon 4	CPT II	1	733	benign(0.077)	tolerated(0.06)		2022-06-01		Yes	1488814	2024-07-16	2023-05-16
CPT2_0073	CPT2	c.739A>T	NM_000098.3:c.739A>T	p.Arg247Trp	Likely Pathogenic	Choline/carnitine acyltransferase domain (Choline/carnitine acyltransferase domain)	SNV	Missense	Exon 4	CPT II	2	739	probably_damaging(0.999)	deleterious(0)	Exercise intolerance, Myalgia, Myoglobinuria, Renal insufficiency/failure		17936304	Yes	541190	2024-07-16	2023-03-01	CPT2:c.739A>T (p.Arg247Trp)
CPT2_0074	CPT2	c.746del	NM_000098.3:c.746del	p.Gly249Glufs*16	Pathogenic	Choline/carnitine acyltransferase domain (Choline/carnitine acyltransferase domain)	Deletion	Frameshift	Exon 4	CPT II	2	746	-	-	Brain edema, Bulged anterior fontanelle, Lethargy, Seizure, Sudden death		21921422, 25919294	No		2024-07-16	2023-03-01	CPT2:c.1148T>A (p.Phe383Tyr), CPT2:c.647A>G (p.Gln216Arg)
CPT2_0075	CPT2	c.748_749del	NM_000098.3:c.748_749del	p.Asn250Phefs*5	Pathogenic	Choline/carnitine acyltransferase domain (Choline/carnitine acyltransferase domain)	Deletion	Frameshift	Exon 4	CPT II	3	748	-	-		2022-09-28	18925671	Yes	541313	2024-07-16	2023-05-16	ACADVL:c.848T>C (p.Val283Ala), CPT2:c.1436A>G (p.Tyr479Cys), CPT2:c.1460A>C (p.Glu487Ala)
CPT2_0161	CPT2	c.755A>T	NM_000098.3:c.755A>T	p.Tyr252Phe	Uncertain Significance	Choline/carnitine acyltransferase domain (Choline/carnitine acyltransferase domain)	SNV	Missense	Exon 4	CPT II	3	755	possibly_damaging(0.888)	deleterious(0.04)	Cardiomyopathy, Elevated circulating creatine kinase concentration, Liver abnormality, Myopathy, Other, Peripheral neuropathy, Retinal/choroid disorder	2023-01-18		Yes	942031	2024-07-16	2023-05-16
CPT2_0183	CPT2	c.764A>G	NM_000098.3:c.764A>G	p.Asp255Gly	Uncertain Significance	Choline/carnitine acyltransferase domain (Choline/carnitine acyltransferase domain)	SNV	Missense	Exon 4	CPT II	2	764	probably_damaging(0.999)	deleterious(0)	Circulatory system, Digestive system, Endocrine system, Nervous system, Urinary system		31501239, 38650450				2023-03-01	CPT2:c.1033G>A (p.Gly345Arg)
CPT2_0184	CPT2	c.798dup	NM_000098.3:c.798dup	p.Ser267Leufs*28	Pathogenic	Choline/carnitine acyltransferase domain (Choline/carnitine acyltransferase domain)	Duplication	Frameshift	Exon 4	CPT II	2	798	-	-							2023-03-01
CPT2_0185	CPT2	c.852del	NM_000098.3:c.852del	p.Glu285Serfs*7	UNKNOWN	Choline/carnitine acyltransferase domain (Choline/carnitine acyltransferase domain)	Deletion	Frameshift	Exon 4	CPT II	1	852	-	-	Hypoglycemia, Other, Specify: cardiac arrest						2023-03-01	CPT2:c.852del (p.Glu285Serfs*7)
CPT2_0076	CPT2	c.853G>A	NM_000098.3:c.853G>A	p.Glu285Lys	Uncertain Significance	Choline/carnitine acyltransferase domain (Choline/carnitine acyltransferase domain)	SNV	Missense	Exon 4	CPT II	1	853	benign(0.149)	tolerated(0.25)		2022-06-29		Yes	274820	2024-07-16	2023-05-16
CPT2_0186	CPT2	c.866_872del	NM_000098.3:c.866_872del	p.Ala289Glyfs*16	Uncertain Significance	Choline/carnitine acyltransferase domain (Choline/carnitine acyltransferase domain)	Deletion	Frameshift	Exon 4	CPT II	1	866	-	-							2023-03-01
CPT2_0162	CPT2	c.878G>T	NM_000098.3:c.878G>T	p.Ser293Ile	Uncertain Significance	Choline/carnitine acyltransferase domain (Choline/carnitine acyltransferase domain)	SNV	Missense	Exon 4	CPT II	1	878	possibly_damaging(0.81)	deleterious(0)	Elevated circulating creatine kinase concentration, Hypoglycemia, Liver abnormality, Rhabdomyolysis	2023-08-30		Yes	2414892	2024-07-16	2023-05-16	CPT2:c.359A>G (p.Tyr120Cys)
CPT2_0077	CPT2	c.886C>T	NM_000098.3:c.886C>T	p.Arg296*	Pathogenic	Choline/carnitine acyltransferase domain (Choline/carnitine acyltransferase domain)	SNV	Nonsense	Exon 4	CPT II	3	886	-	-	Fever, Myalgia, Rhabdomyolysis		14605500, 27974123, 34394177	Yes	177194	2024-07-16	2023-03-01	CPT2:c.1148T>A (p.Phe383Tyr), CPT2:c.338C>T (p.Ser113Leu)
CPT2_0078	CPT2	c.887G>A	NM_000098.3:c.887G>A	p.Arg296Gln	Likely Pathogenic	Choline/carnitine acyltransferase domain (Choline/carnitine acyltransferase domain)	SNV	Missense	Exon 4	CPT II	2	887	probably_damaging(1)	deleterious(0)	Dehydration, Liver abnormality, Myalgia, Restlessness, Rhabdomyolysis, Seizure, Vomiting		14605500, 35028265	Yes	930599	2024-07-16	2023-03-01	CPT2:c.1891C>T (p.Arg631Cys), CPT2:c.338C>T (p.Ser113Leu)
CPT2_0079	CPT2	c.887G>T	NM_000098.3:c.887G>T	p.Arg296Leu	Likely Pathogenic	Choline/carnitine acyltransferase domain (Choline/carnitine acyltransferase domain)	SNV	Missense	Exon 4	CPT II	3	887	probably_damaging(1)	deleterious(0)	Muscle weakness, Myalgia, Myoglobinuria		21913903, 37510298	No		2024-07-16	2023-03-01	CPT2:c.338C>T (p.Ser113Leu)
CPT2_0080	CPT2	c.896_906dup	NM_000098.3:c.896_906dup	p.Arg303Glyfs*8	Pathogenic	Choline/carnitine acyltransferase domain (Choline/carnitine acyltransferase domain)	Duplication	Frameshift	Exon 4	CPT II	1	896	-	-			35360862	Yes	1504415	2024-07-16	2023-03-01	CPT2:c.1711C>A (p.Pro571Thr)
CPT2_0081	CPT2	c.921_923del	NM_000098.3:c.921_923del	p.Met307_Ser308delinsIle	Uncertain Significance	Choline/carnitine acyltransferase domain (Choline/carnitine acyltransferase domain)	Deletion	Deletion	Exon 4	CPT II	1	921	-	-		2021-07-07		Yes	628154	2024-07-16	2023-05-16
CPT2_0082	CPT2	c.930C>T	NM_000098.3:c.930C>T	p.Gly310=	Uncertain Significance	Choline/carnitine acyltransferase domain (Choline/carnitine acyltransferase domain)	SNV	Silent	Exon 4	CPT II	1	930	-	-			16996287	Yes	541319	2024-07-16	2023-03-01
CPT2_0083	CPT2	c.969_970del	NM_000098.3:c.969_970del	p.Phe323Leufs*6	Pathogenic	Choline/carnitine acyltransferase domain (Choline/carnitine acyltransferase domain)	Deletion	Frameshift	Exon 4	CPT II	1	969	-	-	Cardiac arrest, Lost consciousness, Reyes-like syndrome		28649538	No		2024-07-16	2023-03-01	CPT2:c.1813G>C (p.Val605Leu)
CPT2_0084	CPT2	c.977G>A	NM_000098.3:c.977G>A	p.Cys326Tyr	Uncertain Significance	Choline/carnitine acyltransferase domain (Choline/carnitine acyltransferase domain)	SNV	Missense	Exon 4	CPT II	1	977	probably_damaging(0.963)	deleterious(0)	Myoglobinuria		21913903	Yes	1701565	2024-07-16	2023-03-01	CPT2:c.338C>T (p.Ser113Leu)
CPT2_0085	CPT2	c.983A>G	NM_000098.3:c.983A>G	p.Asp328Gly	Pathogenic	Choline/carnitine acyltransferase domain (Choline/carnitine acyltransferase domain)	SNV	Missense	Exon 4	CPT II	8	983	probably_damaging(1)	deleterious(0)	Arrhythmia, Cardiomyopathy, Gastrointestinal-other, Hypoglycemia, Hyporeactivity, Hypotonia, Liver abnormality, Renal insufficiency/failure		12673791, 12840153, 14634971, 21378393	Yes	136312	2024-07-16	2023-03-01	CPT2:c.983A>G (p.Asp328Gly)
CPT2_0086	CPT2	c.989dup	NM_000098.3:c.989dup	p.Ile332Hisfs*2	Pathogenic	Choline/carnitine acyltransferase domain (Choline/carnitine acyltransferase domain)	Duplication	Frameshift	Exon 4	CPT II	2	989	-	-			35360862, 36927542	Yes	541199	2024-07-16	2023-03-01	CPT2:c.1393G>A (p.Ala465Thr), CPT2:c.1711C>A (p.Pro571Thr)
CPT2_0187	CPT2	c.1033G>A	NM_000098.3:c.1033G>A	p.Gly345Arg	Uncertain Significance	Choline/carnitine acyltransferase domain (Choline/carnitine acyltransferase domain)	SNV	Missense	Exon 4	CPT II	1	1033	probably_damaging(0.983)	deleterious(0)	Circulatory system, Digestive system, Endocrine system, Nervous system, Urinary system		31501239				2023-03-01	CPT2:c.764A>G (p.Asp255Gly)
CPT2_0087	CPT2	c.1048C>T	NM_000098.3:c.1048C>T	p.Arg350Cys	Uncertain Significance	Choline/carnitine acyltransferase domain (Choline/carnitine acyltransferase domain)	SNV	Missense	Exon 4	CPT II	1	1048	probably_damaging(1)	deleterious(0.01)	Elevated circulating creatine kinase concentration, Myopathy, Rhabdomyolysis	2021-04-14		Yes	199962	2024-07-16	2023-05-16
CPT2_0088	CPT2	c.1054T>C	NM_000098.3:c.1054T>C	p.Phe352Leu	Likely Pathogenic	Choline/carnitine acyltransferase domain (Choline/carnitine acyltransferase domain)	SNV	Missense	Exon 4	CPT II	1	1054	benign(0.154)	deleterious(0)			35360862	No		2024-07-16	2023-03-01	CPT2:c.1301T>C (p.Phe434Ser)
CPT2_0089	CPT2	c.1073T>G	NM_000098.3:c.1073T>G	p.Leu358Arg	Uncertain Significance	Choline/carnitine acyltransferase domain (Choline/carnitine acyltransferase domain)	SNV	Missense	Exon 4	CPT II	2	1073	probably_damaging(0.978)	deleterious(0)	Apnoea, Hypoglycemia, Hypothermia, Lethargy, Poor feeding, Pulmonary/respiratory		34626609	No		2024-07-16	2023-03-01	CPT2:c.638A>G (p.Asp213Gly)
CPT2_0188	CPT2	c.1115A>G	NM_000098.3:c.1115A>G	p.His372Arg	Likely Pathogenic	Active Site (Proton acceptor)	SNV	Missense	Exon 4	CPT II	1	1115	possibly_damaging(0.853)	deleterious(0.01)			37987475				2023-03-01	CPT2:c.1115A>G (p.His372Arg)
CPT2_0090	CPT2	c.1115_1116delinsTT	NM_000098.3:c.1115_1116delinsTT	p.His372Leu	Uncertain Significance	Active Site (Proton acceptor)	Delins	Missense	Exon 4	CPT II	1	1115	probably_damaging(0.995)	deleterious(0)		2021-06-23		Yes	1381308	2024-07-16	2023-05-16	CPT2:c.338C>T (p.Ser113Leu)
CPT2_0091	CPT2	c.1117T>C	NM_000098.3:c.1117T>C	p.Ser373Pro	Uncertain Significance	Choline/carnitine acyltransferase domain (Choline/carnitine acyltransferase domain)	SNV	Missense	Exon 4	CPT II	3	1117	probably_damaging(0.931)	deleterious(0)	Cerebral palsy, Hemiparesis, Mild cognitive delay, Muscle weakness, Myopathy, Rhabdomyolysis		30149802	No		2024-07-16	2023-03-01	CPT2:c.338C>T (p.Ser113Leu)
CPT2_0092	CPT2	c.1121G>A	NM_000098.3:c.1121G>A	p.Trp374*	Pathogenic	Choline/carnitine acyltransferase domain (Choline/carnitine acyltransferase domain)	SNV	Nonsense	Exon 4	CPT II	2	1121	-	-	Gastrointestinal-other		28801073, 37987475	Yes	2906545	2024-07-16	2023-03-01	CPT2:c.1148T>A (p.Phe383Tyr)
CPT2_0163	CPT2	c.1124G>T	NM_000098.3:c.1124G>T	p.Gly375Val	Uncertain Significance	Choline/carnitine acyltransferase domain (Choline/carnitine acyltransferase domain)	SNV	Missense	Exon 4	CPT II	1	1124	probably_damaging(1)	deleterious(0.01)	Elevated circulating creatine kinase concentration, Myopathy, Peripheral neuropathy	2023-02-08		Yes	1418538	2024-07-16	2023-05-16
CPT2_0093	CPT2	c.1130G>A	NM_000098.3:c.1130G>A	p.Gly377Asp	Likely Pathogenic	Choline/carnitine acyltransferase domain (Choline/carnitine acyltransferase domain)	SNV	Missense	Exon 4	CPT II	1	1130	probably_damaging(0.999)	deleterious(0)	Pain, Rhabdomyolysis		20505667, 30007356	No		2024-07-16	2023-03-01	CPT2:c.338C>T (p.Ser113Leu)
CPT2_0094	CPT2	c.1145G>A	NM_000098.3:c.1145G>A	p.Arg382Lys	Uncertain Significance	Choline/carnitine acyltransferase domain (Choline/carnitine acyltransferase domain)	SNV	Missense	Exon 4	CPT II	2	1145	probably_damaging(0.999)	deleterious(0)			10607472	Yes	1352788	2024-07-16	2023-03-01	CPT2:c.1145G>A (p.Arg382Lys)
CPT2_0164	CPT2	c.1145G>C	NM_000098.3:c.1145G>C	p.Arg382Thr	Uncertain Significance	Choline/carnitine acyltransferase domain (Choline/carnitine acyltransferase domain)	SNV	Missense	Exon 4	CPT II	1	1145	probably_damaging(0.997)	deleterious(0.02)	Cardiomyopathy, Liver abnormality	2022-10-26		Yes	1352788	2024-07-16	2023-05-16
CPT2_0095	CPT2	c.1148T>A	NM_000098.3:c.1148T>A	p.Phe383Tyr	Pathogenic	Choline/carnitine acyltransferase domain (Choline/carnitine acyltransferase domain)	SNV	Missense	Exon 4	CPT II	52	1148	possibly_damaging(0.738)	tolerated(0.56)	Abnormality of metabolism/homeostasis, Acute muscle weakness, Ankle dorsiflexor weakness, Brain edema, Bulged anterior fontanelle, Cardiac arrest, Diffuse brain edema, Elevated circulating creatine kinase concentration, Encephalopathy, Fever, Gastrointestinal-other, Generalized tonic-clonic seizures, Hepatic injury, Hyperammonemia, Hyperck, Hypoglycemia, Hypotonia, Lethargy, Liver abnormality, Lo…		12673791, 17709715, 18363739, 21227726, 22854105, 23700290, 25919294, 27363342, 27974123, 28516040, 28649538, 28747690, 28801073, 29552494, 30514913, 31372341, 32489884, 34394177, 34539730, 37987475, 8682496, 9600456	Yes	23997	2024-07-16	2023-03-01	CPT2:UNKNOWN (UNKNOWN), CPT2:c.1121G>A (p.Trp374*), CPT2:c.1148T>A (p.Phe383Tyr), CPT2:c.1345C>A (p.Gln449Lys), CPT2:c.1429C>T (p.Arg477Trp), CPT2:c.1579G>A (p.Glu527Lys), CPT2:c.1678C>T (p.Arg560Trp), CPT2:c.1749C>A (p.Asn583Lys), CPT2:c.1803del (p.Phe602Leufs*20), CPT2:c.1813G>C (p.Val605Leu), CPT2:c.1931T>C (p.Leu644Ser), CPT2:c.233+2T>A (Intronic), CPT2:c.451C>T (p.Arg151Trp), CPT2:c.481C>T (…
CPT2_0096	CPT2	c.1171A>G	NM_000098.3:c.1171A>G	p.Ser391Gly	Uncertain Significance	Choline/carnitine acyltransferase domain (Choline/carnitine acyltransferase domain)	SNV	Missense	Exon 4	CPT II	1	1171	probably_damaging(0.976)	deleterious(0.01)	Myalgia, Renal insufficiency/failure, Rhabdomyolysis		29478820	No		2024-07-16	2023-03-01	CPT2:c.149C>A (p.Pro50His)
CPT2_0097	CPT2	c.1223_1224del	NM_000098.3:c.1223_1224del	p.Ser408Tyrfs*13	Pathogenic	Choline/carnitine acyltransferase domain (Choline/carnitine acyltransferase domain)	Deletion	Frameshift	Exon 4	CPT II	4	1223	-	-	Malaise/fatigue, Myalgia, Pulmonary/respiratory, Renal insufficiency/failure, Rhabdomyolysis, Urine discoloration		15754283, 18363739	Yes	1162034	2024-07-16	2023-03-01	CPT2:c.1891C>T (p.Arg631Cys)
CPT2_0098	CPT2	c.1234G>T	NM_000098.3:c.1234G>T	p.Val412Leu	Uncertain Significance	Choline/carnitine acyltransferase domain (Choline/carnitine acyltransferase domain)	SNV	Missense	Exon 4	CPT II	1	1234	benign(0.29)	deleterious(0.01)	Myalgia		35342266	Yes	952467	2024-07-16	2023-03-01
CPT2_0099	CPT2	c.1239G>A	NM_000098.3:c.1239G>A	p.Gln413=	Uncertain Significance	Choline/carnitine acyltransferase domain (Choline/carnitine acyltransferase domain)	SNV	Silent	Exon 4	CPT II	1	1239	-	-	Asthenia, Muscle stiffness, Myalgia, Myoglobinuria		20810031	No		2024-07-16	2023-03-01	CPT2:c.338C>T (p.Ser113Leu)
CPT2_0100	CPT2	c.1239_1240del	NM_000098.3:c.1239_1240del	p.Lys414Thrfs*7	Pathogenic	Choline/carnitine acyltransferase domain (Choline/carnitine acyltransferase domain)	Deletion	Frameshift	Exon 4	CPT II	54	1239	-	-	Abnormal renal morphology, Abnormality of metabolism/homeostasis, Absence of corpus callosum, Amenorrhoeic, Arrhythmia, Brain calcifications, Cardiac-other, Diarrhea, Elevated circulating creatine kinase concentration, Exercise intolerance, Fever, Focal polymicrogyria in the brain, Hydrocephalus, Hypoglycemia, Hypospadias, Inability to move legs for several hours, Intracerebral periventricular ca…	2022-11-30	10090476, 10398218, 11477613, 12362414, 12410208, 12673791, 12707442, 14970749, 16996287, 18645163, 19335026, 21913903, 24602495, 28871440, 30455135, 30897730, 31428121, 31624327, 32928639	Yes	98339	2024-07-16	2023-05-16	ACADVL:c.1065_1067del (p.Ile356del), CPT2:c.110_111dup (p.Ser38Alafs*36), CPT2:c.1239_1240del (p.Lys414Thrfs*7), CPT2:c.1342T>C (p.Phe448Leu), CPT2:c.149C>A (p.Pro50His), CPT2:c.338C>T (p.Ser113Leu)
CPT2_0165	CPT2	c.1259C>G	NM_000098.3:c.1259C>G	p.Thr420Ser	Uncertain Significance	Choline/carnitine acyltransferase domain (Choline/carnitine acyltransferase domain)	SNV	Missense	Exon 4	CPT II	1	1259	benign(0.003)	tolerated(0.11)		2023-04-19		Yes	1885555	2024-07-16	2023-05-16
CPT2_0101	CPT2	c.1273_1274del	NM_000098.3:c.1273_1274del	p.Thr425Trpfs*6	Pathogenic	Choline/carnitine acyltransferase domain (Choline/carnitine acyltransferase domain)	Deletion	Frameshift	Exon 4	CPT II	1	1273	-	-			16996287	Yes	2898232	2024-07-16	2023-03-01	CPT2:c.338C>T (p.Ser113Leu)
CPT2_0102	CPT2	c.1301T>C	NM_000098.3:c.1301T>C	p.Phe434Ser	Uncertain Significance	Choline/carnitine acyltransferase domain (Choline/carnitine acyltransferase domain)	SNV	Missense	Exon 4	CPT II	4	1301	probably_damaging(0.981)	deleterious(0.02)	Arrhythmia, Elevated circulating creatine kinase concentration, Hepatic cytolysis, Hypothermia, Hypotonia, Malaises		33610471, 35360862, 38650450	No		2024-07-16	2023-03-01	CPT2:c.1054T>C (p.Phe352Leu), CPT2:c.1301T>C (p.Phe434Ser)
CPT2_0009	CPT2	c.1333T>C	NM_000098.3:c.1333T>C	p.Cys445Arg	Uncertain Significance	Choline/carnitine acyltransferase domain (Choline/carnitine acyltransferase domain)	SNV	Missense	Exon 4	CPT II	1	1333					30881520	Yes	1390978	2024-07-16	2023-03-01	CPT2:c.338C>T (p.Ser113Leu)
CPT2_0189	CPT2	c.1336G>A	NM_000098.3:c.1336G>A	p.Val446Ile	Uncertain Significance	Choline/carnitine acyltransferase domain (Choline/carnitine acyltransferase domain)	SNV	Missense	Exon 4	CPT II	1	1336	benign(0.001)	tolerated(0.69)			37510298				2023-03-01
CPT2_0103	CPT2	c.1342T>C	NM_000098.3:c.1342T>C	p.Phe448Leu	Uncertain Significance	Choline/carnitine acyltransferase domain (Choline/carnitine acyltransferase domain)	SNV	Missense	Exon 4	CPT II	27	1342	probably_damaging(0.943)	deleterious(0.03)	Abnormal renal morphology, Cardiac-other, Continuous and involuntary cramping localized to the lower limbs, Elevated circulating creatine kinase concentration, Exercise intolerance, Focal polymicrogyria in the brain, Hypospadias, Lipid accumulation in the skeletal muscle, Liver abnormality, Low-grade fever, Malaise/fatigue, Micrognathia, Microvascular proliferative changes in the brain, Mild dysp…	2022-11-30	10090476, 10398218, 12673791, 12707442, 19335026, 28871440, 31624327, 32928639, 37933340, 38015438	Yes	23999	2024-07-16	2023-05-16	ACADVL:c.1065_1067del (p.Ile356del), CPT2:c.1239_1240del (p.Lys414Thrfs*7), CPT2:c.338C>T (p.Ser113Leu)
CPT2_0104	CPT2	c.1345C>A	NM_000098.3:c.1345C>A	p.Gln449Lys	Uncertain Significance	Choline/carnitine acyltransferase domain (Choline/carnitine acyltransferase domain)	SNV	Missense	Exon 4	CPT II	1	1345	benign(0)	tolerated(1)	Hypoglycemia		28801073, 30514913	No		2024-07-16	2023-03-01	CPT2:c.1148T>A (p.Phe383Tyr)
CPT2_0105	CPT2	c.1348A>T	NM_000098.3:c.1348A>T	p.Arg450*	Pathogenic	Choline/carnitine acyltransferase domain (Choline/carnitine acyltransferase domain)	SNV	Nonsense	Exon 4	CPT II	2	1348	-	-	Asthenia, Elevated circulating creatine kinase concentration, Exercise intolerance, Mild myopathy, Muscle spasm, Muscle stiffness, Myalgia, Myoglobinuria		20810031, 21913903, 31517061	Yes	186626	2024-07-16	2023-03-01	CPT2:c.338C>T (p.Ser113Leu)
CPT2_0003	CPT2	c.1352G>A	NM_000098.3:c.1352G>A	p.Gly451Glu	Uncertain Significance	Choline/carnitine acyltransferase domain (Choline/carnitine acyltransferase domain)	SNV	Missense	Exon 4	CPT II	1	1352			Myoglobinuria		23475205	No		2024-07-16	2023-03-01	CPT2:c.338C>T (p.Ser113Leu)
CPT2_0106	CPT2	c.1369A>T	NM_000098.3:c.1369A>T	p.Lys457*	Pathogenic	CoA Binding Site	SNV	Nonsense	Exon 4	CPT II	6	1369	-	-	Chest tightness, Decreased feeding, Exercise intolerance, Muscle pain/cramps/weakness/fatigue, Muscle weakness, Myalgia, Myoglobinuria, Pain, Rhabdomyolysis, Vomiting		16996287, 30094188, 33123633, 34449523	Yes	186627	2024-07-16	2023-03-01	CPT2:c.149C>A (p.Pro50His), CPT2:c.338C>T (p.Ser113Leu)
CPT2_0190	CPT2	c.1393G>A	NM_000098.3:c.1393G>A	p.Ala465Thr	Uncertain Significance	Choline/carnitine acyltransferase domain (Choline/carnitine acyltransferase domain)	SNV	Missense	Exon 4	CPT II	1	1393	possibly_damaging(0.776)	deleterious(0)			36927542				2023-03-01	CPT2:c.989dup (p.Ile332Hisfs*2)
CPT2_0107	CPT2	c.1420G>C	NM_000098.3:c.1420G>C	p.Ala474Pro	Uncertain Significance	Choline/carnitine acyltransferase domain (Choline/carnitine acyltransferase domain)	SNV	Missense	Exon 4	CPT II	1	1420	probably_damaging(0.989)	deleterious(0)	Myalgia, Renal insufficiency/failure, Rhabdomyolysis		29478820	No		2024-07-16	2023-03-01	CPT2:c.338C>T (p.Ser113Leu)
CPT2_0108	CPT2	c.1429C>T	NM_000098.3:c.1429C>T	p.Arg477Trp	Uncertain Significance	Choline/carnitine acyltransferase domain (Choline/carnitine acyltransferase domain)	SNV	Missense	Exon 4	CPT II	3	1429	probably_damaging(0.992)	deleterious(0)	Hyperck, Rhabdomyolysis	2020-12-02	28801073, 29552494, 31372341, 37987475	Yes	557322	2024-07-16	2023-05-16	ACADVL:c.1684_1685del (p.Gln562Valfs*29), CPT2:c.1148T>A (p.Phe383Tyr)
CPT2_0005	CPT2	c.1436A>T	NM_000098.3:c.1436A>T	p.Tyr479Phe	Likely Pathogenic	Choline/carnitine acyltransferase domain (Choline/carnitine acyltransferase domain)	SNV	Missense	Exon 4	CPT II	3	1436			Myoglobinuria		12707442, 24602495	Yes	513901	2024-07-16	2023-03-01	CPT2:c.338C>T (p.Ser113Leu)
CPT2_0109	CPT2	c.1436A>G	NM_000098.3:c.1436A>G	p.Tyr479Cys	Likely Pathogenic	Choline/carnitine acyltransferase domain (Choline/carnitine acyltransferase domain)	SNV	Missense	Exon 4	CPT II	2	1436	benign(0.196)	deleterious(0.05)			18925671	Yes	1054863	2024-07-16	2023-03-01	CPT2:c.748_749del (p.Asn250Phefs*5)
CPT2_0110	CPT2	c.1438G>A	NM_000098.3:c.1438G>A	p.Gly480Arg	Uncertain Significance	Choline/carnitine acyltransferase domain (Choline/carnitine acyltransferase domain)	SNV	Missense	Exon 4	CPT II	2	1438	probably_damaging(0.983)	deleterious(0.03)		2021-05-19	16996287	Yes	440518	2024-07-16	2023-05-16
CPT2_0111	CPT2	c.1444_1447del	NM_000098.3:c.1444_1447del	p.Thr482Trpfs*49	Pathogenic	Choline/carnitine acyltransferase domain (Choline/carnitine acyltransferase domain)	Deletion	Frameshift	Exon 4	CPT II	2	1444	-	-			16996287, 33123633	Yes	2837203	2024-07-16	2023-03-01	CPT2:c.338C>T (p.Ser113Leu)
CPT2_0191	CPT2	c.1459G>T	NM_000098.3:c.1459G>T	p.Glu487Ter	Pathogenic	Choline/carnitine acyltransferase domain (Choline/carnitine acyltransferase domain)	SNV	Nonsense	Exon 4	CPT II	1	1459	-	-	Abnormal renal morphology, Dpm, Microcysts in collecting ducts, Mild bilateral ventriculomegaly, Oh, Potter facies, Ventricular septum defect		33532864				2023-03-01
CPT2_0112	CPT2	c.1459G>A	NM_000098.3:c.1459G>A	p.Glu487Lys	Likely Pathogenic	Choline/carnitine acyltransferase domain (Choline/carnitine acyltransferase domain)	SNV	Missense	Exon 4	CPT II	5	1459	probably_damaging(0.997)	deleterious(0)	Exercise associated rhabdomyolysis, Myalgia, Myoglobinuria, Pigmenturia, Recurrent episodes of acute rhabdomyolysis		10868782, 30455135, 30897730, 35948506	Yes	541207	2024-07-16	2023-03-01	CPT2:c.338C>T (p.Ser113Leu), CPT2:c.691C>T (p.Arg231Trp)
CPT2_0113	CPT2	c.1460A>C	NM_000098.3:c.1460A>C	p.Glu487Ala	Pathogenic	Choline/carnitine acyltransferase domain (Choline/carnitine acyltransferase domain)	SNV	Missense	Exon 4	CPT II	1	1460	probably_damaging(0.999)	deleterious(0)		2022-09-28		Yes	194269	2024-07-16	2023-05-16	ACADVL:c.848T>C (p.Val283Ala), CPT2:c.748_749del (p.Asn250Phefs*5)
CPT2_0114	CPT2	c.1489G>A	NM_000098.3:c.1489G>A	p.Gly497Ser	Pathogenic	Choline/carnitine acyltransferase domain (Choline/carnitine acyltransferase domain)	SNV	Missense	Exon 4	CPT II	2	1489	probably_damaging(1)	deleterious(0)	Muscle switching, Myalgia, Myoglobinuria		23911907, 30887117	Yes	930602	2024-07-16	2023-03-01	CPT2:c.? (p.His369Gln)
CPT2_0192	CPT2	c.1492C>T	NM_000098.3:c.1492C>T	p.Arg498Cys	Pathogenic	Choline/carnitine acyltransferase domain (Choline/carnitine acyltransferase domain)	SNV	Missense	Exon 4	CPT II	1	1492	probably_damaging(1)	deleterious(0)			37987475				2023-03-01	CPT2:c.1813G>C (p.Val605Leu)
CPT2_0115	CPT2	c.1493G>T	NM_000098.3:c.1493G>T	p.Arg498Leu	Likely Pathogenic	Choline/carnitine acyltransferase domain (Choline/carnitine acyltransferase domain)	SNV	Missense	Exon 4	CPT II	2	1493	probably_damaging(1)	deleterious(0)	Anuria, Fever, Malaise/fatigue, Myalgia, Pulmonary/respiratory, Renal insufficiency/failure, Rhabdomyolysis, Urine discoloration		31770251, 38650450	No		2024-07-16	2023-03-01	CPT2:c.482G>A (p.Arg161Gln)
CPT2_0116	CPT2	c.1505T>C	NM_000098.3:c.1505T>C	p.Ile502Thr	Pathogenic	Choline/carnitine acyltransferase domain (Choline/carnitine acyltransferase domain)	SNV	Missense	Exon 4	CPT II	6	1505	probably_damaging(0.992)	deleterious(0)	Myoglobinuria		10398215, 10862092, 30957255	Yes	541226	2024-07-16	2023-03-01	CPT2:c.1505T>C (p.Ile502Thr), CPT2:c.1646-1G>T (Intronic)
CPT2_0117	CPT2	c.1507C>T	NM_000098.3:c.1507C>T	p.Arg503Cys	Pathogenic	Choline/carnitine acyltransferase domain (Choline/carnitine acyltransferase domain)	SNV	Missense	Exon 4	CPT II	15	1507	probably_damaging(1)	deleterious(0)	Abnormality of metabolism/homeostasis, Cardiac-other, Carnitine palmitoyltransferase ii deficiency with variable myopathy, Cyanosis, Delayed recovery from surgery, Elevated circulating creatine kinase concentration, Elevated urinary creatine, Exercise induced muscle cramps, Exercise intolerance, Exercise-induced leg pain, Extreme fatigue, Fever (after exposure to succinylcholine and halothane), G…		10090476, 10398218, 10873395, 11001791, 17372854, 19762733, 21913903, 8515756	Yes	23998	2024-07-16	2023-03-01	CPT2:c.1507C>T (p.Arg503Cys)
CPT2_0193	CPT2	c.1508G>A	NM_000098.3:c.1508G>A	p.Arg503His	Pathogenic	Choline/carnitine acyltransferase domain (Choline/carnitine acyltransferase domain)	SNV	Missense	Exon 4	CPT II	1	1508	possibly_damaging(0.829)	deleterious(0.01)			37987475				2023-03-01
CPT2_0118	CPT2	c.1511C>T	NM_000098.3:c.1511C>T	p.Pro504Leu	Pathogenic	Choline/carnitine acyltransferase domain (Choline/carnitine acyltransferase domain)	SNV	Missense	Exon 4	CPT II	15	1511	probably_damaging(0.985)	deleterious(0)	Abnormality of metabolism/homeostasis, Acute cardiomyopathy, Arrhythmia, Cardiac arrest, Cardiac-other, Cerebral fat accumulation, Coma, Concentric left ventricular hypertrophy, Cytolysis, Electrographic seizure, Enlargement of the cardiomediastinal silhouette, Hepatic insufficiency, Hyperammonemia, Hyperkalaemia, Hypoglycemia, Hypotonia, Liver abnormality, Malaises, Mild hyperdynamic left ventri…	2023-02-22	16996287, 17936304, 18306170, 18550408, 26537576, 28801073, 28871440, 30514913, 31638495, 32928639, 33610471, 37987475	Yes	199964	2024-07-16	2023-05-16	CPT2:c.1511C>T (p.Pro504Leu), CPT2:c.1547T>C (p.Phe516Ser), CPT2:c.1813G>C (p.Val605Leu), CPT2:c.338C>T (p.Ser113Leu), CPT2:c.365C>T (p.Ser122Phe)
CPT2_0194	CPT2	c.1519G>A	NM_000098.3:c.1519G>A	p.Val507Ile	Uncertain Significance	Choline/carnitine acyltransferase domain (Choline/carnitine acyltransferase domain)	SNV	Missense	Exon 4	CPT II	1	1519	benign(0.003)	tolerated(1)			37510298				2023-03-01
CPT2_0119	CPT2	c.1525A>G	NM_000098.3:c.1525A>G	p.Thr509Ala	Likely Pathogenic	Choline/carnitine acyltransferase domain (Choline/carnitine acyltransferase domain)	SNV	Missense	Exon 4	CPT II	1	1525	possibly_damaging(0.891)	deleterious(0.02)			28801073, 30514913	No		2024-07-16	2023-03-01
CPT2_0195	CPT2	c.1543G>C	NM_000098.3:c.1543G>C	p.Ala515Pro	Uncertain Significance	Choline/carnitine acyltransferase domain (Choline/carnitine acyltransferase domain)	SNV	Missense	Exon 4	CPT II	1	1543	probably_damaging(1)	deleterious(0)			38650450				2023-03-01
CPT2_0120	CPT2	c.1547T>C	NM_000098.3:c.1547T>C	p.Phe516Ser	Likely Pathogenic	Choline/carnitine acyltransferase domain (Choline/carnitine acyltransferase domain)	SNV	Missense	Exon 4	CPT II	3	1547	probably_damaging(1)	deleterious(0.02)	Abnormality of metabolism/homeostasis, Arrhythmia, Asthenia, Cardiac arrest, Cardiac-other, Contractures, Cytolysis, Encephalopathy, Hepatic insufficiency, Hyperammonemia, Hyperkalaemia, Hypoglycemia, Hypotonia, Malaises, Muscle spasm, Muscle weakness, Myalgia, Myoglobinuria, Pulmonary/respiratory, Seizure		20810031, 21913903, 33610471, 35281663	Yes	98340	2024-07-16	2023-03-01	CPT2:c.122_130del (p.Pro41_Met43del), CPT2:c.1511C>T (p.Pro504Leu), CPT2:c.338C>T (p.Ser113Leu)
CPT2_0121	CPT2	c.1569_1570del	NM_000098.3:c.1569_1570del	p.His523Glnfs*4	Pathogenic	Choline/carnitine acyltransferase domain (Choline/carnitine acyltransferase domain)	Deletion	Frameshift	Exon 4	CPT II	1	1569	-	-			16996287	Yes	621084	2024-07-16	2023-03-01	CPT2:c.338C>T (p.Ser113Leu)
CPT2_0122	CPT2	c.1579G>A	NM_000098.3:c.1579G>A	p.Glu527Lys	Uncertain Significance	Choline/carnitine acyltransferase domain (Choline/carnitine acyltransferase domain)	SNV	Missense	Exon 4	CPT II	1	1579	possibly_damaging(0.515)	deleterious(0.01)	Myalgia, Rhabdomyolysis		28801073	No		2024-07-16	2023-03-01	CPT2:c.1148T>A (p.Phe383Tyr)
CPT2_0196	CPT2	c.1613del	NM_000098.3:c.1613del	p.Tyr538Serfs*5	Pathogenic	Choline/carnitine acyltransferase domain (Choline/carnitine acyltransferase domain)	Deletion	Frameshift	Exon 4	CPT II	1	1613	-	-			38651393				2023-03-01
CPT2_0123	CPT2	c.1634A>C	NM_000098.3:c.1634A>C	p.Glu545Ala	Uncertain Significance	Choline/carnitine acyltransferase domain (Choline/carnitine acyltransferase domain)	SNV	Missense	Exon 4	CPT II	3	1634	probably_damaging(0.999)	deleterious(0)	Rhabdomyolysis		20952238, 28801073, 30514913, 37987475	Yes	177327	2024-07-16	2023-03-01
CPT2_0124	CPT2	c.1634_1636del	NM_000098.3:c.1634_1636del	p.Glu545del	Uncertain Significance	Choline/carnitine acyltransferase domain (Choline/carnitine acyltransferase domain)	Deletion	Deletion	Exon 4	CPT II	1	1634	-	-			16996287	No		2024-07-16	2023-03-01	CPT2:c.338C>T (p.Ser113Leu)
CPT2_0125	CPT2	c.1645+5G>A	NM_000098.3:c.1645+5G>A	Intronic	Uncertain Significance	Not Specified	SNV	Splice region	Intron 4	CPT II	1	1645	-	-			16996287	No		2024-07-16	2023-03-01	CPT2:c.149C>A (p.Pro50His)
CPT2_0126	CPT2	c.1645+20C>T	NM_000098.3:c.1645+20C>T	Intronic	Uncertain Significance	Not Specified	SNV	Intronic	Intron 4	CPT II	1	1645	-	-				Yes	1358606	2024-07-16	2023-05-16
CPT2_0127	CPT2	c.1646-1G>T	NM_000098.3:c.1646-1G>T	Intronic	Pathogenic	Not Specified	SNV	Splice acceptor	Intron 4	CPT II	1	1646	-	-			30957255	No		2024-07-16	2023-03-01	CPT2:c.1505T>C (p.Ile502Thr)
CPT2_0128	CPT2	c.1646G>A	NM_000098.3:c.1646G>A	p.Gly549Asp	Likely Pathogenic	Choline/carnitine acyltransferase domain (Choline/carnitine acyltransferase domain)	SNV	Missense	Exon 5	CPT II	4	1646	probably_damaging(1)	deleterious(0)			10398218, 16996287	Yes	136315	2024-07-16	2023-03-01	CPT2:c.149C>A (p.Pro50His), CPT2:c.338C>T (p.Ser113Leu)
CPT2_0129	CPT2	c.1647_1650del	NM_000098.3:c.1647_1650del	p.Gln550Alafs*32	Pathogenic	Choline/carnitine acyltransferase domain (Choline/carnitine acyltransferase domain)	Deletion	Frameshift	Exon 5	CPT II	1	1647	-	-	Myoglobinuria		24602495	No		2024-07-16	2023-03-01	CPT2:c.338C>T (p.Ser113Leu)
CPT2_0130	CPT2	c.1649A>G	NM_000098.3:c.1649A>G	p.Gln550Arg	Uncertain Significance	Choline/carnitine acyltransferase domain (Choline/carnitine acyltransferase domain)	SNV	Missense	Exon 5	CPT II	1	1649	possibly_damaging(0.558)	deleterious(0.01)			9758712	No		2024-07-16	2023-03-01
CPT2_0197	CPT2	c.1651G>A	NM_000098.3:c.1651G>A	p.Gly551Ser	Uncertain Significance	Choline/carnitine acyltransferase domain (Choline/carnitine acyltransferase domain)	SNV	Missense	Exon 5	CPT II	1	1651	probably_damaging(0.955)	deleterious(0)	Elevated circulating creatine kinase concentration, Rhabdomyolysis						2023-05-16	CPT2:c.338C>T (p.Ser113Leu)
CPT2_0131	CPT2	c.1657G>A	NM_000098.3:c.1657G>A	p.Asp553Asn	Likely Pathogenic	Choline/carnitine acyltransferase domain (Choline/carnitine acyltransferase domain)	SNV	Missense	Exon 5	CPT II	2	1657	probably_damaging(0.923)	deleterious(0)	Myoglobinuria		17936304, 7711730	Yes	23994	2024-07-16	2023-03-01	CPT2:c.338C>T (p.Ser113Leu)
CPT2_0132	CPT2	c.1660C>T	NM_000098.3:c.1660C>T	p.Arg554*	Pathogenic	Choline/carnitine acyltransferase domain (Choline/carnitine acyltransferase domain)	SNV	Nonsense	Exon 5	CPT II	1	1660	-	-	Myoglobinuria		17936304	Yes	1058790	2024-07-16	2023-03-01	CPT2:c.338C>T (p.Ser113Leu)
CPT2_0198	CPT2	c.1661G>A	NM_000098.3:c.1661G>A	p.Arg554Gln	Uncertain Significance	Choline/carnitine acyltransferase domain (Choline/carnitine acyltransferase domain)	SNV	Missense	Exon 5	CPT II	1	1661	probably_damaging(0.935)	deleterious(0)							2023-05-16	CPT2:c.359A>G (p.Tyr120Cys)
CPT2_0133	CPT2	c.1665C>G	NM_000098.3:c.1665C>G	p.His555Gln	Uncertain Significance	Choline/carnitine acyltransferase domain (Choline/carnitine acyltransferase domain)	SNV	Missense	Exon 5	CPT II	3	1665	probably_damaging(1)	deleterious(0)	Lethargy, Muscle spasm, Muscle weakness, Myalgia, Urine discoloration		29744303	Yes	952469	2024-07-16	2023-03-01	CPT2:c.338C>T (p.Ser113Leu)
CPT2_0134	CPT2	c.1666_1667del	NM_000098.3:c.1666_1667del	p.Leu556Valfs*16	Pathogenic	Choline/carnitine acyltransferase domain (Choline/carnitine acyltransferase domain)	Deletion	Frameshift	Exon 5	CPT II	5	1666	-	-	Diarrhea, Muscle weakness, Myalgia, Renal insufficiency/failure, Rhabdomyolysis	2023-12-20	28871440, 29478820, 32928639	Yes	628159	2024-07-16	2023-05-16	CPT2:c.338C>T (p.Ser113Leu)
CPT2_0135	CPT2	c.1678C>T	NM_000098.3:c.1678C>T	p.Arg560Trp	Likely Pathogenic	Choline/carnitine acyltransferase domain (Choline/carnitine acyltransferase domain)	SNV	Missense	Exon 5	CPT II	5	1678	probably_damaging(0.958)	deleterious(0)	Rhabdomyolysis		30514913, 37987475	Yes	2094951	2024-07-16	2023-03-01	CPT2:c.1148T>A (p.Phe383Tyr), CPT2:c.1813G>C (p.Val605Leu)
CPT2_0136	CPT2	c.1679G>A	NM_000098.3:c.1679G>A	p.Arg560Gln	Uncertain Significance	Choline/carnitine acyltransferase domain (Choline/carnitine acyltransferase domain)	SNV	Missense	Exon 5	CPT II	1	1679	benign(0.206)	tolerated(0.07)			16996287	Yes	448103	2024-07-16	2023-03-01
CPT2_0137	CPT2	c.1711C>A	NM_000098.3:c.1711C>A	p.Pro571Thr	Pathogenic	Choline/carnitine acyltransferase domain (Choline/carnitine acyltransferase domain)	SNV	Missense	Exon 5	CPT II	11	1711	probably_damaging(0.967)	deleterious(0.02)	fever, Cough		28771436, 35360862, 38168614	Yes	1689609	2024-07-16	2023-03-01	CPT2:c.1711C>A (p.Pro571Thr), CPT2:c.520G>A (p.Glu174Lys), CPT2:c.896_906dup (p.Arg303Glyfs*8), CPT2:c.989dup (p.Ile332Hisfs*2)
CPT2_0138	CPT2	c.1724T>C	NM_000098.3:c.1724T>C	p.Leu575Pro	Likely Pathogenic	Choline/carnitine acyltransferase domain (Choline/carnitine acyltransferase domain)	SNV	Missense	Exon 5	CPT II	1	1724	possibly_damaging(0.879)	tolerated(0.11)	Asthenia, Malaise/fatigue, Muscle weakness, Myoglobinuria, Pulmonary/respiratory		20810031, 21913903	No		2024-07-16	2023-03-01	CPT2:c.338C>T (p.Ser113Leu)
CPT2_0139	CPT2	c.1727A>G	NM_000098.3:c.1727A>G	p.Asp576Gly	Likely Pathogenic	Choline/carnitine acyltransferase domain (Choline/carnitine acyltransferase domain)	SNV	Missense	Exon 5	CPT II	1	1727	probably_damaging(1)	deleterious(0)	Myoglobinuria		17936304	No		2024-07-16	2023-03-01	CPT2:c.149C>A (p.Pro50His)
CPT2_0140	CPT2	c.1737del	NM_000098.3:c.1737del	p.Tyr579*	Pathogenic	Choline/carnitine acyltransferase domain (Choline/carnitine acyltransferase domain)	Deletion	Frameshift	Exon 5	CPT II	3	1737	-	-	Arrhythmia, Cardiac-other, Cyanosis, Intra-alveolar hemorrhage, Liver abnormality, Pleural effusion		18577113, 37987475	Yes	136316	2024-07-16	2023-03-01	CPT2:c.520G>A (p.Glu174Lys)
CPT2_0199	CPT2	c.1748del	NM_000098.3:c.1748del	p.Asn583Thrfs*10	Pathogenic	Choline/carnitine acyltransferase domain (Choline/carnitine acyltransferase domain)	Deletion	Frameshift	Exon 5	CPT II	1	1748	-	-			38015438				2023-03-01
CPT2_0141	CPT2	c.1749C>A	NM_000098.3:c.1749C>A	p.Asn583Lys	Uncertain Significance	Choline/carnitine acyltransferase domain (Choline/carnitine acyltransferase domain)	SNV	Missense	Exon 5	CPT II	1	1749	probably_damaging(0.998)	deleterious(0)			34539730	Yes	1164619	2024-07-16	2023-03-01	CPT2:c.1148T>A (p.Phe383Tyr)
CPT2_0200	CPT2	c.1754_1756dup	NM_000098.3:c.1754_1756dup	p.Asn585_Val586insAsp	Uncertain Significance	Choline/carnitine acyltransferase domain (Choline/carnitine acyltransferase domain)	Duplication	Insertion	Exon 5	CPT II	1	1754	-	-			38015438				2023-03-01
CPT2_0142	CPT2	c.1763C>G	NM_000098.3:c.1763C>G	p.Ser588Cys	Likely Benign	Choline/carnitine acyltransferase domain (Choline/carnitine acyltransferase domain)	SNV	Missense	Exon 5	CPT II	1	1763	probably_damaging(0.997)	deleterious(0.01)			16996287	Yes	199966	2024-07-16	2023-03-01
CPT2_0201	CPT2	c.1766C>T	NM_000098.3:c.1766C>T	p.Thr589Met	Uncertain Significance	Choline/carnitine acyltransferase domain (Choline/carnitine acyltransferase domain)	SNV	Missense	Exon 5	CPT II	1	1766	probably_damaging(0.998)	deleterious(0)			38650450				2023-03-01
CPT2_0002	CPT2	c.1769G>A	NM_000098.3:c.1769G>A	p.Ser590Asn	Uncertain Significance	Choline/carnitine acyltransferase domain (Choline/carnitine acyltransferase domain)	SNV	Missense	Exon 5	CPT II	1	1769			Myalgia, Myoglobinuria		23475205	Yes	1706645	2024-07-16	2023-03-01	CPT2:c.338C>T (p.Ser113Leu)
CPT2_0143	CPT2	c.1784del	NM_000098.3:c.1784del	p.Pro595Glnfs*3	Pathogenic	Choline/carnitine acyltransferase domain (Choline/carnitine acyltransferase domain)	Deletion	Frameshift	Exon 5	CPT II	4	1784	-	-	Abnormal renal morphology, Developmental delay, Periventricular calcifications, Prominent lenticulostriate vascular markings, Rhabdomyolysis, Ventriculomegaly		18550408, 22899091	Yes	557326	2024-07-16	2023-05-16	CPT2:c.122C>T (p.Pro41Leu), CPT2:c.164C>G (p.Pro55Arg), CPT2:c.338C>T (p.Ser113Leu)
CPT2_0202	CPT2	c.1796T>C	NM_000098.3:c.1796T>C	p.Leu599Pro	Uncertain Significance	Choline/carnitine acyltransferase domain (Choline/carnitine acyltransferase domain)	SNV	Missense	Exon 5	CPT II	2	1796	probably_damaging(0.992)	deleterious(0.04)	Abnormal plasma acylcarnitine profile, Elevated circulating creatine kinase concentration, Myoglobinuria		38949266				2023-03-01	CPT2:c.1796T>C (p.Leu599Pro)
CPT2_0144	CPT2	c.1798G>A	NM_000098.3:c.1798G>A	p.Gly600Arg	Pathogenic	Choline/carnitine acyltransferase domain (Choline/carnitine acyltransferase domain)	SNV	Missense	Exon 5	CPT II	3	1798	probably_damaging(0.999)	deleterious(0)		2022-05-18	33123633	Yes	1441591	2024-07-16	2023-05-16	CPT2:c.1798G>A (p.Gly600Arg), CPT2:c.38del (p.Gly13Alafs*60)
CPT2_0145	CPT2	c.1803del	NM_000098.3:c.1803del	p.Phe602Leufs*20	Pathogenic	Choline/carnitine acyltransferase domain (Choline/carnitine acyltransferase domain)	Deletion	Frameshift	Exon 5	CPT II	1	1803	-	-	Abnormality of metabolism/homeostasis, Hypoglycemia, Liver abnormality		23700290	No		2024-07-16	2023-03-01	CPT2:c.1148T>A (p.Phe383Tyr)
CPT2_0146	CPT2	c.1806del	NM_000098.3:c.1806del	p.Phe602Leufs*20	Pathogenic	Choline/carnitine acyltransferase domain (Choline/carnitine acyltransferase domain)	Deletion	Frameshift	Exon 5	CPT II	3	1806	-	-	Abnormal renal morphology, Liver abnormality, Micrognathia, Oligohydramnios, Pulmonary/respiratory		31599017	Yes	2114638	2024-07-16	2023-03-01	CPT2:c.1806del (p.Phe602Leufs*20)
CPT2_0203	CPT2	c.1808C>A	NM_000098.3:c.1808C>A	p.Ala603Asp	Pathogenic	Choline/carnitine acyltransferase domain (Choline/carnitine acyltransferase domain)	SNV	Missense	Exon 5	CPT II	1	1808	probably_damaging(0.937)	deleterious(0)							2023-03-01	CPT2:c.338C>T (p.Ser113Leu)
CPT2_0147	CPT2	c.1810C>T	NM_000098.3:c.1810C>T	p.Pro604Ser	Uncertain Significance	Choline/carnitine acyltransferase domain (Choline/carnitine acyltransferase domain)	SNV	Missense	Exon 5	CPT II	2	1810	probably_damaging(1)	deleterious(0.01)			16996287, 9758712	Yes	1389639	2024-07-16	2023-03-01	CPT2:c.110_111dup (p.Ser38Alafs*36)
CPT2_0148	CPT2	c.1813G>C	NM_000098.3:c.1813G>C	p.Val605Leu	Pathogenic	Choline/carnitine acyltransferase domain (Choline/carnitine acyltransferase domain)	SNV	Missense	Exon 5	CPT II	13	1813	possibly_damaging(0.711)	deleterious(0.01)	Cardiac arrest, Coma, Encephalopathy, Hypoglycemia, Hypotonia, Loss of consciousness, Lost consciousness, Myoglobinuria, Reye syndrome-like episodes, Reyes-like syndrome, Rhabdomyolysis, Rhabdomyolysis during rsv infection, Seizure		18306170, 18363739, 28649538, 28801073, 30514913, 37987475	Yes	824249	2024-07-16	2023-03-01	CPT2:c.106C>T (p.Gln36Ter), CPT2:c.1148T>A (p.Phe383Tyr), CPT2:c.1492C>T (p.Arg498Cys), CPT2:c.1511C>T (p.Pro504Leu), CPT2:c.1678C>T (p.Arg560Trp), CPT2:c.520G>A (p.Glu174Lys), CPT2:c.969_970del (p.Phe323Leufs*6)
CPT2_0149	CPT2	c.1816_1817del	NM_000098.3:c.1816_1817del	p.Val606Leufs*2	Pathogenic	Choline/carnitine acyltransferase domain (Choline/carnitine acyltransferase domain)	Deletion	Frameshift	Exon 5	CPT II	1	1816	-	-			16996287	Yes	824250	2024-07-16	2023-03-01	CPT2:c.338C>T (p.Ser113Leu)
CPT2_0150	CPT2	c.1822G>C	NM_000098.3:c.1822G>C	p.Asp608His	Uncertain Significance	Choline/carnitine acyltransferase domain (Choline/carnitine acyltransferase domain)	SNV	Missense	Exon 5	CPT II	2	1822	probably_damaging(0.996)	deleterious(0)	Pain, Rhabdomyolysis		12673791, 20505667	Yes	1392435	2024-07-16	2023-03-01	CPT2:c.149C>A (p.Pro50His), CPT2:c.338C>T (p.Ser113Leu)
CPT2_0151	CPT2	c.1838G>A	NM_000098.3:c.1838G>A	p.Gly613Glu	Uncertain Significance	Choline/carnitine acyltransferase domain (Choline/carnitine acyltransferase domain)	SNV	Missense	Exon 5	CPT II	2	1838	probably_damaging(0.933)	deleterious(0)	Abnormal renal morphology, Cardiomyopathy, Hypoglycemia, Iugr		28468868	No		2024-07-16	2023-03-01	CPT2:c.1838G>A (p.Gly613Glu)
CPT2_0152	CPT2	c.1858T>C	NM_000098.3:c.1858T>C	p.Trp620Arg	Uncertain Significance	Choline/carnitine acyltransferase domain (Choline/carnitine acyltransferase domain)	SNV	Missense	Exon 5	CPT II	1	1858	possibly_damaging(0.708)	tolerated(0.77)		2022-04-21		Yes	448241	2024-07-16	2023-05-16
CPT2_0153	CPT2	c.1883A>C	NM_000098.3:c.1883A>C	p.Tyr628Ser	Likely Pathogenic	Choline/carnitine acyltransferase domain (Choline/carnitine acyltransferase domain)	SNV	Missense	Exon 5	CPT II	10	1883	probably_damaging(0.996)	deleterious(0.01)	Abnormality of metabolism/homeostasis, Arrhythmia, Cardiac arrest, Cardiac-other, Duodenal stenosis, Gastrointestinal-other, Hypoglycemia, Jaundice, Lethargy, Liver abnormality, Myalgia, Myoglobinuria, Pulmonary/respiratory, Renal insufficiency/failure, Rhabdomyolysis, Seizure, Sudden death		10398215, 10734268, 12673791, 15613406, 1999498, 20661589, 21378393, 39375714, 8651281	Yes	23995	2024-07-16	2023-03-01	CPT2:c.1883A>C (p.Tyr628Ser), CPT2:c.338C>T (p.Ser113Leu)
CPT2_0154	CPT2	c.1891C>T	NM_000098.3:c.1891C>T	p.Arg631Cys	Pathogenic	Choline/carnitine acyltransferase domain (Choline/carnitine acyltransferase domain)	SNV	Missense	Exon 5	CPT II	49	1891	probably_damaging(0.999)	deleterious(0.02)	Cardiac-other, Cardiomyopathy, Coma, Dehydration, Exercise intolerance, Fever, Hypoglycemia, Hypotonia, Lethargy, Liver abnormality, Malaise/fatigue, Muscle spasm, Muscle weakness, Myalgia, Myoglobinuria, Myopathy, Pain, Post-exertional myalgias, Pulmonary/respiratory, Renal insufficiency/failure, Restlessness, Rhabdomyolysis, Seizure, Severe brain damage, Sweating, Urine discoloration, Vomiting	2021-08-04	1528846, 15754283, 16996287, 17651973, 17936304, 18363739, 18645163, 20810031, 21913903, 28801073, 32463482, 35028265, 35372350, 36422281, 37987475, 38650450	Yes	23991	2024-07-16	2023-05-16	CPT2:c.1223_1224del (p.Ser408Tyrfs*13), CPT2:c.1891C>T (p.Arg631Cys), CPT2:c.214_215del (p.Leu72Glufs*2), CPT2:c.313C>T (p.Gln105*), CPT2:c.338C>T (p.Ser113Leu), CPT2:c.370C>T (p.Arg124*), CPT2:c.887G>A (p.Arg296Gln)
CPT2_0155	CPT2	c.1892G>A	NM_000098.3:c.1892G>A	p.Arg631His	Uncertain Significance	Choline/carnitine acyltransferase domain (Choline/carnitine acyltransferase domain)	SNV	Missense	Exon 5	CPT II	1	1892	benign(0.446)	tolerated(0.13)	Muscle weakness, Myalgia, Rhabdomyolysis		35256318	Yes	612257	2024-07-16	2023-03-01	CPT2:c.338C>T (p.Ser113Leu)
CPT2_0156	CPT2	c.1925_1937del	NM_000098.3:c.1925_1937del	p.Lys642Thrfs*6	Pathogenic	Choline/carnitine acyltransferase domain (Choline/carnitine acyltransferase domain)	Deletion	Frameshift	Exon 5	CPT II	2	1925	-	-	Abnormal renal morphology, Abnormality of metabolism/homeostasis, Absence of corpus callosum, Cardiac-other, Intracerebral periventricular calcifications, Liver abnormality, Periventricular calcifications, Renal insufficiency/failure, Ventriculomegaly		18550408	Yes	136317	2024-07-16	2023-03-01	CPT2:c.1925_1937del (p.Lys642Thrfs*6)
CPT2_0157	CPT2	c.1931T>C	NM_000098.3:c.1931T>C	p.Leu644Ser	Uncertain Significance	mt-matrix (Mitochondrial matrix)	SNV	Missense	Exon 5	CPT II	2	1931	probably_damaging(1)	deleterious(0)	Cardiac arrest		21227726, 38015438	No		2024-07-16	2023-03-01	CPT2:c.1148T>A (p.Phe383Tyr)
CPT2_0158	CPT2	c.1932dup	NM_000098.3:c.1932dup	p.Glu645Argfs*5	Pathogenic	mt-matrix (Mitochondrial matrix)	Duplication	Frameshift	Exon 5	CPT II	6	1932	-	-	Elevated circulating creatine kinase concentration, Myalgia, Myoglobinuria, Rhabdomyolysis, Seizure	2021-11-24	17936304, 20810031, 21913903	Yes	824251	2024-07-16	2023-05-16	CPT2:c.338C>T (p.Ser113Leu)
CPT2_0159	CPT2	c.1933G>T	NM_000098.3:c.1933G>T	p.Glu645*	Pathogenic	mt-matrix (Mitochondrial matrix)	SNV	Nonsense	Exon 5	CPT II	2	1933	-	-	Rhabdomyolysis		30514913, 37987475	No		2024-07-16	2023-03-01	CPT2:c.338C>T (p.Ser113Leu)
CPT2_0204	CPT2	c.1939A>G	NM_000098.3:c.1939A>G	p.Met647Val	UNKNOWN	mt-matrix (Mitochondrial matrix)	SNV	Missense	Exon 5	CPT II	2	1939	benign(0.009)	deleterious(0.01)	Exercise intolerance, Muscle weakness, Myalgia, Other: coronary artery disease, Rhabdomyolysis						2023-03-01
CPT2_0160	CPT2	c.1964C>A	NM_000098.3:c.1964C>A	p.Ser655Tyr	Uncertain Significance	mt-matrix (Mitochondrial matrix)	SNV	Missense	Exon 5	CPT II	2	1964	benign(0.046)	deleterious(0)	Elevated circulating creatine kinase concentration, Myopathy	2023-01-18		Yes	199968	2024-07-16	2023-05-16
HADHA_0002	HADHA	c.?	NM_000182.5:c.?	p.Val412Leu	Uncertain Significance	3HCDH_N (3-hydroxyacyl-CoA dehydrogenase, NAD binding domain)		Missense		LCHAD/TFP	1						14630990	Unknown			2023-03-01
HADHA_0001	HADHA	c.1480-?_*615+?dup	NM_000182.4:c.1480-?_*615+?dup	Gain (Exons 15-20)	Uncertain Significance	Not Specified	Copy Number Gain	Duplication	Exons 15-20	LCHAD/TFP	1	1480			Developmental delay	2020-11-18		Unknown		2024-07-16	2023-05-16
HADHA_0003	HADHA	c.2281T>G	NM_000182.5:c.2281T>G	p.Phe761Val	Likely Pathogenic	Not Specified	SNV	Missense	Exon 20	LCHAD/TFP	6	2281	probably_damaging(1)	deleterious(0)	Absent deep tendon reflexes, Ataxic gait, Hypotonia, Peripheral neuropathy, Stumble		33638202, 35433174	No		2024-07-16	2023-03-01	HADHA:c.1828C>G (p.Arg610Gly)
HADHA_0126	HADHA	c.2231del	NM_000182.5:c.2231del	p.Phe744Serfs*7	Pathogenic	3HCDH (3-hydroxyacyl-CoA dehydrogenase, C-terminal domain)	Deletion	Frameshift	Exon 20	LCHAD/TFP	1	2231	-	-							2023-03-01
HADHA_0004	HADHA	c.2225_2228dup	NM_000182.5:c.2225_2228dup	p.Phe744Thrfs*10	Pathogenic	3HCDH (3-hydroxyacyl-CoA dehydrogenase, C-terminal domain)	Duplication	Frameshift	Exon 20	LCHAD/TFP	5	2225	-	-	Arrhythmia, Cardiomyopathy, Decreased body weight, Desaturation episodes, Developmental delay , Hematochezia, Hypoglycemia, Hypotonia, Liver abnormality, Retinal/choroid disorder, Rhabdomyolysis		12237653, 21549624, 36861082, 38623632	Yes	486963	2024-07-16	2023-03-01	HADHA:c.1528G>C (p.Glu510Gln)
HADHA_0005	HADHA	c.2200A>T	NM_000182.5:c.2200A>T	p.Lys734*	Pathogenic	3HCDH (3-hydroxyacyl-CoA dehydrogenase, C-terminal domain)	SNV	Nonsense	Exon 20	LCHAD/TFP	1	2200	-	-		2021-03-24		Yes	1489470	2024-07-16	2023-05-16	HADHA:c.2200A>T (p.Lys734*)
HADHA_0006	HADHA	c.2198T>C	NM_000182.5:c.2198T>C	p.Leu733Pro	Uncertain Significance	3HCDH (3-hydroxyacyl-CoA dehydrogenase, C-terminal domain)	SNV	Missense	Exon 20	LCHAD/TFP	2	2198	probably_damaging(0.909)	deleterious(0)			8739956	Yes	1355792	2024-07-16	2023-03-01	HADHA:c.1528G>C (p.Glu510Gln)
HADHA_0007	HADHA	c.2146+6_2146+18del	NM_000182.5:c.2146+6_2146+18del	Intronic	Uncertain Significance	Not Specified	Deletion	Splice region	Intron 19	LCHAD/TFP	1	2146	-	-			21549624	No		2024-07-16	2023-03-01	HADHA:c.1528G>C (p.Glu510Gln)
HADHA_0127	HADHA	c.2146+1G>A	NM_000182.5:c.2146+1G>A	p.?	Pathogenic	Not Specified	SNV	Splice donor	Intron 19	LCHAD/TFP	1	2146	-	-	Maternal hellp syndrome, Muscle weakness, Rhabdomyolysis		39088276				2023-03-01	HADHA:c.2146+1G>A (p.?)
HADHA_0008	HADHA	c.2132dup	NM_000182.5:c.2132dup	p.Pro712Alafs*26	Pathogenic	3HCDH (3-hydroxyacyl-CoA dehydrogenase, C-terminal domain)	Duplication	Frameshift	Exon 19	LCHAD/TFP	1	2132	-	-			9266371	Yes	23772	2024-07-16	2023-03-01	HADHA:c.1528G>C (p.Glu510Gln)
HADHA_0128	HADHA	c.2131_2133delinsACA	NM_000182.5:c.2131_2133delinsACA	p.Pro711Thr	Uncertain Significance	3HCDH (3-hydroxyacyl-CoA dehydrogenase, C-terminal domain)	Delins	Missense	Exon 19	LCHAD/TFP	1	2131	probably_damaging(0.997)	deleterious(0)							2023-05-16	HADHA:c.1528G>C (p.Glu510Gln)
HADHA_0009	HADHA	c.2131C>A	NM_000182.5:c.2131C>A	p.Pro711Thr	Uncertain Significance	3HCDH (3-hydroxyacyl-CoA dehydrogenase, C-terminal domain)	SNV	Missense	Exon 19	LCHAD/TFP	1	2131	probably_damaging(0.997)	deleterious(0)		2022-04-21		Yes	1189864	2024-07-16	2023-05-16	ACADVL:c.1405C>T (p.Arg469Trp)
HADHA_0010	HADHA	c.2114T>A	NM_000182.5:c.2114T>A	p.Val705Asp	Likely Pathogenic	3HCDH (3-hydroxyacyl-CoA dehydrogenase, C-terminal domain)	SNV	Missense	Exon 19	LCHAD/TFP	2	2114	probably_damaging(0.999)	deleterious(0)			26109258	Yes	443223	2024-07-16	2023-03-01	HADHA:c.2114T>A (p.Val705Asp)
HADHA_0129	HADHA	c.2111C>A	NM_000182.5:c.2111C>A	p.Ala704Asp	UNKNOWN	3HCDH (3-hydroxyacyl-CoA dehydrogenase, C-terminal domain)	SNV	Missense	Exon 19	LCHAD/TFP	2	2111	probably_damaging(0.996)	deleterious(0)	Feeding difficulties, Poor weight gain (failure to thrive)						2023-03-01	HADHA:c.1528G>C (p.Glu510Gln)
HADHA_0011	HADHA	c.2107G>A	NM_000182.5:c.2107G>A	p.Gly703Arg	Pathogenic	3HCDH (3-hydroxyacyl-CoA dehydrogenase, C-terminal domain)	SNV	Missense	Exon 19	LCHAD/TFP	5	2107	probably_damaging(0.995)	deleterious(0.01)	Developmental delay, Diarrhea, Fever, Lethargy, Liver abnormality, Lower limb muscle weakness, Myopathy, Poor swallowing function, Progressive disturbance of consciousness, Retinal/choroid disorder, Weakness of muscles of respiration		21103935, 26109258, 34878152, 38263760	Yes	421377	2024-07-16	2023-03-01	HADHA:c.1336G>A (p.Glu446Lys), HADHA:c.1528G>C (p.Glu510Gln), HADHA:c.703C>T (p.Arg235Trp)
HADHA_0012	HADHA	c.2102A>G	NM_000182.5:c.2102A>G	p.Asp701Gly	Uncertain Significance	3HCDH (3-hydroxyacyl-CoA dehydrogenase, C-terminal domain)	SNV	Missense	Exon 19	LCHAD/TFP	2	2102	probably_damaging(0.998)	deleterious(0.01)			14630990, 22030098, 24064340, 26907176, 30912279	Yes	542057	2024-07-16	2023-03-01	HADHA:c.1528G>C (p.Glu510Gln)
HADHA_0013	HADHA	c.2099del	NM_000182.5:c.2099del	p.Gly700Glufs*30	Pathogenic	3HCDH (3-hydroxyacyl-CoA dehydrogenase, C-terminal domain)	Deletion	Frameshift	Exon 19	LCHAD/TFP	5	2099	-	-	Hypoglycemia, Lllness induced rhabdomyolysis, Rhabdomyolysis		32978841, 35383965, 38372965, 38535124	No		2024-07-16	2023-03-01	HADHA:c.1528G>C (p.Glu510Gln)
HADHA_0014	HADHA	c.2077A>G	NM_000182.5:c.2077A>G	p.Ile693Val	Uncertain Significance	3HCDH (3-hydroxyacyl-CoA dehydrogenase, C-terminal domain)	SNV	Missense	Exon 19	LCHAD/TFP	2	2077	benign(0.102)	tolerated(0.09)		2022-04-21		Yes	2091044	2024-07-16	2023-05-16
HADHA_0015	HADHA	c.2063G>A	NM_000182.5:c.2063G>A	p.Cys688Tyr	Uncertain Significance	3HCDH (3-hydroxyacyl-CoA dehydrogenase, C-terminal domain)	SNV	Missense	Exon 19	LCHAD/TFP	1	2063	probably_damaging(0.999)	deleterious(0)			21549624	Yes	1019617	2024-07-16	2023-03-01	HADHA:c.274_278del (p.Ser92Lysfs*10)
HADHA_0130	HADHA	c.2058_2060del	NM_000182.5:c.2058_2060del	p.Met687del	Uncertain Significance	3HCDH (3-hydroxyacyl-CoA dehydrogenase, C-terminal domain)	Deletion	Deletion	Exon 19	LCHAD/TFP	1	2058	-	-	Hypoglycemia, Retinal/choroid disorder, Rhabdomyolysis		38623632				2023-03-01	HADHA:c.1528G>C (p.Glu510Gln)
HADHA_0016	HADHA	c.2059del	NM_000182.5:c.2059del	p.Met687Cysfs*43	Pathogenic	3HCDH (3-hydroxyacyl-CoA dehydrogenase, C-terminal domain)	Deletion	Frameshift	Exon 19	LCHAD/TFP	2	2059	-	-	Decreased body weight, Deteriorating vision, Lethargy, Night blindness		27652820, 30682426	Yes	541961	2024-07-16	2023-03-01	HADHA:c.1528G>C (p.Glu510Gln)
HADHA_0018	HADHA	c.2027G>A	NM_000182.5:c.2027G>A	p.Arg676His	Likely Pathogenic	3HCDH (3-hydroxyacyl-CoA dehydrogenase, C-terminal domain)	SNV	Missense	Exon 19	LCHAD/TFP	6	2027	probably_damaging(1)	deleterious(0.01)	Bronchiolitis, Cardiac-other, Cardiomyopathy, Encephalopathy, Liver abnormality, Rhabdomyolysis	2023-09-13	10352164, 11427448, 15902556, 21549624, 26109258	Yes	922678	2024-07-16	2023-05-16	HADHA:c.1528G>C (p.Glu510Gln), HADHA:c.1967del (p.Leu656*), HADHA:c.2026C>T (p.Arg676Cys)
HADHA_0017	HADHA	c.2027G>T	NM_000182.5:c.2027G>T	p.Arg676Leu	Uncertain Significance	3HCDH (3-hydroxyacyl-CoA dehydrogenase, C-terminal domain)	SNV	Missense	Exon 19	LCHAD/TFP	5	2027	probably_damaging(1)	deleterious(0)	Exercise intolerance, Muscle weakness, Myalgia	2022-04-21	24305961, 28283530	Yes	1349789	2024-07-16	2023-05-16	ACADVL:c.1273G>A (p.Ala425Thr), ACADVL:c.628A>C (p.Thr210Pro), HADHA:c.2027G>T (p.Arg676Leu)
HADHA_0019	HADHA	c.2026C>T	NM_000182.5:c.2026C>T	p.Arg676Cys	Likely Pathogenic	3HCDH (3-hydroxyacyl-CoA dehydrogenase, C-terminal domain)	SNV	Missense	Exon 19	LCHAD/TFP	2	2026	probably_damaging(1)	deleterious(0.01)	Cardiac-other		10352164, 14630990	Yes	1055227	2024-07-16	2023-03-01	HADHA:c.2027G>A (p.Arg676His)
HADHA_0020	HADHA	c.2020dup	NM_000182.5:c.2020dup	p.Gln674Profs*11	Pathogenic	Not Specified	Duplication	Frameshift	Exon 19	LCHAD/TFP	1	2020	-	-		2022-04-21		Yes	2114460	2024-07-16	2023-05-16	ACADVL:c.538G>A (p.Ala180Thr)
HADHA_0021	HADHA	c.2005T>G	NM_000182.5:c.2005T>G	p.Ser669Ala	Uncertain Significance	Not Specified	SNV	Missense	Exon 19	LCHAD/TFP	1	2005	benign(0.024)	tolerated(0.11)		2022-04-21		Yes	922679	2024-07-16	2023-05-16
HADHA_0022	HADHA	c.2000+5G>C	NM_000182.5:c.2000+5G>C	Intronic	Uncertain Significance	Not Specified	SNV	Splice region	Intron 18	LCHAD/TFP	1	2000	-	-		2022-07-13		Yes	1876194	2024-07-16	2023-05-16
HADHA_0131	HADHA	c.2000+1G>T	NM_000182.5:c.2000+1G>T	p.?	Pathogenic	Not Specified	SNV	Splice donor	Intron 18	LCHAD/TFP	1	2000	-	-	Retinal/choroid disorder, Rhabdomyolysis		38623632				2023-03-01	HADHA:c.1528G>C (p.Glu510Gln)
HADHA_0023	HADHA	c.2000+1G>A	NM_000182.5:c.2000+1G>A	Intronic	Pathogenic	Not Specified	SNV	Splice donor	Intron 18	LCHAD/TFP	2	2000	-	-	Elevated circulating creatine kinase concentration, Myopathy, Rhabdomyolysis	2023-02-08	14630990	Yes	2045269	2024-07-16	2023-05-16	HADHA:c.1528G>C (p.Glu510Gln)
HADHA_0024	HADHA	c.1981_1999del	NM_000182.5:c.1981_1999del	p.Leu661Serfs*12	Pathogenic	Not Specified	Deletion	Frameshift	Exon 18	LCHAD/TFP	1	1981	-	-			21549624	Yes	186664	2024-07-16	2023-03-01	HADHA:c.1528G>C (p.Glu510Gln)
HADHA_0025	HADHA	c.1990_1991del	NM_000182.5:c.1990_1991del	p.Lys664Valfs*2	Pathogenic	Modified residue(N6-acetyllysine)	Deletion	Frameshift	Exon 18	LCHAD/TFP	2	1990	-	-			21549624	No		2024-07-16	2023-03-01	HADHA:c.1990_1991del (p.Lys664Valfs*2)
HADHA_0112	HADHA	c.1970C>T	NM_000182.5:c.1970C>T	p.Ala657Val	Uncertain Significance	Not Specified	SNV	Missense	Exon 18	LCHAD/TFP	1	1970	benign(0.001)	deleterious(0.05)		2023-03-01		No		2024-07-16	2023-05-16	HADHA:c.1970C>T (p.Ala657Val)
HADHA_0026	HADHA	c.1967del	NM_000182.5:c.1967del	p.Leu656*	Pathogenic	Not Specified	Deletion	Frameshift	Exon 18	LCHAD/TFP	4	1967	-	-	Liver abnormality		10352164, 18045290, 21549624	Yes	186665	2024-07-16	2023-03-01	HADHA:c.1528G>C (p.Glu510Gln), HADHA:c.2027G>A (p.Arg676His)
HADHA_0113	HADHA	c.1965T>G	NM_000182.5:c.1965T>G	p.Ile655Met	Uncertain Significance	Not Specified	SNV	Missense	Exon 18	LCHAD/TFP	1	1965	benign(0.413)	deleterious(0.01)		2023-09-20		No		2024-07-16	2023-05-16
HADHA_0114	HADHA	c.1925G>T	NM_000182.5:c.1925G>T	p.Gly642Val	Uncertain Significance	Not Specified	SNV	Missense	Exon 18	LCHAD/TFP	1	1925	possibly_damaging(0.713)	deleterious(0)		2023-11-15		Yes	1424785	2024-07-16	2023-05-16	HADHA:c.1925G>T (p.Gly642Val)
HADHA_0027	HADHA	c.1915_1918del	NM_000182.5:c.1915_1918del	p.Tyr639Argfs*4	Pathogenic	3HCDH (3-hydroxyacyl-CoA dehydrogenase, C-terminal domain)	Deletion	Frameshift	Exon 18	LCHAD/TFP	1	1915	-	-			35281663	Yes	357251	2024-07-16	2023-03-01	HADHA:c.1528G>C (p.Glu510Gln)
HADHA_0132	HADHA	c.1916_1919dup	NM_000182.5:c.1916_1919dup	p.Glu641Serfs*12	Pathogenic	Not Specified	Duplication	Frameshift	Exon 18	LCHAD/TFP	2	1916	-	-	Hemolysis, Hypoglycemia, Liver abnormality, Low platelets, Maternal help syndrome, Other:elevated ck levels,acute, Rhabdomyolysis		38623632				2023-03-01	HADHA:c.1528G>C (p.Glu510Gln)
HADHA_0028	HADHA	c.1893del	NM_000182.5:c.1893del	p.Lys631Asnfs*13	Pathogenic	3HCDH (3-hydroxyacyl-CoA dehydrogenase, C-terminal domain)	Deletion	Frameshift	Exon 18	LCHAD/TFP	4	1893	-	-	Cardiomyopathy, Elevated circulating creatine kinase concentration, Myopathy	2022-09-28	38263760	Yes	1966560	2024-07-16	2023-05-16	HADHA:c.1528G>C (p.Glu510Gln)
HADHA_0029	HADHA	c.1828C>G	NM_000182.5:c.1828C>G	p.Arg610Gly	Likely Pathogenic	3HCDH (3-hydroxyacyl-CoA dehydrogenase, C-terminal domain)	SNV	Missense	Exon 17	LCHAD/TFP	7	1828	probably_damaging(0.998)	deleterious(0.01)	Absent deep tendon reflexes, Ataxic gait, Hypotonia, Peripheral neuropathy, Stumble		21103935, 33638202, 35433174	Yes	541969	2024-07-16	2023-03-01	HADHA:c.1528G>C (p.Glu510Gln), HADHA:c.2281T>G (p.Phe761Val)
HADHA_0030	HADHA	c.1795G>A	NM_000182.5:c.1795G>A	p.Val599Met	Uncertain Significance	3HCDH (3-hydroxyacyl-CoA dehydrogenase, C-terminal domain)	SNV	Missense	Exon 17	LCHAD/TFP	1	1795	probably_damaging(0.993)	deleterious(0.02)			14630990	No		2024-07-16	2023-03-01
HADHA_0031	HADHA	c.1793_1794del	NM_000182.5:c.1793_1794del	p.His598Argfs*33	Pathogenic	3HCDH (3-hydroxyacyl-CoA dehydrogenase, C-terminal domain)	Deletion	Frameshift	Exon 17	LCHAD/TFP	7	1793	-	-	Abnormality of metabolism/homeostasis, Air bronchograms with granular density, Anuria with generalized oedema, Cardiac-other, Cardiomyopathy, Grade i subependymal haemorrhage with difuse brain oedem, Hypoglycemia, Hypotension, Renal insufficiency/failure, Seizure	2021-08-18	11855930, 12442268, 12971428, 29519241	Yes	186666	2024-07-16	2023-05-16	HADHA:c.1647G>C (p.Arg549Ser), HADHA:c.1793_1794del (p.His598Argfs*33), HADHB:c.845G>A (p.Arg282His)
HADHA_0133	HADHA	c.1748G>A	NM_000182.5:c.1748G>A	p.Gly583Asp	Uncertain Significance	3HCDH (3-hydroxyacyl-CoA dehydrogenase, C-terminal domain)	SNV	Missense	Exon 17	LCHAD/TFP	1	1748	probably_damaging(1)	deleterious(0)	Liver abnormality		37184518				2023-03-01	HADHA:c.871C>T (p.Arg291*)
HADHA_0032	HADHA	c.1712T>C	NM_000182.5:c.1712T>C	p.Leu571Pro	Likely Pathogenic	3HCDH (3-hydroxyacyl-CoA dehydrogenase, C-terminal domain)	SNV	Missense	Exon 17	LCHAD/TFP	5	1712	probably_damaging(0.983)	deleterious(0)	Anxiety, Cardiomyopathy, Gastrointestinal-other, Mild peripheral neuropathy, Rhabdomyolysis, Seizure, Symptomatic pigmentary retinopathy		24305961, 26109258, 29124685, 32463482, 38372965	Yes	542232	2024-07-16	2023-03-01	HADHA:c.1528G>C (p.Glu510Gln), HADHA:c.446G>T (p.Gly149Val)
HADHA_0033	HADHA	c.1690-2A>G	NM_000182.5:c.1690-2A>G	Intronic	Pathogenic	Not Specified	SNV	Splice acceptor	Intron 16	LCHAD/TFP	2	1690	-	-	Cardiomyopathy, Developmental delay, Hypoglycemia, Hypotonia, Lethargy, Liver abnormality		23430857	Yes	357253	2024-07-16	2023-03-01	HADHA:c.1528G>C (p.Glu510Gln)
HADHA_0034	HADHA	c.1689+2T>G	NM_000182.5:c.1689+2T>G	Intronic	Pathogenic	Not Specified	SNV	Splice donor	Intron 16	LCHAD/TFP	11	1689	-	-	Abnormality of metabolism/homeostasis, Cardiac-other, Coma, Hypoglycemia, Hypotonia, Liver abnormality, Pulmonary/respiratory	2024-01-17	17143551, 27014569, 28515471, 29519241	Yes	790224	2024-07-16	2023-05-16	HADHA:c.1392+1G>A (Intronic), HADHA:c.1689+2T>G (Intronic), HADHA:c.361C>T (p.Gln121*)
HADHA_0134	HADHA	c.1688A>C	NM_000182.5:c.1688A>C	p.Gln563Pro	UNKNOWN	3HCDH (3-hydroxyacyl-CoA dehydrogenase, C-terminal domain)	SNV	Missense	Exon 16	LCHAD/TFP	1	1688	probably_damaging(0.974)	deleterious(0)	Altered mental status/coma, Developmental delay, Feeding difficulties, Hemolysis, Hypoglycemia, Hypotonia, Liver abnormality, Low platelets, Maternal help syndrome, Myalgia, Peripheral neuropathy, Poor weight gain (failure to thrive), Rhabdomyolysis						2023-03-01	HADHA:c.1688A>C (p.Gln563Pro)
HADHA_0035	HADHA	c.1678C>T	NM_000182.5:c.1678C>T	p.Arg560*	Pathogenic	3HCDH (3-hydroxyacyl-CoA dehydrogenase, C-terminal domain)	SNV	Nonsense	Exon 16	LCHAD/TFP	18	1678	-	-	muscle pain, Abnormality of metabolism/homeostasis, And decreased oral intake, Cardiac-other, Coma, Decreased oral intake, Extreme fatigue, Feeding difficulties, Fetal distress, Hyperpigmented macula, Hypoglycemia, Hypotonia, Irritability, Lethargy, Liver abnormality, Malaise/fatigue, Mild cardiomyopathy and hypoglycaemia at diagnosis, Muscle weakness, Myalgia, Myoglobinuria, Nausea, Peripheral n…		10352164, 11427448, 14630990, 16040264, 16876451, 16996288, 20589231, 21549624, 22030098, 24064340, 27491397, 30912279, 32463482, 33123633, 38372965, 38623632, 8865274	Yes	23771	2024-07-16	2023-03-01	HADHA:c.1528G>C (p.Glu510Gln), HADHA:c.1678C>T (p.Arg560*)
HADHA_0036	HADHA	c.1663_1665del	NM_000182.5:c.1663_1665del	p.Met555del	Uncertain Significance	3HCDH (3-hydroxyacyl-CoA dehydrogenase, C-terminal domain)	Deletion	Deletion	Exon 16	LCHAD/TFP	1	1663	-	-			21549624	No		2024-07-16	2023-03-01	HADHA:c.1528G>C (p.Glu510Gln)
HADHA_0037	HADHA	c.1664T>G	NM_000182.5:c.1664T>G	p.Met555Arg	Uncertain Significance	3HCDH (3-hydroxyacyl-CoA dehydrogenase, C-terminal domain)	SNV	Missense	Exon 16	LCHAD/TFP	1	1664	possibly_damaging(0.748)	deleterious(0)			34732400	No		2024-07-16	2023-03-01	HADHA:c.1528G>C (p.Glu510Gln)
HADHA_0116	HADHA	c.1655C>T	NM_000182.5:c.1655C>T	p.Ala552Val	Uncertain Significance	3HCDH (3-hydroxyacyl-CoA dehydrogenase, C-terminal domain)	SNV	Missense	Exon 16	LCHAD/TFP	1	1655	benign(0.381)	deleterious(0.01)		2023-06-28		Yes	286351	2024-07-16	2023-05-16
HADHA_0135	HADHA	c.1654G>C	NM_000182.5:c.1654G>C	p.Ala552Pro	Uncertain Significance	3HCDH (3-hydroxyacyl-CoA dehydrogenase, C-terminal domain)	SNV	Missense	Exon 16	LCHAD/TFP	2	1654	benign(0.051)	deleterious(0)	Feeding difficulties, Hypoglycemia, Retinal/choroid disorder, Rhabdomyolysis		38623632				2023-03-01	HADHA:c.1528G>C (p.Glu510Gln)
HADHA_0136	HADHA	c.1647G>C	NM_000182.5:c.1647G>C	p.Arg549Ser	Uncertain Significance	3HCDH (3-hydroxyacyl-CoA dehydrogenase, C-terminal domain)	SNV	Missense	Exon 16	LCHAD/TFP	1	1647	probably_damaging(1)	deleterious(0.01)							2023-03-01	HADHA:c.1793_1794del (p.His598Argfs*33)
HADHA_0038	HADHA	c.1646G>C	NM_000182.5:c.1646G>C	p.Arg549Thr	Uncertain Significance	3HCDH (3-hydroxyacyl-CoA dehydrogenase, C-terminal domain)	SNV	Missense	Exon 16	LCHAD/TFP	1	1646	probably_damaging(1)	deleterious(0)			34578803	No		2024-07-16	2023-03-01	HADHA:c.1528G>C (p.Glu510Gln)
HADHA_0039	HADHA	c.1620+2_1620+6del	NM_000182.5:c.1620+2_1620+6del	Intronic	Pathogenic	Not Specified	Deletion	Splice donor	Intron 15	LCHAD/TFP	4	1620	-	-	Cardiac-other, Cardiomyopathy, Gait, Hypoglycemia, Liver abnormality, Liver dysfunction , Muscle weakness, Peripheral neuropathy, Retinal/choroid disorder, Rhabdomyolysis, Seizure		10352164, 16040264, 32999401, 38161518, 38623632	Yes	542086	2024-07-16	2023-03-01	HADHA:c.1528G>C (p.Glu510Gln)
HADHA_0040	HADHA	c.1561_1562del	NM_000182.5:c.1561_1562del	p.Thr521Glnfs*19	Pathogenic	3HCDH_N (3-hydroxyacyl-CoA dehydrogenase, NAD binding domain)	Deletion	Frameshift	Exon 15	LCHAD/TFP	1	1561	-	-			30682426	No		2024-07-16	2023-03-01
HADHA_0137	HADHA	c.1553C>G	NM_000182.5:c.1553C>G	p.Ser518Cys	Uncertain Significance	3HCDH_N (3-hydroxyacyl-CoA dehydrogenase, NAD binding domain)	SNV	Missense	Exon 15	LCHAD/TFP	1	1553	probably_damaging(0.988)	deleterious(0)			38015438				2023-03-01
HADHA_0138	HADHA	c.1540del	NM_000182.5:c.1540del	p.Thr514Profs*13	Pathogenic	3HCDH_N (3-hydroxyacyl-CoA dehydrogenase, NAD binding domain)	Deletion	Frameshift	Exon 15	LCHAD/TFP	1	1540	-	-	Myopathy		38263760				2023-03-01	HADHA:c.1528G>C (p.Glu510Gln)
HADHA_0041	HADHA	c.1533dup	NM_000182.5:c.1533dup	p.Ile512Tyrfs*29	Pathogenic	3HCDH_N (3-hydroxyacyl-CoA dehydrogenase, NAD binding domain)	Duplication	Frameshift	Exon 15	LCHAD/TFP	1	1533	-	-			21549624	Yes	2836085	2024-07-16	2023-03-01	HADHA:c.1528G>C (p.Glu510Gln)
HADHA_0042	HADHA	c.1528G>C	NM_000182.5:c.1528G>C	p.Glu510Gln	Pathogenic	Active Site	SNV	Missense	Exon 15	LCHAD/TFP	1317	1528	probably_damaging(1)	deleterious(0)	muscle pain, neuropathy, retinopathy, Abnormal eye movements, Abnormal gait, Abnormal urine organic acids, Abnormality of metabolism/homeostasis, Absent achilles reflex, Absent deep tendon reflexes, Absent tendon reflexes, Acute cardiac insufficiency, Acute decompensation, Acute fatty liver of pregnancy with hepatic coma, Acute hepatic failure, Altered mental status/coma, Anaemia, And decreased o…	2024-03-13	10352164, 10384386, 10518281, 10789927, 11045847, 11241049, 11427446, 11427448, 11719334, 11773547, 11855930, 12162610, 12208138, 12237653, 12413376, 12660866, 12745572, 12809642, 12872842, 14605499, 14630990, 15902556, 16040264, 16183823, 16297647, 16876451, 16996288, 17160563, 17431731, 18045290, 18162058, 18240871, 18408953, 18662835, 19399638, 19852779, 20363656, 20583174, 20589231, 20659813,…	Yes	23767	2024-07-16	2023-05-16	ACADVL:c.1269+1G>A (Intronic), ACADVL:c.1818G>A (p.Trp606*), ACADVL:c.538G>A (p.Ala180Thr), ACADVL:c.896_898del (p.Lys299del), HADHA:UNKNOWN (UNKNOWN), HADHA:c.1025T>C (p.Leu342Pro), HADHA:c.1036C>T (p.Gln346Ter), HADHA:c.1058_1059delinsT (p.Lys353Ilefs*19), HADHA:c.1072C>A (p.Gln358Lys), HADHA:c.1085+5G>C (p.?), HADHA:c.1086-3_1092del (Intronic), HADHA:c.1108G>A (p.Gly370Arg), HADHA:c.1132C>T (p…
HADHA_0043	HADHA	c.1493A>G	NM_000182.5:c.1493A>G	p.His498Arg	Uncertain Significance	HADH Activity Site	SNV	Missense	Exon 15	LCHAD/TFP	5	1493	probably_damaging(1)	deleterious(0)	And diarrhea, Decreased body weight, Diarrhea and emesis, Feeding difficulties, Fever, Gastrointestinal-other, Hypoglycemia, Hypospadias, Liver abnormality, Myopathy, Other:elevated ck acute, Other:hospitalization, Peripheral neuropathy, Poor weight gain (failure to thrive), Retinal/choroid disorder, Rhabdomyolysis, Secondary to hypospadias repair, Vomiting		27117294, 33638202, 38263760, 38623632	Yes	542061	2024-07-16	2023-03-01	HADHA:c.1025T>C (p.Leu342Pro), HADHA:c.1528G>C (p.Glu510Gln)
HADHA_0044	HADHA	c.1480-139C>G	NM_000182.5:c.1480-139C>G	Intronic	Uncertain Significance	Not Specified	SNV	Intronic	Intron 14	LCHAD/TFP	2	1480	-	-	Abnormality of metabolism/homeostasis, Anemia, Pallor, Seizure		30747351	Yes	1873614	2024-07-16	2023-03-01	HADHA:c.1480-139C>G (Intronic)
HADHA_0139	HADHA	c.1479+1G>T	NM_000182.5:c.1479+1G>T	p.?	Pathogenic	Not Specified	SNV	Splice donor	Intron 14	LCHAD/TFP	1	1479	-	-	Myopathy, Retinal/choroid disorder		38263760				2023-03-01	HADHA:c.1528G>C (p.Glu510Gln)
HADHA_0045	HADHA	c.1393_1479del	NM_000182.5:c.1393_1479del	p.Pro467_Ile495del	Likely Pathogenic	3HCDH_N (3-hydroxyacyl-CoA dehydrogenase, NAD binding domain)	Deletion	Deletion	Exon 14	LCHAD/TFP	2	1393	-	-			26109258	No		2024-07-16	2023-03-01	HADHA:c.1393_1479del (p.Pro467_Ile495del)
HADHA_0046	HADHA	c.1433C>T	NM_000182.5:c.1433C>T	p.Ala478Val	Uncertain Significance	3HCDH_N (3-hydroxyacyl-CoA dehydrogenase, NAD binding domain)	SNV	Missense	Exon 14	LCHAD/TFP	1	1433	probably_damaging(0.998)	deleterious(0.01)			21549624	No		2024-07-16	2023-03-01	HADHA:c.1528G>C (p.Glu510Gln)
HADHA_0048	HADHA	c.1432G>C	NM_000182.5:c.1432G>C	p.Ala478Pro	Uncertain Significance	3HCDH_N (3-hydroxyacyl-CoA dehydrogenase, NAD binding domain)	SNV	Missense	Exon 14	LCHAD/TFP	1	1432	probably_damaging(0.999)	deleterious(0.01)			21549624	Yes	942747	2024-07-16	2023-03-01	HADHA:c.1528G>C (p.Glu510Gln)
HADHA_0047	HADHA	c.1432del	NM_000182.5:c.1432del	p.Ala478Leufs*17	Pathogenic	3HCDH_N (3-hydroxyacyl-CoA dehydrogenase, NAD binding domain)	Deletion	Frameshift	Exon 14	LCHAD/TFP	1	1432	-	-			35383965	Yes	1783766	2024-07-16	2023-03-01	HADHA:c.1528G>C (p.Glu510Gln)
HADHA_0049	HADHA	c.1418C>A	NM_000182.5:c.1418C>A	p.Ala473Asp	Uncertain Significance	3HCDH_N (3-hydroxyacyl-CoA dehydrogenase, NAD binding domain)	SNV	Missense	Exon 14	LCHAD/TFP	1	1418	probably_damaging(1)	deleterious(0)	Absent reflexes in lower extremities, Bilateral hand tremors, Cardiac-other, Cardiomyopathy, Developmental delay, Sensory polyneuropathy, Waddling gait, Walking difficulty		32999401	Yes	191487	2024-07-16	2023-03-01
HADHA_0117	HADHA	c.1393G>C	NM_000182.5:c.1393G>C	p.Val465Leu	Uncertain Significance	3HCDH_N (3-hydroxyacyl-CoA dehydrogenase, NAD binding domain)	SNV	Missense	Exon 14	LCHAD/TFP	1	1393	benign(0.065)	tolerated(0.05)		2021-09-29		Yes	1464039	2024-07-16	2023-05-16
HADHA_0050	HADHA	c.1336_1393del	NM_000182.5:c.1336_1393del	p.Glu446*	Pathogenic	3HCDH_N (3-hydroxyacyl-CoA dehydrogenase, NAD binding domain)	Copy Number Loss	Deletion	Exon 13-14, Intron 13	LCHAD/TFP	2	1336	-	-	Exercise intolerance, Muscle weakness, Myalgia		24305961	No		2024-07-16	2023-03-01	HADHA:c.556C>G (p.Gln186Glu)
HADHA_0051	HADHA	c.1392+1G>A	NM_000182.5:c.1392+1G>A	Intronic	Pathogenic	Not Specified	SNV	Splice donor	Intron 13	LCHAD/TFP	7	1392	-	-	Abnormality of metabolism/homeostasis, Cardiac-other, Coma, Developmental delay, Eye movement abnormalities, Hypoglycemia, Hypotonia, Muscle weakness, Rhabdomyolysis, Severe impairing axonal sensomotor neuropathy		27014569, 28515471, 35758105, 38372965	No		2024-07-16	2023-03-01	HADHA:c.1689+2T>G (Intronic), HADHA:c.556C>G (p.Gln186Glu)
HADHA_0052	HADHA	c.1381del	NM_000182.5:c.1381del	p.Glu461Lysfs*2	Pathogenic	3HCDH_N (3-hydroxyacyl-CoA dehydrogenase, NAD binding domain)	Deletion	Frameshift	Exon 13	LCHAD/TFP	1	1381	-	-			21549624	No		2024-07-16	2023-03-01	HADHA:c.1528G>C (p.Glu510Gln)
HADHA_0053	HADHA	c.1336G>A	NM_000182.5:c.1336G>A	p.Glu446Lys	Likely Pathogenic	3HCDH_N (3-hydroxyacyl-CoA dehydrogenase, NAD binding domain)	SNV	Missense	Exon 13	LCHAD/TFP	1	1336	probably_damaging(1)	deleterious(0)			26109258	No		2024-07-16	2023-03-01	HADHA:c.2107G>A (p.Gly703Arg)
HADHA_0140	HADHA	c.1331T>G	NM_000182.5:c.1331T>G	p.Val444Gly	Uncertain Significance	3HCDH_N (3-hydroxyacyl-CoA dehydrogenase, NAD binding domain)	SNV	Missense	Exon 13	LCHAD/TFP	2	1331	probably_damaging(0.96)	deleterious(0.02)							2023-03-01	HADHA:c.1331T>G (p.Val444Gly)
HADHA_0054	HADHA	c.1220+2T>C	NM_000182.5:c.1220+2T>C	Intronic	Pathogenic	Not Specified	SNV	Splice donor	Intron 12	LCHAD/TFP	1	1220	-	-			12237653, 12413376	No		2024-07-16	2023-03-01	HADHA:c.1528G>C (p.Glu510Gln)
HADHA_0055	HADHA	c.1220+1G>C	NM_000182.5:c.1220+1G>C	Intronic	Pathogenic	Not Specified	SNV	Splice donor	Intron 12	LCHAD/TFP	2	1220	-	-	Liver abnormality		21103935	No		2024-07-16	2023-03-01	HADHA:c.1528G>C (p.Glu510Gln)
HADHA_0056	HADHA	c.1196G>A	NM_000182.5:c.1196G>A	p.Arg399Gln	Uncertain Significance	Modified residue(Omega-N-methylarginine)	SNV	Missense	Exon 12	LCHAD/TFP	1	1196	possibly_damaging(0.83)	deleterious(0.04)		2022-04-21		Yes	558338	2024-07-16	2023-05-16
HADHA_0057	HADHA	c.1195C>T	NM_000182.5:c.1195C>T	p.Arg399*	Pathogenic	Modified residue(Omega-N-methylarginine)	SNV	Nonsense	Exon 12	LCHAD/TFP	5	1195	-	-	neuropathy, Cardiomyopathy, Myopathy, Peripheral neuropathy		21549624, 33638202, 37260775, 38015438, 38263760	Yes	443225	2024-07-16	2023-03-01	HADHA:c.1528G>C (p.Glu510Gln)
HADHA_0141	HADHA	c.1161_1164dup	NM_000182.5:c.1161_1164dup	p.Leu389Tyrfs*3	UNKNOWN	3HCDH_N (3-hydroxyacyl-CoA dehydrogenase, NAD binding domain)	Duplication	Frameshift	Exon 12	LCHAD/TFP	1	1161	-	-	Abnormal gait, Altered mental status/coma, Cardiomyopathy, Developmental delay, Exercise intolerance, Feeding difficulties, Hypoglycemia, Hypotonia, Muscle weakness, Myalgia, Peripheral neuropathy, Poor weight gain (failure to thrive), Retinal/choroid disorder, Rhabdomyolysis						2023-03-01	HADHA:c.676+2T>C (Intronic)
HADHA_0142	HADHA	c.1152dup	NM_000182.5:c.1152dup	p.Leu385Alafs*6	Pathogenic	3HCDH_N (3-hydroxyacyl-CoA dehydrogenase, NAD binding domain)	Duplication	Frameshift	Exon 12	LCHAD/TFP	1	1152	-	-	Elevated acyl carnitine, Hypoglycemia, Retinal/choroid disorder, Rhabdomyolysis		38623632				2023-03-01	HADHA:c.1528G>C (p.Glu510Gln)
HADHA_0058	HADHA	c.1132C>T	NM_000182.5:c.1132C>T	p.Gln378*	Pathogenic	3HCDH_N (3-hydroxyacyl-CoA dehydrogenase, NAD binding domain)	SNV	Nonsense	Exon 12	LCHAD/TFP	6	1132	-	-	Liver abnormality, Peripheral neuropathy, Retinal/choroid disorder, Rhabdomyolysis	2021-09-29	10352164, 11241049, 16040264, 16297647, 22030098, 24064340, 30912279, 38623632, 7846063, 8809345	Yes	23768	2024-07-16	2023-05-16	HADHA:c.1528G>C (p.Glu510Gln)
HADHA_0118	HADHA	c.1117G>A	NM_000182.5:c.1117G>A	p.Gly373Arg	Uncertain Significance	3HCDH_N (3-hydroxyacyl-CoA dehydrogenase, NAD binding domain)	SNV	Missense	Exon 12	LCHAD/TFP	1	1117	probably_damaging(1)	deleterious(0)		2024-03-20		No		2024-07-16	2023-05-16
HADHA_0059	HADHA	c.1108G>A	NM_000182.5:c.1108G>A	p.Gly370Arg	Uncertain Significance	3HCDH_N (3-hydroxyacyl-CoA dehydrogenase, NAD binding domain)	SNV	Missense	Exon 12	LCHAD/TFP	2	1108	probably_damaging(1)	deleterious(0)	Congestion, Edema, Muscle weakness, Myalgia, Pulmonary/respiratory		35782617, 38015438	No		2024-07-16	2023-03-01	HADHA:c.1528G>C (p.Glu510Gln)
HADHA_0060	HADHA	c.1086-3_1092del	NM_000182.5:c.1086-3_1092del	Intronic	Pathogenic	Not Specified	Deletion	Splice acceptor	Exon 12, Intron 11	LCHAD/TFP	4	1086	-	-		2022-04-21	11241049, 21549624, 38015438	Yes	357259	2024-07-16	2023-05-16	CPT1A:c.1199G>C (p.Gly400Ala), HADHA:c.1528G>C (p.Glu510Gln)
HADHA_0143	HADHA	c.1085+5G>C	NM_000182.5:c.1085+5G>C	p.?	Uncertain Significance	Not Specified	SNV	Splice region	Intron 11	LCHAD/TFP	1	1085	-	-	Cardiomyopathy, Hypoglycemia, Rhabdomyolysis		38623632				2023-03-01	HADHA:c.1528G>C (p.Glu510Gln)
HADHA_0061	HADHA	c.1072C>A	NM_000182.5:c.1072C>A	p.Gln358Lys	Benign	Not Specified	SNV	Missense	Exon 11	LCHAD/TFP	5	1072	benign(0)	tolerated(0.58)	Asterixis, Athetoid movement, Bilateral pulmonary hypoplasia, Developmental delay, Gastrointestinal-other, Hyperbilirubinemia, Hypotonia, Icterus, Intravascular coagulopathy, Lethargy, Pancreatitis, Peripheral edema, Renal insufficiency/failure, Tender abdomen, Thrombocytopenia		15533621, 22494076, 22746996, 26109258, 35383965	Yes	237465	2024-07-16	2023-03-01	HADHA:c.1528G>C (p.Glu510Gln), HADHA:c.573+9_573+10insT (Intronic), HADHA:c.982G>A (p.Gly328Arg)
HADHA_0062	HADHA	c.1058_1059delinsT	NM_000182.5:c.1058_1059delinsT	p.Lys353Ilefs*19	Pathogenic	Modified residue(N6-acetyllysine)	Delins	Frameshift	Exon 11	LCHAD/TFP	2	1058	-	-	Areflexia, Blindness, Exercise intolerance, Hypoglycemia, Rhabdomyolysis, Sensory ataxia		21549624, 32253025	No		2024-07-16	2023-03-01	HADHA:c.1528G>C (p.Glu510Gln)
HADHA_0144	HADHA	c.1036C>T	NM_000182.5:c.1036C>T	p.Gln346Ter	Pathogenic	Not Specified	SNV	Nonsense	Exon 11	LCHAD/TFP	1	1036	-	-	Retinal/choroid disorder, Rhabdomyolysis		38623632				2023-03-01	HADHA:c.1528G>C (p.Glu510Gln)
HADHA_0063	HADHA	c.1029C>A	NM_000182.5:c.1029C>A	p.Tyr343*	Pathogenic	Not Specified	SNV	Nonsense	Exon 11	LCHAD/TFP	1	1029	-	-	Liver abnormality, Myopathy, Other	2023-10-18		Yes	2093678	2024-07-16	2023-05-16
HADHA_0064	HADHA	c.1025T>C	NM_000182.5:c.1025T>C	p.Leu342Pro	Uncertain Significance	Not Specified	SNV	Missense	Exon 11	LCHAD/TFP	4	1025	probably_damaging(0.993)	deleterious(0)	And diarrhea, Decreased body weight, Diarrhea and emesis, Feeding difficulties, Fever, Gastrointestinal-other, Hypoglycemia, Hypospadias, Other:elevated ck acute, Other:hospitalization, Poor weight gain (failure to thrive), Retinal/choroid disorder, Rhabdomyolysis, Secondary to hypospadias repair, Vomiting		27117294, 38623632, 9266371	Yes	23773	2024-07-16	2023-03-01	HADHA:c.1493A>G (p.His498Arg), HADHA:c.1528G>C (p.Glu510Gln)
HADHA_0065	HADHA	c.982G>A	NM_000182.5:c.982G>A	p.Gly328Arg	Likely Pathogenic	Not Specified	SNV	Missense	Exon 11	LCHAD/TFP	2	982	possibly_damaging(0.65)	deleterious(0.01)	Gastrointestinal-other		26109258, 35383965	Yes	199999	2024-07-16	2023-03-01	HADHA:c.1072C>A (p.Gln358Lys), HADHA:c.1528G>C (p.Glu510Gln)
HADHA_0066	HADHA	c.975+6C>T	NM_000182.5:c.975+6C>T	Intronic	Uncertain Significance	Not Specified	SNV	Splice region	Intron 10	LCHAD/TFP	1	975	-	-		2022-04-21		Yes	1348459	2024-07-16	2023-05-16	HADHA:c.975+6C>T (Intronic)
HADHA_0124	HADHA	c.975G>A	NM_000182.5:c.975G>A	p.Gln325=	Uncertain Significance	Not Specified	SNV	Silent	Exon 10	LCHAD/TFP	1	975	-	-	Elevated circulating creatine kinase concentration, Hypoglycemia, Myopathy, Retinal/choroid disorder, Rhabdomyolysis	2021-05-26		Yes	541976	2024-07-16	2023-05-16	HADHA:c.1528G>C (p.Glu510Gln)
HADHA_0068	HADHA	c.955G>A	NM_000182.5:c.955G>A	p.Gly319Ser	Likely Pathogenic	Not Specified	SNV	Missense	Exon 10	LCHAD/TFP	15	955	probably_damaging(0.979)	deleterious(0.01)	Abnormality of metabolism/homeostasis, Absent deep tendon reflexes, Axonal-type distal motor polyneuropathy, Dragging gait, Exercise intolerance, Fever, Gait problems developed, Hypotonia, Lower limb muscle weakness, Muscle weakness, Myopathy, Pain, Peripheral neuropathy, Vomiting		30682426, 33638202, 36468010, 38263760, 39210374, 39687448	Yes	200000	2024-07-16	2023-03-01	HADHA:c.453+1G>T (Intronic), HADHA:c.703C>T (p.Arg235Trp), HADHA:c.955G>A (p.Gly319Ser)
HADHA_0069	HADHA	c.919-2A>G	NM_000182.5:c.919-2A>G	Intronic	Likely Pathogenic	Not Specified	SNV	Splice acceptor	Intron 9	LCHAD/TFP	6	919	-	-	Abnormal gait, Hemolysis, Hypoglycemia, Liver abnormality, Low platelets, Malaise/fatigue, Maternal help syndrome, Muscle weakness, Myalgia, Myoglobinuria, Peripheral neuropathy, Pulmonary/respiratory, Renal insufficiency/failure, Retinal/choroid disorder, Rhabdomyolysis		15902556, 38623632, 39088276	Yes	190727	2024-07-16	2023-05-16	ACADVL:c.829_831del (p.Glu277del), ACADVL:c.848T>C (p.Val283Ala), HADHA:c.1528G>C (p.Glu510Gln), HADHA:c.661C>G (p.Leu221Val), HADHA:c.703C>T (p.Arg235Trp), HADHA:c.731C>T (p.Ala244Val)
HADHA_0070	HADHA	c.918+6T>G	NM_000182.5:c.918+6T>G	Intronic	Uncertain Significance	Not Specified	SNV	Splice region	Intron 9	LCHAD/TFP	1	918	-	-			21549624	No		2024-07-16	2023-03-01	HADHA:c.1528G>C (p.Glu510Gln)
HADHA_0071	HADHA	c.918+1G>A	NM_000182.5:c.918+1G>A	Intronic	Pathogenic	Not Specified	SNV	Splice donor	Intron 9	LCHAD/TFP	3	918	-	-			21549624, 26109258	No		2024-07-16	2023-03-01	HADHA:c.1528G>C (p.Glu510Gln), HADHA:c.918+1G>A (Intronic)
HADHA_0072	HADHA	c.914T>A	NM_000182.5:c.914T>A	p.Ile305Asn	Pathogenic	Not Specified	SNV	Missense	Exon 9	LCHAD/TFP	14	914	probably_damaging(0.968)	deleterious(0)	Ataxia, Bilateral foot drop, Contracture of the achilles tendons, Developmental delay, Distal muscle weakness, Exertion, Fasting, Hypoesthesia, Hypoglycemia, Liver abnormality, Muscle spasm, Muscle weakness, Myalgia, Myoglobinuria, Myoglobinuria (precipitated by infection, Neuromuscular abnormality, Or cold exposure), Paresthesia, Peripheral neuropathy, Retinal/choroid disorder, Rhabdomyolysis	2022-05-04	10352164, 2019931, 21549624, 26109258, 29268767, 32253025, 34578803, 38015438, 9739053	Yes	23775	2024-07-16	2023-05-16	HADHA:c.138dup (p.Gly47Argfs*9), HADHA:c.1528G>C (p.Glu510Gln), HADHA:c.871C>T (p.Arg291*)
HADHA_0073	HADHA	c.914T>C	NM_000182.5:c.914T>C	p.Ile305Thr	Likely Pathogenic	Not Specified	SNV	Missense	Exon 9	LCHAD/TFP	1	914	possibly_damaging(0.842)	deleterious(0.01)	Liver abnormality, Other, Reye syndrome-like episodes, Rhabdomyolysis	2022-12-14		Yes	443226	2024-07-16	2023-05-16
HADHA_0074	HADHA	c.896C>A	NM_000182.5:c.896C>A	p.Pro299His	Uncertain Significance	Not Specified	SNV	Missense	Exon 9	LCHAD/TFP	1	896	probably_damaging(1)	deleterious(0)		2022-04-21		Yes	826120	2024-07-16	2023-05-16
HADHA_0145	HADHA	c.877C>T	NM_000182.5:c.877C>T	p.Gln293*	Pathogenic	Not Specified	SNV	Nonsense	Exon 9	LCHAD/TFP	1	877	-	-							2023-03-01	HADHA:c.1528G>C (p.Glu510Gln)
HADHA_0075	HADHA	c.871C>T	NM_000182.5:c.871C>T	p.Arg291*	Pathogenic	Not Specified	SNV	Nonsense	Exon 9	LCHAD/TFP	11	871	-	-	Bilateral foot drop, Cardiomyopathy, Contracture of the achilles tendons, Developmental delay, Distal muscle weakness, Elevated circulating creatine kinase concentration, Exertion, Fasting, Hypoglycemia, Liver abnormality, Muscle weakness, Myalgia, Myoglobinuria (precipitated by infection, Myopathy, Neuromuscular abnormality, Or cold exposure), Peripheral neuropathy, Retinal/choroid disorder, Rha…	2021-06-23	10352164, 18485779, 2019931, 23798014, 37184518, 9739053	Yes	23776	2024-07-16	2023-05-16	ACADVL:c.1220G>C (p.Gly407Ala), HADHA:c.1528G>C (p.Glu510Gln), HADHA:c.1748G>A (p.Gly583Asp), HADHA:c.871C>T (p.Arg291*), HADHA:c.914T>A (p.Ile305Asn)
HADHA_0076	HADHA	c.859del	NM_000182.5:c.859del	p.Glu287Lysfs*16	Pathogenic	Not Specified	Deletion	Frameshift	Exon 9	LCHAD/TFP	1	859	-	-			30682426	No		2024-07-16	2023-03-01
HADHA_0077	HADHA	c.845T>A	NM_000182.5:c.845T>A	p.Val282Asp	Uncertain Significance	Not Specified	SNV	Missense	Exon 9	LCHAD/TFP	5	845	possibly_damaging(0.838)	deleterious(0)	Dehydration, Dysarthria, Fever, Muscle weakness, Myoglobinuria, Myopathy, Pain, Pulmonary/respiratory, Tremor, Vomiting		10352164, 14630990, 7748366, 9739053	Yes	23774	2024-07-16	2023-03-01	HADHA:c.845T>A (p.Val282Asp)
HADHA_0125	HADHA	c.799+1G>A	NM_000182.5:c.799+1G>A	Intronic	Likely Pathogenic	Not Specified	SNV	Splice donor	Intron 8	LCHAD/TFP	2	799	-	-	Elevated circulating creatine kinase concentration	2023-07-12		Yes	3111116	2024-07-16	2023-05-16	HADHA:c.799+1G>A (Intronic)
HADHA_0078	HADHA	c.761_764del	NM_000182.5:c.761_764del	p.Lys254Argfs*14	Pathogenic	Not Specified	Deletion	Frameshift	Exon 8	LCHAD/TFP	2	761	-	-			21103935	Yes	1969322	2024-07-16	2023-03-01	HADHA:c.1528G>C (p.Glu510Gln)
HADHA_0079	HADHA	c.731C>T	NM_000182.5:c.731C>T	p.Ala244Val	Uncertain Significance	Not Specified	SNV	Missense	Exon 8	LCHAD/TFP	1	731	probably_damaging(0.999)	deleterious(0)	Malaise/fatigue, Myalgia, Myoglobinuria, Peripheral neuropathy, Pulmonary/respiratory, Renal insufficiency/failure, Retinal/choroid disorder, Rhabdomyolysis		15902556	No		2024-07-16	2023-03-01	HADHA:c.919-2A>G (Intronic)
HADHA_0080	HADHA	c.703C>T	NM_000182.5:c.703C>T	p.Arg235Trp	Pathogenic	Not Specified	SNV	Missense	Exon 8	LCHAD/TFP	22	703	probably_damaging(0.958)	deleterious(0.03)	Abnormal gait, Absent deep tendon reflexes, Anemia, Cardiac arrest, Decreased body weight, Developmental delay, Diarrhea, Encephalopathy, Fever, Head lag, Hemolysis, Hypoglycemia, Hypotonia, Lethargy, Liver abnormality, Low platelets, Lower limb muscle weakness, Maternal help syndrome, Muscle weakness, Myalgia, Myopathy, Peripheral neuropathy, Poor swallowing function, Progressive disturbance of …	2022-02-02	19433283, 21549624, 28871440, 32928639, 33638202, 34578803, 34602496, 34878152, 38263760, 38623632, 39088276, 39210374	Yes	186667	2024-07-16	2023-05-16	HADHA:c.1528G>C (p.Glu510Gln), HADHA:c.2107G>A (p.Gly703Arg), HADHA:c.661C>G (p.Leu221Val), HADHA:c.703C>T (p.Arg235Trp), HADHA:c.919-2A>G (Intronic), HADHA:c.955G>A (p.Gly319Ser)
HADHA_0081	HADHA	c.677-3T>C	NM_000182.5:c.677-3T>C	Intronic	Uncertain Significance	Not Specified	SNV	Splice region	Intron 7	LCHAD/TFP	1	677	-	-		2022-05-25		Yes	650949	2024-07-16	2023-05-16
HADHA_0082	HADHA	c.676+2T>C	NM_000182.5:c.676+2T>C	Intronic	Pathogenic	Not Specified	SNV	Splice donor	Intron 7	LCHAD/TFP	3	676	-	-	Abnormal gait, Altered mental status/coma, Cardiomyopathy, Developmental delay, Exercise intolerance, Feeding difficulties, Hypoglycemia, Hypotonia, Muscle weakness, Myalgia, Peripheral neuropathy, Poor weight gain (failure to thrive), Retinal/choroid disorder, Rhabdomyolysis		21549624	Yes	486934	2024-07-16	2023-03-01	HADHA:c.1161_1164dup (p.Leu389Tyrfs*3), HADHA:c.676+2T>C (Intronic)
HADHA_0146	HADHA	c.661C>G	NM_000182.5:c.661C>G	p.Leu221Val	UNKNOWN	ECH (Enoyl-CoA hydratase/isomerase)	SNV	Missense	Exon 7	LCHAD/TFP	1	661	benign(0.413)	tolerated(0.16)	Abnormal gait, Hemolysis, Liver abnormality, Low platelets, Maternal help syndrome, Muscle weakness, Myalgia, Peripheral neuropathy, Rhabdomyolysis						2023-03-01	HADHA:c.703C>T (p.Arg235Trp), HADHA:c.919-2A>G (Intronic)
HADHA_0120	HADHA	c.653T>C	NM_000182.5:c.653T>C	p.Val218Ala	Uncertain Significance	ECH (Enoyl-CoA hydratase/isomerase)	SNV	Missense	Exon 7	LCHAD/TFP	1	653	probably_damaging(0.992)	deleterious(0)	Elevated circulating creatine kinase concentration, Hypoglycemia, Liver abnormality, Other	2023-04-05		No		2024-07-16	2023-05-16
HADHA_0083	HADHA	c.602T>C	NM_000182.5:c.602T>C	p.Met201Thr	Uncertain Significance	ECH (Enoyl-CoA hydratase/isomerase)	SNV	Missense	Exon 7	LCHAD/TFP	4	602	benign(0.23)	tolerated(0.07)			33638202, 38263760	No		2024-07-16	2023-03-01	HADHA:c.602T>C (p.Met201Thr)
HADHA_0084	HADHA	c.574-2A>G	NM_000182.5:c.574-2A>G	Intronic	Pathogenic	Not Specified	SNV	Splice acceptor	Intron 6	LCHAD/TFP	7	574	-	-	Cardiomyopathy		10352164, 11241049, 11427448, 14630990	Yes	851170	2024-07-16	2023-03-01	HADHA:c.574-2A>G (Intronic)
HADHA_0085	HADHA	c.573+9_573+10insT	NM_000182.5:c.573+9_573+10insT	Intronic	Uncertain Significance	Not Specified	Insertion	Intronic	Intron 6	LCHAD/TFP	1	573	-	-	Bilateral pulmonary hypoplasia		22746996	No		2024-07-16	2023-03-01	HADHA:c.1072C>A (p.Gln358Lys)
HADHA_0086	HADHA	c.556C>G	NM_000182.5:c.556C>G	p.Gln186Glu	Likely Pathogenic	ECH (Enoyl-CoA hydratase/isomerase)	SNV	Missense	Exon 6	LCHAD/TFP	6	556	probably_damaging(0.996)	deleterious(0.01)	Developmental delay, Exercise intolerance, Eye movement abnormalities, Muscle weakness, Myalgia, Rhabdomyolysis, Severe impairing axonal sensomotor neuropathy		24305961, 35758105, 38372965	No		2024-07-16	2023-03-01	HADHA:c.1336_1393del (p.Glu446*), HADHA:c.1392+1G>A (Intronic)
HADHA_0087	HADHA	c.539C>T	NM_000182.5:c.539C>T	p.Pro180Leu	Uncertain Significance	ECH (Enoyl-CoA hydratase/isomerase)	SNV	Missense	Exon 6	LCHAD/TFP	2	539	probably_damaging(1)	deleterious(0)	Distal muscle weakness, Peripheral neuropathy		32657593	Yes	804738	2024-07-16	2023-03-01	HADHA:c.539C>T (p.Pro180Leu)
HADHA_0088	HADHA	c.509G>A	NM_000182.5:c.509G>A	p.Gly170Asp	Uncertain Significance	ECH (Enoyl-CoA hydratase/isomerase)	SNV	Missense	Exon 6	LCHAD/TFP	1	509	probably_damaging(0.995)	deleterious(0)			11427448	Yes	942748	2024-07-16	2023-03-01	HADHA:c.1528G>C (p.Glu510Gln)
HADHA_0089	HADHA	c.479_482delinsAATA	NM_000182.5:c.479_482delinsAATA	p.Ile160_Gln763delinsLys	Likely Pathogenic	ECH (Enoyl-CoA hydratase/isomerase)	Delins	Nonsense	Exon 6	LCHAD/TFP	6	479	-	-	retinopathy, Cardiac arrest, Cardiac-other, Her visual symptom started with nyctalopia at age 14, Hypoglycemia, Liver abnormality, Liver and kidney failure, Myoglobinuria, Peripheral neuropathy, Rhabdomyolysis, Stage 4 lchadd retinopathy		10352164, 16876451, 16996288, 20589231, 27491397, 28871440, 32928639, 38161518, 38623632	No		2024-07-16	2023-03-01	HADHA:c.1528G>C (p.Glu510Gln)
HADHA_0147	HADHA	c.467G>A	NM_000182.5:c.467G>A	p.Cys156Tyr	Uncertain Significance	ECH (Enoyl-CoA hydratase/isomerase)	SNV	Missense	Exon 6	LCHAD/TFP	1	467	probably_damaging(0.992)	deleterious(0)	Hypoglycemia, Peripheral neuropathy, Retinal/choroid disorder, Rhabdomyolysis, Temperature instability		38623632				2023-03-01	HADHA:c.1528G>C (p.Glu510Gln)
HADHA_0148	HADHA	c.454-1G>A	NM_000182.5:c.454-1G>A	Intronic	UNKNOWN	Not Specified	SNV	Splice acceptor	Intron 5	LCHAD/TFP	1	454	-	-	Altered mental status/coma, Developmental delay, Feeding difficulties, Hemolysis, Hypoglycemia, Hypotonia, Liver abnormality, Low platelets, Maternal help syndrome, Myalgia, Peripheral neuropathy, Poor weight gain (failure to thrive), Rhabdomyolysis						2023-03-01
HADHA_0149	HADHA	c.454-2A>T	NM_000182.5:c.454-2A>T	p.?	Pathogenic	Not Specified	SNV	Splice acceptor	Intron 5	LCHAD/TFP	1	454	-	-	Myopathy, Peripheral neuropathy		38263760				2023-03-01	HADHA:c.1528G>C (p.Glu510Gln)
HADHA_0090	HADHA	c.453+1G>A	NM_000182.5:c.453+1G>A	Intronic	Pathogenic	Not Specified	SNV	Splice donor	Intron 5	LCHAD/TFP	2	453	-	-	Cardiomyopathy, Poor perfusion of peripheral tissues, Pulmonary/respiratory		35281663	Yes	357262	2024-07-16	2023-03-01	HADHA:c.453+1G>A (Intronic)
HADHA_0091	HADHA	c.453+1G>T	NM_000182.5:c.453+1G>T	Intronic	Pathogenic	Not Specified	SNV	Splice donor	Intron 5	LCHAD/TFP	1	453	-	-	Exercise intolerance, Hypotonia, Muscle weakness, Peripheral neuropathy		30682426	No		2024-07-16	2023-03-01	HADHA:c.955G>A (p.Gly319Ser)
HADHA_0092	HADHA	c.446G>T	NM_000182.5:c.446G>T	p.Gly149Val	Uncertain Significance	ECH (Enoyl-CoA hydratase/isomerase)	SNV	Missense	Exon 5	LCHAD/TFP	1	446	probably_damaging(1)	deleterious(0)	Anxiety, Cardiomyopathy, Gastrointestinal-other, Seizure		29124685	No		2024-07-16	2023-03-01	HADHA:c.1712T>C (p.Leu571Pro)
HADHA_0093	HADHA	c.442G>A	NM_000182.5:c.442G>A	p.Gly148Arg	Uncertain Significance	ECH (Enoyl-CoA hydratase/isomerase)	SNV	Missense	Exon 5	LCHAD/TFP	2	442	probably_damaging(0.966)	deleterious(0.01)			21549624	No		2024-07-16	2023-03-01	HADHA:c.442G>A (p.Gly148Arg)
HADHA_0150	HADHA	c.403A>G	NM_000182.5:c.403A>G	p.Lys135Glu	Likely Pathogenic	ECH (Enoyl-CoA hydratase/isomerase)	SNV	Missense	Exon 5	LCHAD/TFP	1	403	probably_damaging(0.977)	deleterious(0)	Maternal hellp syndrome, Muscle weakness, Rhabdomyolysis		39088276				2023-03-01
HADHA_0094	HADHA	c.389T>C	NM_000182.5:c.389T>C	p.Leu130Pro	Uncertain Significance	ECH (Enoyl-CoA hydratase/isomerase)	SNV	Missense	Exon 5	LCHAD/TFP	4	389	possibly_damaging(0.902)	deleterious(0)	Cardiomyopathy		12442268, 14630990	No		2024-07-16	2023-03-01	HADHA:c.389T>C (p.Leu130Pro)
HADHA_0095	HADHA	c.361C>T	NM_000182.5:c.361C>T	p.Gln121*	Pathogenic	ECH (Enoyl-CoA hydratase/isomerase)	SNV	Nonsense	Exon 5	LCHAD/TFP	1	361	-	-	Cardiac-other		28515471	No		2024-07-16	2023-03-01	HADHA:c.1689+2T>G (Intronic)
HADHA_0096	HADHA	c.341A>G	NM_000182.5:c.341A>G	p.Gln114Arg	Uncertain Significance	ECH (Enoyl-CoA hydratase/isomerase)	SNV	Missense	Exon 5	LCHAD/TFP	1	341	benign(0.106)	deleterious(0.03)		2022-04-21		Yes	1401761	2024-07-16	2023-05-16
HADHA_0097	HADHA	c.325G>A	NM_000182.5:c.325G>A	p.Ala109Thr	Uncertain Significance	ECH (Enoyl-CoA hydratase/isomerase)	SNV	Missense	Exon 5	LCHAD/TFP	1	325	benign(0.095)	tolerated(0.16)	Myopathy, Rhabdomyolysis	2022-06-29		Yes	629763	2024-07-16	2023-05-16	ACADVL:c.848T>C (p.Val283Ala)
HADHA_0121	HADHA	c.323C>A	NM_000182.5:c.323C>A	p.Ala108Asp	Uncertain Significance	ECH (Enoyl-CoA hydratase/isomerase)	SNV	Missense	Exon 5	LCHAD/TFP	1	323	benign(0.003)	tolerated(0.09)	Hypoglycemia, Liver abnormality	2021-03-24		Yes	1430220	2024-07-16	2023-05-16
HADHA_0098	HADHA	c.315-1G>A	NM_000182.5:c.315-1G>A	Intronic	Pathogenic	Not Specified	SNV	Splice acceptor	Intron 4	LCHAD/TFP	2	315	-	-	Retinal/choroid disorder, Rhabdomyolysis		19852779, 38623632	Yes	541979	2024-07-16	2023-03-01	HADHA:c.1528G>C (p.Glu510Gln)
HADHA_0099	HADHA	c.315-2A>T	NM_000182.5:c.315-2A>T	Intronic	Pathogenic	Not Specified	SNV	Splice acceptor	Intron 4	LCHAD/TFP	2	315	-	-	Cardiomyopathy, Liver abnormality		10352164, 14630990	Yes	2836083	2024-07-16	2023-03-01	HADHA:c.1528G>C (p.Glu510Gln)
HADHA_0151	HADHA	c.314+2T>C	NM_000182.5:c.314+2T>C	Intronic	Pathogenic	Not Specified	SNV	Splice donor	Intron 4	LCHAD/TFP	1	314	-	-							2023-03-01	HADHA:c.1528G>C (p.Glu510Gln)
HADHA_0100	HADHA	c.278C>G	NM_000182.5:c.278C>G	p.Ser93*	Pathogenic	ECH (Enoyl-CoA hydratase/isomerase)	SNV	Nonsense	Exon 4	LCHAD/TFP	1	278	-	-			34578803	No		2024-07-16	2023-03-01	HADHA:c.1528G>C (p.Glu510Gln)
HADHA_0101	HADHA	c.274_278del	NM_000182.5:c.274_278del	p.Ser92Lysfs*10	Pathogenic	ECH (Enoyl-CoA hydratase/isomerase)	Deletion	Frameshift	Exon 4	LCHAD/TFP	27	274	-	-	Abnormality of metabolism/homeostasis, Cardiac-other, Cardiomyopathy, Dry cough, Gastrointestinal-other, Hypoglycemia, Hypotension, Liver abnormality, Myopathy, Nausea, Oxygen desaturation, Pain, Peripheral neuropathy, Pulmonary/respiratory, Renal insufficiency/failure, Retinal/choroid disorder, Rhabdomyolysis, Vomiting		10352164, 11241049, 12237653, 12413376, 12809642, 16040264, 16876451, 16996288, 20589231, 21549624, 24064340, 27491397, 28392417, 30912279, 33204595, 33638202, 34578803, 38263760, 38623632	Yes	186668	2024-07-16	2023-05-16	HADHA:c.1528G>C (p.Glu510Gln), HADHA:c.2063G>A (p.Cys688Tyr), HADHA:c.274_278del (p.Ser92Lysfs*10)
HADHA_0102	HADHA	c.266T>G	NM_000182.5:c.266T>G	p.Val89Gly	Uncertain Significance	ECH (Enoyl-CoA hydratase/isomerase)	SNV	Missense	Exon 4	LCHAD/TFP	1	266	probably_damaging(1)	deleterious(0)			21103935	No		2024-07-16	2023-03-01	HADHA:c.1528G>C (p.Glu510Gln)
HADHA_0122	HADHA	c.240G>A	NM_000182.5:c.240G>A	p.Trp80*	Pathogenic	ECH (Enoyl-CoA hydratase/isomerase)	SNV	Nonsense	Exon 4	LCHAD/TFP	1	240	-	-		2024-03-13		Yes	357263	2024-07-16	2023-05-16	HADHA:c.1528G>C (p.Glu510Gln)
HADHA_0103	HADHA	c.180_180+5delinsAT	NM_000182.5:c.180_180+5delinsAT	Intronic	Pathogenic	Not Specified	Delins	Splice donor	Exon 3, Intron 3	LCHAD/TFP	5	180	-	-	Cardiomyopathy, Elevated circulating creatine kinase concentration, Feeding problems, Hyperammonemia, Hypoglycemia, Lethargy, Liver abnormality, Pulmonary/respiratory, Unresponsiveness	2022-07-20	10400133, 30682426, 33638202	Yes	494929	2024-07-16	2023-05-16	HADHA:c.1528G>C (p.Glu510Gln), HADHA:c.180+3A>G (Intronic)
HADHA_0152	HADHA	c.180_180+5delinsA	NM_000182.5:c.180_180+5delinsA	p.?	Pathogenic	Not Specified	Delins	Splice donor	Exon 3,Intron 3	LCHAD/TFP	1	180	-	-	Liver abnormality, Myopathy, Peripheral neuropathy		38263760				2023-03-01	HADHA:c.1528G>C (p.Glu510Gln)
HADHA_0104	HADHA	c.180+3A>G	NM_000182.5:c.180+3A>G	Intronic	Pathogenic	Not Specified	SNV	Splice region	Intron 3	LCHAD/TFP	20	180	-	-	Altered mental status/coma, Arrhythmia, Bowed femurs, Cardiac-other, Cardiomyopathy, Complex congenital heart disease, Diminished ankle reflexes, Feeding problems, Hyperammonemia, Hypoglycemia, Lethargy, Liver abnormality, Muscle weakness, Myalgia, Myoglobinuria, Pulmonary/respiratory, Rhabdomyolysis, Small thoracic circumference, Unresponsiveness, Urine discoloration		10352164, 10400133, 14630990, 22030098, 22746996, 23868323, 26109258, 27491397, 29268767, 30682426, 30912279, 33123633, 38623632, 7738175, 8651282	Yes	23770	2024-07-16	2023-03-01	HADHA:c.1528G>C (p.Glu510Gln), HADHA:c.180+1G>A (Intronic), HADHA:c.180+3A>G (Intronic), HADHA:c.180_180+5delinsAT (Intronic)
HADHA_0105	HADHA	c.180+1G>A	NM_000182.5:c.180+1G>A	Intronic	Pathogenic	Not Specified	SNV	Splice donor	Intron 3	LCHAD/TFP	3	180	-	-	Arrhythmia, Cardiac-other, Cardiomyopathy, Hypoglycemia		10352164, 14630990, 7738175, 8651282	Yes	23769	2024-07-16	2023-03-01	HADHA:c.180+3A>G (Intronic)
HADHA_0123	HADHA	c.167C>G	NM_000182.5:c.167C>G	p.Ser56Cys	Uncertain Significance	ECH (Enoyl-CoA hydratase/isomerase)	SNV	Missense	Exon 3	LCHAD/TFP	1	167	benign(0.055)	deleterious(0.02)		2023-08-09		No		2024-07-16	2023-05-16
HADHA_0106	HADHA	c.162del	NM_000182.5:c.162del	p.Asn55Thrfs*7	Pathogenic	ECH (Enoyl-CoA hydratase/isomerase)	Deletion	Frameshift	Exon 3	LCHAD/TFP	1	162	-	-	Liver abnormality		12237653	No		2024-07-16	2023-03-01	HADHA:c.1528G>C (p.Glu510Gln)
HADHA_0107	HADHA	c.157C>T	NM_000182.5:c.157C>T	p.Arg53*	Pathogenic	ECH (Enoyl-CoA hydratase/isomerase)	SNV	Nonsense	Exon 3	LCHAD/TFP	2	157	-	-			20659813	Yes	98502	2024-07-16	2023-05-16	HADHA:c.1528G>C (p.Glu510Gln)
HADHA_0108	HADHA	c.138dup	NM_000182.5:c.138dup	p.Gly47Argfs*9	Pathogenic	ECH (Enoyl-CoA hydratase/isomerase)	Duplication	Frameshift	Exon 3	LCHAD/TFP	1	138	-	-			21549624	No		2024-07-16	2023-03-01	HADHA:c.914T>A (p.Ile305Asn)
HADHA_0153	HADHA	c.80G>T	NM_000182.5:c.80G>T	p.Arg27Leu	Uncertain Significance	Not Specified	SNV	Missense	Exon 2	LCHAD/TFP	1	80	benign(0.005)	deleterious(0.02)	Abnormality of metabolism/homeostasis, Nephrolithiasis, Paresthesia, Seizure		37654565				2023-03-01
HADHA_0109	HADHA	c.72del	NM_000182.5:c.72del	p.Tyr24*	Pathogenic	Not Specified	Deletion	Frameshift	Exon 2	LCHAD/TFP	1	72	-	-			14630990	Yes	542070	2024-07-16	2023-03-01
HADHA_0110	HADHA	c.58del	NM_000182.5:c.58del	p.Arg20Alafs*17	Pathogenic	Not Specified	Deletion	Frameshift	Exon 1	LCHAD/TFP	1	58	-	-			34578803	No		2024-07-16	2023-03-01	HADHA:c.1528G>C (p.Glu510Gln)
HADHA_0111	HADHA	c.13C>T	NM_000182.5:c.13C>T	p.Arg5Trp	Uncertain Significance	Not Specified	SNV	Missense	Exon 1	LCHAD/TFP	1	13	probably_damaging(0.964)	deleterious(0)		2022-04-21		Yes	1869636	2024-07-16	2023-05-16	ACADVL:c.1372T>C (p.Phe458Leu)
HADHB_0002	HADHB	c.210-?_354+?del	NM_000183.2:c.210-?_354+?del	Deletion (Exons 5-6)	Pathogenic	Not Specified	Copy Number Loss	Deletion	Exons 5-6	TFP	1	210			Elevated circulating creatine kinase concentration	2024-01-17		Unknown		2024-07-16	2023-05-16	HADHB:c.1289T>C (p.Phe430Ser)
HADHB_0003	HADHB	c.1150-?_1389+?del	NM_000183.2:c.1150-?_1389+?del	Deletion (Exons 14-15)	Likely Pathogenic	Not Specified	Copy Number Loss	Deletion	Exons 14-15	TFP	1	1150			Myopathy, Peripheral neuropathy	2023-09-20		Unknown		2024-07-16	2023-05-16	HADHB:c.1150-?_1389+?del (Deletion (Exons 14-15))
HADHB_0110	HADHB	c.(-9+1_-8-1)_(109+1_110-1)del	NM_000183.3:c.(-9+1_-8-1)_(109+1_110-1)del	Intronic	Pathogenic	Not Specified		Deletion		TFP	1				Hypoglycemia, Rhabdomyolysis		28392417	No		2024-07-16	2023-03-01	HADHB:c.788A>G (p.Asp263Gly)
HADHB_0004	HADHB	c.-8-2780_109+2924del	NM_000183.3:c.-8-2780_109+2924del	Intronic	Pathogenic	Not Specified	Copy Number Loss	Deletion	Exon 2-3, Intron 1-3	TFP	1		-	-			21549624	No		2024-07-16	2023-03-01	HADHB:c.788A>G (p.Asp263Gly)
HADHB_0112	HADHB	c.1A>G	NM_000183.3:c.1A>G	p.Met1?	Pathogenic	Not Specified	SNV	Missense	Exon 2	TFP	1	1	benign(0)	tolerated_low_confidence(0.51)							2023-05-16
HADHB_0005	HADHB	c.18C>A	NM_000183.3:c.18C>A	p.Tyr6*	Pathogenic	Not Specified	SNV	Nonsense	Exon 2	TFP	1	18	-	-	Abnormality of metabolism/homeostasis, Cardiomyopathy		35383965	No		2024-07-16	2023-03-01	HADHB:c.631-1G>A (Intronic)
HADHB_0006	HADHB	c.88_91del	NM_000183.3:c.88_91del	p.Gln31Tyrfs*15	Pathogenic	Not Specified	Deletion	Frameshift	Exon 3	TFP	4	88	-	-	Cardiomyopathy, Hypoglycemia, Liver abnormality, Myopathy, Peripheral neuropathy		20659813, 38263760	No		2024-07-16	2023-03-01	HADHB:c.88_91del (p.Gln31Tyrfs*15)
HADHB_0007	HADHB	c.106C>T	NM_000183.3:c.106C>T	p.Pro36Ser	Uncertain Significance	Not Specified	SNV	Missense	Exon 3	TFP	1	106	benign(0)	tolerated_low_confidence(0.17)	Progressive encephalopathy, Severe		23665194	Yes	1887198	2024-07-16	2023-03-01
HADHB_0103	HADHB	c.109+5A>G	NM_000183.3:c.109+5A>G	Intronic	Uncertain Significance	Not Specified	SNV	Splice region	Intron 3	TFP	1	109	-	-	Elevated circulating creatine kinase concentration, Myopathy, Peripheral neuropathy	2023-01-04		Yes	1909160	2024-07-16	2023-05-16
HADHB_0008	HADHB	c.166G>T	NM_000183.3:c.166G>T	p.Val56Leu	Uncertain Significance	Thiolase_N (Thiolase, N-terminal)	SNV	Missense	Exon 4	TFP	1	166	benign(0.009)	tolerated_low_confidence(1)	Elevated circulating creatine kinase concentration	2022-04-20		Yes	2119610	2024-07-16	2023-05-16
HADHB_0009	HADHB	c.170_172del	NM_000183.3:c.170_172del	p.Val57del	Uncertain Significance	Thiolase_N (Thiolase, N-terminal)	Deletion	Deletion	Exon 4	TFP	2	170	-	-			21549624	No		2024-07-16	2023-03-01	HADHB:c.170_172del (p.Val57del)
HADHB_0010	HADHB	c.176G>A	NM_000183.3:c.176G>A	p.Gly59Asp	Uncertain Significance	Thiolase_N (Thiolase, N-terminal)	SNV	Missense	Exon 4	TFP	1	176	probably_damaging(0.991)	deleterious_low_confidence(0.01)	Cardiomyopathy, Myopathy, Peripheral neuropathy		12754706	No		2024-07-16	2023-03-01	HADHB:c.740G>A (p.Arg247His)
HADHB_0011	HADHB	c.181C>T	NM_000183.3:c.181C>T	p.Arg61Cys	Likely Pathogenic	Thiolase_N (Thiolase, N-terminal)	SNV	Missense	Exon 4	TFP	7	181	probably_damaging(1)	deleterious_low_confidence(0)	Abnormality of metabolism/homeostasis, Cardiomyopathy, Hellp syndrome, Hypoglycemia, Myopathy, Peripheral neuropathy		12754706, 31527676, 35383965	Yes	443227	2024-07-16	2023-03-01	HADHB:c.1228_1240del (p.Gly410Trpfs*41), HADHB:c.181C>T (p.Arg61Cys), HADHB:c.254+5G>A (Intronic), HADHB:c.349A>G (p.Arg117Gly)
HADHB_0012	HADHB	c.182G>A	NM_000183.3:c.182G>A	p.Arg61His	Pathogenic	Thiolase_N (Thiolase, N-terminal)	SNV	Missense	Exon 4	TFP	8	182	probably_damaging(1)	tolerated_low_confidence(0.06)	3-hydroxydicarboxylic aciduria, Abnormality of metabolism/homeostasis, Cardiac-other, Cardiomyopathy, Decreased body weight, Feeding difficulties, Hyaline membrane disease of the lungs, Hyperammonemia, Hypoglycemia, Hypotonia, Intestinal pseudo-obstruction, Liver abnormality, Muscle weakness, Myopathy, Peripheral neuropathy, Pulmonary/respiratory, Respiratory tract infection, Rhabdomyolysis, Vomi…		12754706, 15617873, 16423905, 35383965, 35782614, 38263760, 8651282	Yes	29884	2024-07-16	2023-03-01	HADHB:c.1178T>C (p.Met393Thr), HADHB:c.1289T>C (p.Phe430Ser), HADHB:c.210-3C>G (p.?), HADHB:c.740G>A (p.Arg247His)
HADHB_0013	HADHB	c.184A>G	NM_000183.3:c.184A>G	p.Thr62Ala	Uncertain Significance	Thiolase_N (Thiolase, N-terminal)	SNV	Missense	Exon 4	TFP	1	184	possibly_damaging(0.627)	deleterious_low_confidence(0)	Arrhythmia, Elevated circulating creatine kinase concentration, Fever, Herpetic gingivostomatitis, Hypotonia, Lethargy, Malaise/fatigue, Muscle weakness, Poor feeding, Rhabdomyolysis		24379101	Yes	3400713	2024-07-16	2023-03-01	HADHB:c.254+1G>A (Intronic)
HADHB_0014	HADHB	c.206C>T	NM_000183.3:c.206C>T	p.Thr69Ile	Likely Pathogenic	Thiolase_N (Thiolase, N-terminal)	SNV	Missense	Exon 4	TFP	2	206	probably_damaging(0.984)	deleterious_low_confidence(0.01)			30193751, 39375714	No		2024-07-16	2023-03-01	HADHB:c.1280G>A (p.Gly427Glu)
HADHB_0113	HADHB	c.209C>G	NM_000183.3:c.209C>G	p.Ser70*	Pathogenic	Thiolase_N (Thiolase, N-terminal)	SNV	Nonsense	Exon 4	TFP	2	209	-	-	Albuminuria, Anemia, Edema, Fever, Hematuria, Hemorrhagic spots in skin, Hypoparathyroidism, Neutropenia, Thrombocytopenia		34543737				2023-03-01	HADHB:c.1389+5G>A (p.?)
HADHB_0015	HADHB	c.209+1G>C	NM_000183.3:c.209+1G>C	Intronic	Pathogenic	Not Specified	SNV	Splice donor	Intron 4	TFP	7	209	-	-	Abnormal gait, Abnormality of metabolism/homeostasis, Areflexia, Arrhythmia, Cardiac-other, Cardiomyopathy, Diarrhea, Difficulty moving arms, Difficulty speaking, Difficulty swallowing, Dyspnoea, Elevated circulating creatine kinase concentration, Fever, Gastrointestinal-other, Hypoesthesia, Hypoparathyroidism, Hypotonia, Loss of balance, Muscle spasm, Muscle weakness, Myalgia, Pain, Peripheral n…		21549624, 28685493, 33123633, 35383965, 35403730	Yes	2834420	2024-07-16	2023-03-01	HADHB:c.209+1G>C (Intronic), HADHB:c.255-1G>A (Intronic), HADHB:c.980T>C (p.Leu327Pro)
HADHB_0114	HADHB	c.210-3C>G	NM_000183.3:c.210-3C>G	p.?	Uncertain Significance	Not Specified	SNV	Splice region	Intron 4	TFP	1	210	-	-	Cardiomyopathy		38263760				2023-03-01	HADHB:c.182G>A (p.Arg61His)
HADHB_0016	HADHB	c.210-1G>C	NM_000183.3:c.210-1G>C	Intronic	Pathogenic	Not Specified	SNV	Splice acceptor	Intron 4	TFP	3	210	-	-	Abnormal motor nerve conduction velocities, Absent deep tendon reflexes, Atrophy, Atrophy of bilateral distal muscles, Bilateral foot drop, Distal muscle weakness, Disturbed vibration and position senses, Gait disability, Gait disturbance, Loss of sensory and tendon reflexes, Lower limb muscle weakness, Muscle weakness, Peripheral neuropathy, Toe and heel gait defect, Walking difficulties		24314034	Yes	247463	2024-07-16	2023-03-01	HADHB:c.210-1G>C (Intronic)
HADHB_0111	HADHB	c.210-1G>T	NM_000183.3:c.210-1G>T	Intronic	Pathogenic	Not Specified	SNV	Splice acceptor	Intron 4	TFP	3	210	-	-	Cardiomyopathy, Elevated circulating creatine kinase concentration, Myopathy	2024-02-28		Yes	405701	2024-07-16	2023-05-16	HADHB:c.210-1G>T (Intronic)
HADHB_0105	HADHB	c.219C>A	NM_000183.3:c.219C>A	p.Asp73Glu	Uncertain Significance	Thiolase_N (Thiolase, N-terminal)	SNV	Missense	Exon 5	TFP	1	219	benign(0.031)	deleterious_low_confidence(0.03)	Hypoglycemia, Other, Retinal/choroid disorder	2022-11-30		No		2024-07-16	2023-05-16
HADHB_0115	HADHB	c.230A>G	NM_000183.3:c.230A>G	p.His77Arg	Uncertain Significance	Thiolase_N (Thiolase, N-terminal)	SNV	Missense	Exon 5	TFP	2	230	possibly_damaging(0.893)	deleterious_low_confidence(0)	Cardiomyopathy, Myopathy		38263760				2023-03-01	HADHB:c.230A>G (p.His77Arg)
HADHB_0017	HADHB	c.248C>G	NM_000183.3:c.248C>G	p.Ala83Gly	Likely Pathogenic	Thiolase_N (Thiolase, N-terminal)	SNV	Missense	Exon 5	TFP	2	248	probably_damaging(0.94)	deleterious_low_confidence(0.01)	Muscle weakness		35403730	No		2024-07-16	2023-03-01	HADHB:c.694G>A (p.Ala232Thr)
HADHB_0018	HADHB	c.254+1G>A	NM_000183.3:c.254+1G>A	Intronic	Pathogenic	Not Specified	SNV	Splice donor	Intron 5	TFP	2	254	-	-	Arrhythmia, Elevated circulating creatine kinase concentration, Fever, Herpetic gingivostomatitis, Hypotonia, Idiopathic hydrops, Lethargy, Malaise/fatigue, Muscle weakness, Poor feeding, Rhabdomyolysis		24379101, 28641477	Yes	425486	2024-07-16	2023-03-01	HADHB:c.184A>G (p.Thr62Ala)
HADHB_0019	HADHB	c.254+5G>A	NM_000183.3:c.254+5G>A	Intronic	Uncertain Significance	Not Specified	SNV	Splice region	Intron 5	TFP	1	254	-	-	Abnormality of metabolism/homeostasis, Cardiomyopathy, Hypoglycemia		35383965	No		2024-07-16	2023-03-01	HADHB:c.181C>T (p.Arg61Cys)
HADHB_0020	HADHB	c.255-713_811+86del	NM_000183.3:c.255-713_811+86del	p.Gly86Lysfs*8	Pathogenic	Thiolase_N (Thiolase, N-terminal)	Copy Number Loss	Deletion	Exon 6-9, Intron 5-9	TFP	1	255	-	-	Cardiomyopathy, Elevated circulating creatine kinase concentration, Liver abnormality, Weak motor skills		32257295	No		2024-07-16	2023-03-01	HADHB:c.811+82A>G (Intronic)
HADHB_0116	HADHB	c.255-2A>G	NM_000183.3:c.255-2A>G	p.?	Pathogenic	Not Specified	SNV	Splice acceptor	Intron 5	TFP	2	255	-	-	Myopathy		38263760				2023-03-01	HADHB:c.255-2A>G (p.?)
HADHB_0021	HADHB	c.255-1G>A	NM_000183.3:c.255-1G>A	Intronic	Pathogenic	Not Specified	SNV	Splice acceptor	Intron 5	TFP	2	255	-	-	Decreased body weight, Decreased endurance		33123633, 35433169	Yes	904947	2024-07-16	2023-03-01	HADHB:c.209+1G>C (Intronic), HADHB:c.998C>T (p.Pro333Leu)
HADHB_0106	HADHB	c.305T>C	NM_000183.3:c.305T>C	p.Ile102Thr	Uncertain Significance	Thiolase_N (Thiolase, N-terminal)	SNV	Missense	Exon 6	TFP	1	305	benign(0.009)	tolerated_low_confidence(0.08)		2024-03-20		No		2024-07-16	2023-05-16	ACADVL:c.1376G>A (p.Arg459Gln), HADHB:c.305T>C (p.Ile102Thr)
HADHB_0022	HADHB	c.340A>G	NM_000183.3:c.340A>G	p.Asn114Asp	Likely Pathogenic	Thiolase_N (Thiolase, N-terminal)	SNV	Missense	Exon 6	TFP	4	340	probably_damaging(0.992)	deleterious_low_confidence(0)	Abnormality of metabolism/homeostasis, Difficulty climbing stairs, Difficulty running, Lethargy, Liver abnormality, Peripheral neuropathy, Positive gowers sign, Rhabdomyolysis, Urine discoloration		17143551, 29519241	Yes	2834408	2024-07-16	2023-03-01	HADHB:c.1148C>T (p.Ser383Leu), HADHB:c.340A>G (p.Asn114Asp), HADHB:c.739C>T (p.Arg247Cys)
HADHB_0023	HADHB	c.341A>G	NM_000183.3:c.341A>G	p.Asn114Ser	Pathogenic	Thiolase_N (Thiolase, N-terminal)	SNV	Missense	Exon 6	TFP	3	341	probably_damaging(0.992)	deleterious_low_confidence(0)	Achilles tendon tightness, Acute rhabdomyolysis, Ataxia, Delayed motor milestones, Difficulty climbing stairs, Difficulty getting up, Extreme fatigability, Gait abnormalities, Mixed motor neuropathy, Muscle weakness, Peripheral motor and sensory neuropathy, Retinal/choroid disorder, Rhabdomyolysis, Rise in creatine kinase, Very mild pigmentary retinopathy		15902556, 17431731, 26109258	Yes	2144049	2024-07-16	2023-03-01
HADHB_0107	HADHB	c.346G>T	NM_000183.3:c.346G>T	p.Ala116Ser	Uncertain Significance	Thiolase_N (Thiolase, N-terminal)	SNV	Missense	Exon 6	TFP	1	346	possibly_damaging(0.823)	deleterious_low_confidence(0.01)		2021-09-29		Yes	1486335	2024-07-16	2023-05-16	HADHB:c.346G>T (p.Ala116Ser)
HADHB_0024	HADHB	c.349A>G	NM_000183.3:c.349A>G	p.Arg117Gly	Pathogenic	Thiolase_N (Thiolase, N-terminal)	SNV	Missense	Exon 6	TFP	2	349	possibly_damaging(0.448)	deleterious_low_confidence(0)	Myopathy, Peripheral neuropathy		12754706	No		2024-07-16	2023-03-01	HADHB:c.181C>T (p.Arg61Cys)
HADHB_0025	HADHB	c.354+5del	NM_000183.3:c.354+5del	Intronic	Uncertain Significance	Not Specified	Deletion	Splice region	Intron 6	TFP	2	354	-	-	Abnormality of metabolism/homeostasis, Cardiac-other, Cardiomyopathy, Hypoglycemia, Pulmonary/respiratory		35383965	No		2024-07-16	2023-03-01	HADHB:c.354+5del (Intronic)
HADHB_0026	HADHB	c.357dup	NM_000183.3:c.357dup	p.Ala120Cysfs*8	Pathogenic	Thiolase_N (Thiolase, N-terminal)	Duplication	Frameshift	Exon 7	TFP	2	357	-	-	Abnormality of metabolism/homeostasis, Cardiac-other, Cardiomyopathy, Chest retractions with grunting sounds, Decreased activity, Hypotension, Liquefaction of hemorrhages, Pale appearance, Pulmonary/respiratory, Renal insufficiency/failure, Seizure		19880769	Yes	247460	2024-07-16	2023-03-01	HADHB:c.1364T>G (p.Val455Gly)
HADHB_0027	HADHB	c.362T>C	NM_000183.3:c.362T>C	p.Leu121Pro	Uncertain Significance	Thiolase_N (Thiolase, N-terminal)	SNV	Missense	Exon 7	TFP	1	362	probably_damaging(0.997)	deleterious_low_confidence(0)	Episodic muscle pain, Episodic myoglobinuria, Exercise or illness-induced episodes of rhabdomyolysis, Hypoventilation, Intermittent oxygen dependence, Muscle fiber atrophy, Myelin degeneration, Progressive peripheral neuropathy, Pulmonary/respiratory		12754706	Yes	558340	2024-07-16	2023-03-01
HADHB_0028	HADHB	c.392C>T	NM_000183.3:c.392C>T	p.Ala131Val	Uncertain Significance	Thiolase_N (Thiolase, N-terminal)	SNV	Missense	Exon 7	TFP	2	392	probably_damaging(0.982)	deleterious_low_confidence(0)	Elevated circulating creatine kinase concentration, Mitochondrial myopathy, Recurrent attacks		32348839	Yes	961233	2024-07-16	2023-03-01	HADHB:c.392C>T (p.Ala131Val)
HADHB_0029	HADHB	c.397A>G	NM_000183.3:c.397A>G	p.Thr133Ala	Uncertain Significance	Thiolase_N (Thiolase, N-terminal)	SNV	Missense	Exon 7	TFP	7	397	possibly_damaging(0.664)	deleterious_low_confidence(0)	Abnormal gait, Elevated circulating creatine kinase concentration, Exercise intolerance, Hypotonia, Loss of balance, Muscle weakness, Myalgia, Rhabdomyolysis	2023-10-04	35383965, 35403730	Yes	237024	2024-07-16	2023-05-16	ACADVL:c.779C>T (p.Thr260Met), ACADVL:c.877del (p.His293Metfs*60), HADHB:c.1289T>C (p.Phe430Ser), HADHB:c.397A>G (p.Thr133Ala)
HADHB_0030	HADHB	c.397A>C	NM_000183.3:c.397A>C	p.Thr133Pro	Likely Pathogenic	Thiolase_N (Thiolase, N-terminal)	SNV	Missense	Exon 7	TFP	1	397	probably_damaging(0.992)	deleterious_low_confidence(0)	Hellp syndrome, Myopathy		12754706	No		2024-07-16	2023-03-01	HADHB:c.881C>G (p.Pro294Arg)
HADHB_0031	HADHB	c.407T>C	NM_000183.3:c.407T>C	p.Met136Thr	Likely Pathogenic	Thiolase_N (Thiolase, N-terminal)	SNV	Missense	Exon 7	TFP	4	407	probably_damaging(0.971)	deleterious_low_confidence(0)	Diminished tendon reflex, Elevated circulating creatine kinase concentration, Exercise intolerance, Malaise/fatigue, Mitochondrial myopathy, Muscle weakness, Myalgia, Myoglobinuria, Recurrent attacks, Rhabdomyolysis, Urine discoloration		31521624, 32348839	Yes	961234	2024-07-16	2023-03-01	HADHB:c.421G>A (p.Ala141Thr), HADHB:c.520C>T (p.Arg174Cys)
HADHB_0032	HADHB	c.421G>A	NM_000183.3:c.421G>A	p.Ala141Thr	Uncertain Significance	Thiolase_N (Thiolase, N-terminal)	SNV	Missense	Exon 7	TFP	2	421	benign(0.41)	deleterious_low_confidence(0)	Diminished tendon reflex, Elevated circulating creatine kinase concentration, Exercise intolerance, Malaise/fatigue, Muscle weakness, Myalgia, Myoglobinuria, Rhabdomyolysis, Urine discoloration		31521624	No		2024-07-16	2023-03-01	HADHB:c.407T>C (p.Met136Thr)
HADHB_0033	HADHB	c.426C>A	NM_000183.3:c.426C>A	p.Asn142Lys	Uncertain Significance	Thiolase_N (Thiolase, N-terminal)	SNV	Missense	Exon 7	TFP	1	426	probably_damaging(0.957)	deleterious_low_confidence(0)	Abnormality of metabolism/homeostasis, Cardiomyopathy, Hypoglycemia		11196108, 15902556	No		2024-07-16	2023-03-01
HADHB_0034	HADHB	c.427C>G	NM_000183.3:c.427C>G	p.Gln143Glu	Uncertain Significance	Thiolase_N (Thiolase, N-terminal)	SNV	Missense	Exon 7	TFP	2	427	possibly_damaging(0.699)	deleterious_low_confidence(0.01)	Elevated circulating creatine kinase concentration, Mitochondrial myopathy, Recurrent attacks		32348839	Yes	961235	2024-07-16	2023-03-01
HADHB_0035	HADHB	c.442+614A>G	NM_000183.3:c.442+614A>G	Intronic	Likely Pathogenic	Not Specified	SNV	Intronic	Intron 7	TFP	3	442	-	-	Abnormality of metabolism/homeostasis, Anuria, Cardiac-other, Cyanosis, Elevated circulating creatine kinase concentration, Hyperammonemia, Hypoglycemia, Intraventricular and pulmonary hemorrhage, Pulmonary/respiratory, Renal insufficiency/failure, Seizure, Vomiting		15056246, 18693053, 27014569	No		2024-07-16	2023-03-01	HADHB:c.1136A>G (p.His379Arg)
HADHB_0036	HADHB	c.442+663A>G	NM_000183.3:c.442+663A>G	Intronic	Uncertain Significance	Not Specified	SNV	Intronic	Intron 7	TFP	1	442	-	-	Abnormality of metabolism/homeostasis, Cardiac-other, Cardiomyopathy		30029694	Yes	2834423	2024-07-16	2023-03-01
HADHB_0037	HADHB	c.443-20_624delinsCACACAAG	NM_000183.3:c.443-20_624delinsCACACAAG	Intronic	Uncertain Significance	Not Specified	Delins	Splice acceptor	Exon 8, Intron 7	TFP	2	443	-	-	Abnormality of metabolism/homeostasis		31575911	No		2024-07-16	2023-03-01	HADHB:c.443-20_624delinsCACACAAG (Intronic)
HADHB_0038	HADHB	c.443-10T>C	NM_000183.3:c.443-10T>C	Intronic	Uncertain Significance	Not Specified	SNV	Intronic	Intron 7	TFP	1	443	-	-	Myopathy, Peripheral neuropathy	2023-09-20		Yes	887338	2024-07-16	2023-05-16
HADHB_0117	HADHB	c.487G>A	NM_000183.3:c.487G>A	p.Gly163Ser	Likely Pathogenic	Thiolase_N (Thiolase, N-terminal)	SNV	Missense	Exon 8	TFP	5	487	probably_damaging(0.999)	deleterious_low_confidence(0.03)	Axonal polyneuropathy, Myopathy, Myositis, Peripheral neuropathy, Postaxial polydactyly, Retinal dystrophy		38263760, 39350166				2023-03-01	HADHB:c.487G>A (p.Gly163Ser)
HADHB_0039	HADHB	c.490G>A	NM_000183.3:c.490G>A	p.Gly164Ser	Uncertain Significance	Thiolase_N (Thiolase, N-terminal)	SNV	Missense	Exon 8	TFP	1	490	probably_damaging(1)	deleterious_low_confidence(0)	Distal muscle weakness, Rhabdomyolysis		34712195	Yes	2834417	2024-07-16	2023-03-01	HADHB:c.686G>A (p.Arg229Gln)
HADHB_0040	HADHB	c.520C>T	NM_000183.3:c.520C>T	p.Arg174Cys	Pathogenic	Thiolase_N (Thiolase, N-terminal)	SNV	Missense	Exon 8	TFP	3	520	probably_damaging(0.997)	deleterious_low_confidence(0.01)	Apparent life-threatening event, Difficulty in moving, Elevated circulating creatine kinase concentration, Elevated circulating myoglobin concentration, Malaise/fatigue, Mitochondrial myopathy, Myalgia, Peripheral neuropathy, Recurrent attacks, Rhabdomyolysis		22000755, 28515471, 32348839	Yes	2737325	2024-07-16	2023-03-01	HADHB:c.1331G>A (p.Arg444Lys), HADHB:c.407T>C (p.Met136Thr)
HADHB_0041	HADHB	c.522dup	NM_000183.3:c.522dup	p.His175Serfs*11	Pathogenic	Thiolase_N (Thiolase, N-terminal)	Duplication	Frameshift	Exon 8	TFP	1	522	-	-	Abnormality of metabolism/homeostasis, Encephalopathy, Hypotension, Lethargy, Liver abnormality, Neutropenia, Pulmonary/respiratory, Vomiting		11196108, 15902556	No		2024-07-16	2023-03-01	HADHB:c.522dup (p.His175Serfs*11)
HADHB_0042	HADHB	c.527C>G	NM_000183.3:c.527C>G	p.Ser176*	Pathogenic	Thiolase_N (Thiolase, N-terminal)	SNV	Nonsense	Exon 8	TFP	1	527	-	-	Cardiomyopathy, Hypoglycemia		12754706	Yes	1314795	2024-07-16	2023-03-01
HADHB_0118	HADHB	c.560A>G	NM_000183.3:c.560A>G	p.Asn187Ser	Uncertain Significance	Thiolase_N (Thiolase, N-terminal)	SNV	Missense	Exon 8	TFP	1	560	benign(0.052)	tolerated_low_confidence(0.17)							2023-03-01	HADHB:c.560A>G (p.Asn187Ser)
HADHB_0043	HADHB	c.565G>A	NM_000183.3:c.565G>A	p.Ala189Thr	Uncertain Significance	Thiolase_N (Thiolase, N-terminal)	SNV	Missense	Exon 8	TFP	1	565	possibly_damaging(0.472)	deleterious_low_confidence(0.03)		2022-04-21		Yes	405702	2024-07-16	2023-05-16
HADHB_0044	HADHB	c.574A>G	NM_000183.3:c.574A>G	p.Met192Val	Uncertain Significance	Thiolase_N (Thiolase, N-terminal)	SNV	Missense	Exon 8	TFP	1	574	benign(0)	tolerated_low_confidence(0.29)	Elevated circulating creatine kinase concentration	2021-05-26		Yes	1471244	2024-07-16	2023-05-16
HADHB_0119	HADHB	c.575_676del	NM_000183.3:c.575_676del	p.?	UNKNOWN	Not Specified	Copy Number Loss	Deletion	Exons 8-9, Intron 8	TFP	2	575	-	-	Elevated circulating creatine kinase concentration, Exercise intolerance, Peripheral neuropathy, Rhabdomyolysis episodes		33610471				2023-03-01	HADHB:c.575_676del (p.?)
HADHB_0045	HADHB	c.580C>T	NM_000183.3:c.580C>T	p.Gln194*	Pathogenic	Thiolase_N (Thiolase, N-terminal)	SNV	Nonsense	Exon 8	TFP	4	580	-	-	Myopathy		30682426, 33638202, 38263760	No		2024-07-16	2023-03-01	HADHB:c.1115A>T (p.Asp372Val)
HADHB_0120	HADHB	c.583C>T	NM_000183.3:c.583C>T	p.Arg195Ter	Pathogenic	Thiolase_N (Thiolase, N-terminal)	SNV	Nonsense	Exon 8	TFP	1	583	-	-	Cardiomyopathy		38263760				2023-03-01	HADHB:c.1280G>A (p.Gly427Glu)
HADHB_0046	HADHB	c.584G>A	NM_000183.3:c.584G>A	p.Arg195Gln	Uncertain Significance	Thiolase_N (Thiolase, N-terminal)	SNV	Missense	Exon 8	TFP	1	584	benign(0.102)	deleterious_low_confidence(0.05)		2020-11-25		Yes	450665	2024-07-16	2023-05-16
HADHB_0047	HADHB	c.607C>T	NM_000183.3:c.607C>T	p.Arg203*	Pathogenic	Thiolase_N (Thiolase, N-terminal)	SNV	Nonsense	Exon 8	TFP	2	607	-	-	Myopathy, Peripheral neuropathy		12754706	Yes	2834403	2024-07-16	2023-03-01	HADHB:c.607C>T (p.Arg203*)
HADHB_0048	HADHB	c.631-1G>A	NM_000183.3:c.631-1G>A	Intronic	Pathogenic	Not Specified	SNV	Splice acceptor	Intron 8	TFP	2	631	-	-	Abnormality of metabolism/homeostasis, Cardiomyopathy		30682426, 35383965	Yes	200005	2024-07-16	2023-03-01	HADHB:c.18C>A (p.Tyr6*)
HADHB_0049	HADHB	c.640G>A	NM_000183.3:c.640G>A	p.Val214Ile	Uncertain Significance	Thiolase_N (Thiolase, N-terminal)	SNV	Missense	Exon 9	TFP	1	640	benign(0.381)	tolerated_low_confidence(0.16)		2022-05-25		Yes	884485	2024-07-16	2023-05-16	ACADVL:c.896_898del (p.Lys299del)
HADHB_0050	HADHB	c.646G>T	NM_000183.3:c.646G>T	p.Glu216*	Pathogenic	Thiolase_N (Thiolase, N-terminal)	SNV	Nonsense	Exon 9	TFP	1	646	-	-	Other, Reye syndrome-like episodes	2021-05-12		Yes	1513737	2024-07-16	2023-05-16
HADHB_0051	HADHB	c.685C>T	NM_000183.3:c.685C>T	p.Arg229*	Pathogenic	Thiolase_N (Thiolase, N-terminal)	SNV	Nonsense	Exon 9	TFP	1	685	-	-	Cardiomyopathy, Hypoglycemia		12754706	Yes	561250	2024-07-16	2023-03-01
HADHB_0052	HADHB	c.686G>A	NM_000183.3:c.686G>A	p.Arg229Gln	Uncertain Significance	Thiolase_N (Thiolase, N-terminal)	SNV	Missense	Exon 9	TFP	8	686	possibly_damaging(0.59)	deleterious_low_confidence(0.03)	polyneuropathy, soreness, Bulb atrophy, Distal muscle weakness, Hand weakness, Hematuria, Liver abnormality, Malaise/fatigue, Muscle weakness, Myopathy, Neovascular glaucoma, Pain, Peripheral neuropathy, Rhabdomyolysis, Toe-walking		30990523, 34712195, 38263760, 38392311	Yes	421381	2024-07-16	2023-05-16	HADHB:c.1258T>G (p.Trp420Gly), HADHB:c.490G>A (p.Gly164Ser), HADHB:c.686G>A (p.Arg229Gln), HADHB:c.712C>T (p.Arg238Trp)
HADHB_0053	HADHB	c.686G>T	NM_000183.3:c.686G>T	p.Arg229Leu	Pathogenic	Thiolase_N (Thiolase, N-terminal)	SNV	Missense	Exon 9	TFP	3	686	possibly_damaging(0.453)	deleterious_low_confidence(0)	Abnormal motor nerve conduction velocities, Absent deep tendon reflexes, Atrophy, Atrophy of bilateral distal muscles, Bilateral foot drop, Distal muscle weakness, Disturbed vibration and position senses, Gait disability, Gait disturbance, Loss of sensory and tendon reflexes, Lower limb muscle weakness, Muscle weakness, Peripheral neuropathy, Toe and heel gait defect, Walking difficulties		24314034	Yes	247462	2024-07-16	2023-03-01
HADHB_0054	HADHB	c.693del	NM_000183.3:c.693del	p.Ala232Leufs*20	Pathogenic	Thiolase_N (Thiolase, N-terminal)	Deletion	Frameshift	Exon 9	TFP	3	693	-	-	Hypoglycemia, Hypotonia -motor delay, Muscle weakness, Peripheral neuropathy, Rhabdomyolysis		12754706, 35076099, 39088276	Yes	1687830	2024-07-16	2023-03-01	HADHB:c.881C>G (p.Pro294Arg)
HADHB_0055	HADHB	c.694G>A	NM_000183.3:c.694G>A	p.Ala232Thr	Likely Pathogenic	Thiolase_N (Thiolase, N-terminal)	SNV	Missense	Exon 9	TFP	6	694	benign(0.268)	tolerated_low_confidence(0.05)	Developmental delay, Muscle weakness		35403730, 35433169	Yes	578402	2024-07-16	2023-03-01	HADHB:c.248C>G (p.Ala83Gly), HADHB:c.694G>A (p.Ala232Thr)
HADHB_0056	HADHB	c.712C>T	NM_000183.3:c.712C>T	p.Arg238Trp	Likely Pathogenic	Thiolase_N (Thiolase, N-terminal)	SNV	Missense	Exon 9	TFP	5	712	possibly_damaging(0.558)	deleterious_low_confidence(0.01)	Abnormal fibre size variations, Abnormal renal morphology, Anemia, Areflexia, Distal muscular atrophy, Elevated circulating creatine kinase concentration, Liver abnormality, Muscle weakness, Myopathy, Peripheral neuropathy, Rhabdomyolysis, Sensorimotor deficits, Small stature		30682426, 37644014, 38263760	Yes	289113	2024-07-16	2023-03-01	HADHB:c.686G>A (p.Arg229Gln), HADHB:c.712C>T (p.Arg238Trp)
HADHB_0057	HADHB	c.713G>A	NM_000183.3:c.713G>A	p.Arg238Gln	Uncertain Significance	Thiolase_N (Thiolase, N-terminal)	SNV	Missense	Exon 9	TFP	1	713	possibly_damaging(0.818)	deleterious_low_confidence(0)		2020-11-11		Yes	1041277	2024-07-16	2023-05-16
HADHB_0058	HADHB	c.725A>G	NM_000183.3:c.725A>G	p.Asp242Gly	Likely Pathogenic	Thiolase_N (Thiolase, N-terminal)	SNV	Missense	Exon 9	TFP	1	725	probably_damaging(0.982)	deleterious_low_confidence(0)	Hypoglycemia		12754706	No		2024-07-16	2023-03-01	HADHB:c.725A>G (p.Asp242Gly)
HADHB_0059	HADHB	c.739C>T	NM_000183.3:c.739C>T	p.Arg247Cys	Pathogenic	Thiolase_N (Thiolase, N-terminal)	SNV	Missense	Exon 9	TFP	10	739	benign(0.161)	deleterious_low_confidence(0)	Abnormality of metabolism/homeostasis, Arrhythmia, Coma, Developmental delay, Difficulty climbing stairs, Difficulty running, Dragging gait, Elevated circulating creatine kinase concentration, Exercise intolerance, Fever, High-arched feet, Lethargy, Liver abnormality, Loss of achilles tendon reflex, Loss of knee jerk reflex, Lower limb muscle weakness, Myalgia, Peripheral neuropathy, Reduced lowe…		19699128, 22841441, 28649548, 29519241, 29915090, 38263760	Yes	2802157	2024-07-16	2023-03-01	HADHB:c.340A>G (p.Asn114Asp), HADHB:c.739C>T (p.Arg247Cys), HADHB:c.817del (p.Asp273Ilefs*20)
HADHB_0060	HADHB	c.740G>A	NM_000183.3:c.740G>A	p.Arg247His	Likely Pathogenic	Thiolase_N (Thiolase, N-terminal)	SNV	Missense	Exon 9	TFP	3	740	benign(0.161)	deleterious_low_confidence(0.01)	3-hydroxydicarboxylic aciduria, Cardiomyopathy, Decreased body weight, Hyperammonemia, Hypoglycemia, Intestinal pseudo-obstruction, Liver abnormality, Muscle weakness, Myopathy, Peripheral neuropathy, Rhabdomyolysis, Vomiting		12754706, 15617873, 8651282	Yes	29885	2024-07-16	2023-03-01	HADHB:c.176G>A (p.Gly59Asp), HADHB:c.182G>A (p.Arg61His)
HADHB_0061	HADHB	c.776_777insT	NM_000183.3:c.776_777insT	p.Leu260Thrfs*4	Pathogenic	Thiolase_N (Thiolase, N-terminal)	Insertion	Frameshift	Exon 9	TFP	2	776	-	-	Abnormality of metabolism/homeostasis, Cardiac arrest, Cardiomyopathy, Developmental delay, Elevated circulating creatine kinase concentration, Encephalopathy, Hypoparathyroidism, Hypotonia, Lethargy, Liver abnormality, Pulmonary/respiratory		19699128, 28515471, 8645256, 9259266	Yes	29887	2024-07-16	2023-03-01	HADHB:c.1331G>A (p.Arg444Lys)
HADHB_0062	HADHB	c.788A>G	NM_000183.3:c.788A>G	p.Asp263Gly	Pathogenic	Thiolase_N (Thiolase, N-terminal)	SNV	Missense	Exon 9	TFP	5	788	possibly_damaging(0.526)	deleterious_low_confidence(0)	Cardiac-other, Hypoglycemia, Rhabdomyolysis, Severe hypotonia		21549624, 28392417, 8163672, 8651282	Yes	29883	2024-07-16	2023-03-01	HADHB:c.(-9+1_-8-1)_(109+1_110-1)del (Intronic), HADHB:c.-8-2780_109+2924del (Intronic), HADHB:c.788A>G (p.Asp263Gly)
HADHB_0121	HADHB	c.790G>A	NM_000183.3:c.790G>A	p.Val264Met	Uncertain Significance	Thiolase_N (Thiolase, N-terminal)	SNV	Missense	Exon 9	TFP	1	790	benign(0.177)	deleterious_low_confidence(0.03)							2023-03-01
HADHB_0063	HADHB	c.811+82A>G	NM_000183.3:c.811+82A>G	Intronic	Uncertain Significance	Not Specified	SNV	Intronic	Intron 9	TFP	2	811	-	-	Cardiomyopathy, Elevated circulating creatine kinase concentration, Liver abnormality, Weak motor skills		32257295	Yes	2834418	2024-07-16	2023-03-01	HADHB:c.255-713_811+86del (p.Gly86Lysfs*8)
HADHB_0064	HADHB	c.817del	NM_000183.3:c.817del	p.Asp273Ilefs*20	Pathogenic	Thiolase_N (Thiolase, N-terminal)	Deletion	Frameshift	Exon 10	TFP	2	817	-	-	Abnormality of metabolism/homeostasis, Coma, Developmental delay, Liver abnormality, Seizure		19699128, 22841441	No		2024-07-16	2023-03-01	HADHB:c.739C>T (p.Arg247Cys)
HADHB_0065	HADHB	c.839G>A	NM_000183.3:c.839G>A	p.Gly280Asp	Uncertain Significance	Thiolase_N (Thiolase, N-terminal)	SNV	Missense	Exon 10	TFP	1	839	possibly_damaging(0.549)	deleterious_low_confidence(0)	Hypoglycemia		12754706	No		2024-07-16	2023-03-01
HADHB_0066	HADHB	c.845G>A	NM_000183.3:c.845G>A	p.Arg282His	Uncertain Significance	Thiolase_N (Thiolase, N-terminal)	SNV	Missense	Exon 10	TFP	1	845	benign(0.215)	deleterious_low_confidence(0.05)		2021-08-18		Yes	1468942	2024-07-16	2023-05-16	HADHA:c.1793_1794del (p.His598Argfs*33)
HADHB_0068	HADHB	c.881C>G	NM_000183.3:c.881C>G	p.Pro294Arg	Pathogenic	Thiolase_N (Thiolase, N-terminal)	SNV	Missense	Exon 10	TFP	4	881	probably_damaging(0.993)	deleterious_low_confidence(0.01)	Hellp syndrome, Hypoglycemia, Hypotonia -motor delay, Muscle weakness, Myopathy, Peripheral neuropathy, Rhabdomyolysis		12754706, 35076099, 39088276	Yes	620077	2024-07-16	2023-03-01	HADHB:c.397A>C (p.Thr133Pro), HADHB:c.693del (p.Ala232Leufs*20)
HADHB_0067	HADHB	c.881C>T	NM_000183.3:c.881C>T	p.Pro294Leu	Likely Pathogenic	Thiolase_N (Thiolase, N-terminal)	SNV	Missense	Exon 10	TFP	2	881	probably_damaging(0.982)	deleterious_low_confidence(0)	Myopathy, Peripheral neuropathy		12754706	No		2024-07-16	2023-03-01
HADHB_0069	HADHB	c.901G>A	NM_000183.3:c.901G>A	p.Gly301Ser	Uncertain Significance	Thiolase_N (Thiolase, N-terminal)	SNV	Missense	Exon 10	TFP	11	901	probably_damaging(0.998)	deleterious_low_confidence(0.04)	Elevate acyl carnitine profile, Elevated circulating creatine kinase concentration, Episodic muscle pain, Episodic myoglobinuria, Exercise or illness-induced episodes of rhabdomyolysis, Hypoglycemia, Hypoglycemia , Muscle fiber atrophy, Myoglobinuria, Myopathy, Peripheral neuropathy, Progressive peripheral neuropathy, Retinal/choroid disorder, Rhabdomyolysis	2022-08-03	12754706, 12809642, 16040264, 16996288, 20589231, 27491397, 38623632, 39375714	Yes	1407973	2024-07-16	2023-05-16	HADHB:UNKNOWN (UNKNOWN), HADHB:c.1137del (p.His379Glnfs*76)
HADHB_0070	HADHB	c.902G>A	NM_000183.3:c.902G>A	p.Gly301Asp	Likely Pathogenic	Thiolase_N (Thiolase, N-terminal)	SNV	Missense	Exon 10	TFP	1	902	probably_damaging(0.999)	deleterious_low_confidence(0)	Abnormality of metabolism/homeostasis, Encephalopathy, Hypocalcaemic seizures, Hypoglycemia, Liver abnormality, Myopathy, Neutropenia, Sideroblastic anaemia		11196108, 15902556	No		2024-07-16	2023-03-01
HADHB_0071	HADHB	c.919A>G	NM_000183.3:c.919A>G	p.Asn307Asp	Likely Pathogenic	Thiolase_N (Thiolase, N-terminal)	SNV	Missense	Exon 10	TFP	4	919	probably_damaging(0.922)	deleterious_low_confidence(0.01)	Abnormality of metabolism/homeostasis, Difficulty running, Lethargy, Liver abnormality, Myoglobinuria, Pericardial effusion, Peripheral neuropathy, Positive gowers sign, Renal insufficiency/failure, Respiratory tract infection, Rhabdomyolysis, Urine discoloration, Walk with assistance		17143551, 29519241	Yes	227240	2024-07-16	2023-03-01	HADHB:c.1165A>G (p.Asn389Asp)
HADHB_0122	HADHB	c.925del	NM_000183.3:c.925del	p.Ser309Leufs*3	UNKNOWN	Thiolase_N (Thiolase, N-terminal)	Deletion	Frameshift	Exon 10	TFP	1	925	-	-	Cardiomyopathy, Developmental delay, Feeding difficulties, Hypoglycemia, Poor weight gain (failure to thrive), Pulmonary/respiratory, Rhabdomyolysis						2023-03-01	HADHB:c.925del (p.Ser309Leufs*3)
HADHB_0123	HADHB	c.945del	NM_000183.3:c.945del	p.Ser316Leufs*4	UNKNOWN	Thiolase_N (Thiolase, N-terminal)	Deletion	Frameshift	Exon 11	TFP	1	945	-	-	Cardiomyopathy, Developmental delay, Feeding difficulties, Hypoglycemia, Poor weight gain (failure to thrive), Pulmonary/respiratory, Rhabdomyolysis						2023-03-01
HADHB_0072	HADHB	c.965C>A	NM_000183.3:c.965C>A	p.Ala322Glu	Uncertain Significance	Thiolase_N (Thiolase, N-terminal)	SNV	Missense	Exon 11	TFP	1	965	benign(0.005)	tolerated_low_confidence(0.05)		2022-07-06		Yes	2109873	2024-07-16	2023-05-16
HADHB_0073	HADHB	c.976G>C	NM_000183.3:c.976G>C	p.Ala326Pro	Likely Pathogenic	Not Specified	SNV	Missense	Exon 11	TFP	6	976	probably_damaging(0.998)	deleterious_low_confidence(0)	Abnormality of metabolism/homeostasis, Bilateral hydrothoraces, Cardiac-other, Elevated circulating creatine kinase concentration, Hydrops generalisatus, Hypotonia, Myopathy, Pulmonary/respiratory		12548384	No		2024-07-16	2023-03-01	HADHB:c.976G>C (p.Ala326Pro)
HADHB_0074	HADHB	c.980T>C	NM_000183.3:c.980T>C	p.Leu327Pro	Uncertain Significance	Not Specified	SNV	Missense	Exon 11	TFP	1	980	benign(0.054)	deleterious_low_confidence(0.01)	Abnormality of metabolism/homeostasis, Areflexia, Arrhythmia, Diarrhea, Difficulty moving arms, Difficulty speaking, Difficulty swallowing, Dyspnoea, Elevated circulating creatine kinase concentration, Fever, Hypoesthesia, Hypoparathyroidism, Muscle spasm, Muscle weakness, Myalgia, Pain, Peripheral neuropathy, Pes cavus, Rhabdomyolysis, Sensory deficits, Shuddering attacks, Upper quadrant abdomin…		28685493	No		2024-07-16	2023-03-01	HADHB:c.209+1G>C (Intronic)
HADHB_0075	HADHB	c.998C>T	NM_000183.3:c.998C>T	p.Pro333Leu	Uncertain Significance	Thiolase C (Thiolase, C-terminal)	SNV	Missense	Exon 11	TFP	1	998	benign(0.318)	deleterious_low_confidence(0.02)	Decreased body weight, Decreased endurance		35433169	Yes	904870	2024-07-16	2023-03-01	HADHB:c.255-1G>A (Intronic)
HADHB_0076	HADHB	c.1000A>C	NM_000183.3:c.1000A>C	p.Lys334Gln	Uncertain Significance	Thiolase C (Thiolase, C-terminal)	SNV	Missense	Exon 11	TFP	1	1000	possibly_damaging(0.612)	tolerated(0.11)		2022-04-21		Yes	1003872	2024-07-16	2023-05-16
HADHB_0108	HADHB	c.1044A>C	NM_000183.3:c.1044A>C	p.Lys348Asn	Uncertain Significance	Modified residue(N6-acetyllysine)	SNV	Missense	Exon 12	TFP	1	1044	possibly_damaging(0.764)	deleterious_low_confidence(0.01)	Elevated circulating creatine kinase concentration, Hypoglycemia, Liver abnormality	2022-11-02		Yes	1355744	2024-07-16	2023-05-16
HADHB_0124	HADHB	c.1049A>G	NM_000183.3:c.1049A>G	p.Gln350Arg	Uncertain Significance	Thiolase C (Thiolase, C-terminal)	SNV	Missense	Exon 12	TFP	2	1049	possibly_damaging(0.872)	deleterious_low_confidence(0)	Head drop, Muscle weakness		36094697				2023-03-01	HADHB:c.1049A>G (p.Gln350Arg)
HADHB_0077	HADHB	c.1059del	NM_000183.3:c.1059del	p.Gly354Aspfs*10	Pathogenic	Thiolase C (Thiolase, C-terminal)	Deletion	Frameshift	Exon 12	TFP	5	1059	-	-	anemia and neutropenia that progressed to involve other cell lines with eventual pancytopenia, Abnormality of metabolism/homeostasis, Anasarca, And a renal biopsy showed findings consistent with fsgs, Anemia, Chronic diffuse alveolar damage and interstitial pneumonia, Critical hypoglycemia, Decreased body weight, Febrile illness with vomiting, Feeding intolerance, Fluctuating primary hypoparathyr…		26334177, 27995076, 28617419, 39723123	Yes	200010	2024-07-16	2023-03-01	HADHB:c.1390-515_1390-499del (Intronic)
[truncated: 108 more rows]

## Sheet: CPT1A
Variant ID	Gene	Variant (cDNA)	HGVS	Amino Acid Change	Variant Classification	Protein Domain	Variant Type	Effect Type	Variant Location	Disease Subtype	Times Observed	Variant Start	Polyphen Predictions	SIFT Predictions	Phenotype	Variant Classification Last Revised Date	PMIDs	Present in ClinVar	ClinVar AlleleID	ClinVar Date	Record Last Revised Date	Variants seen with
[truncated: 114 more rows]

[truncated: 4 more sheets: CPT2, HADHA, HADHB, SLC25A20]
