# Supplementary material for: Long‐Chain Fatty Acid Oxidation Disorder Genes: A Comprehensive Genetic Database of LC‐FAOD Variants, Genotypes, and Phenotypes
Source: Hum Mutat. 2026 Jul 7;2026:6864813. doi: 10.1155/humu/6864813 (PMC13342283; doi:10.1155/humu/6864813)
Supplement: Supplementary file 3 — Supporting information 3 Table S2: LC‐FAOD genotypes. List of genotypes and associated data for individuals with at least 2 P, LP, or VUS variants in ACADVL, CPT1A, CPT2, HADHA, HADHB, or SLC25A20. [file HUMU-2026-6864813-s004.xlsx]

## Sheet: Sheet1
Allele 1	Variant Classification	Allele 2	Variant Classification 2	Additional Alleles	Variant Classification 3	Phase Unknown	Times Observed	Phenotype	PMIDs
ACADVL:c.1001T>G (p.Met334Arg)	Pathogenic	ACADVL:c.1183-7A>G (Intronic)	Uncertain Significance			TRUE	Under 5 times
ACADVL:c.1001T>G (p.Met334Arg)	Pathogenic	ACADVL:c.1844G>A (p.Arg615Gln)	Likely Pathogenic			FALSE	Under 5 times		27209629
ACADVL:c.1009C>T (p.Leu337Phe)	Likely Pathogenic	ACADVL:c.996dup (p.Ala333Cysfs*26)	Pathogenic			FALSE	Under 5 times		35400565
ACADVL:c.1019G>T (p.Gly340Val)	Uncertain Significance	ACADVL:c.753-27C>T (Intronic)	Uncertain Significance			FALSE	Under 5 times		27246109
ACADVL:c.1024T>C (p.Phe342Leu)	Pathogenic	ACADVL:c.1345G>C (p.Glu449Gln)	Uncertain Significance			TRUE	Under 5 times
ACADVL:c.103_112dup (p.Arg38Profs*24)	Pathogenic	ACADVL:c.103_112dup (p.Arg38Profs*24)	Pathogenic			FALSE	Under 5 times		29768383
ACADVL:c.1049G>T (p.Gly350Val)	Likely Pathogenic	ACADVL:c.1700G>A (p.Arg567Gln)	Pathogenic			FALSE	Under 5 times		20056241
ACADVL:c.104del (p.Pro35Leufs*26)	Pathogenic	ACADVL:c.104del (p.Pro35Leufs*26)	Pathogenic			FALSE	11-20 times	Elevated circulating creatine kinase concentration (7), Myalgia (6), Exercise intolerance (5), Hypoglycemia (5), Cardiomyopathy (4), Rhabdomyolysis (4), Arrhythmia (2), Cardiac-other (2), Malaise/fatigue (2), Deceased (1), Hypothermia (1), Myoglobinuria (1), Seizure (1), Vomiting (1)	17999356, 21333574, 24305961, 25834949, 26881790, 32061778, 32276429, 32463482, 38372965
ACADVL:c.104del (p.Pro35Leufs*26)	Pathogenic	ACADVL:c.848T>C (p.Val283Ala)	Pathogenic			FALSE	Under 5 times		38372965
ACADVL:c.1052C>A (p.Thr351Asn)	Uncertain Significance	ACADVL:c.1496G>T (p.Gly499Val)	Uncertain Significance	HADHA:c.2200A>T (p.Lys734*)	Pathogenic	TRUE	Under 5 times
ACADVL:c.1052C>T (p.Thr351Ile)	Uncertain Significance	ACADVL:c.1281G>C (p.Trp427Cys)	Uncertain Significance			FALSE	Under 5 times		31031081, 33442025
ACADVL:c.1055T>C (p.Met352Thr)	Uncertain Significance	ACADVL:c.1838G>A (p.Arg613Gln)	Pathogenic			FALSE	Under 5 times		38187300
CPT2:c.1239_1240del (p.Lys414Thrfs*7)	Pathogenic	CPT2:c.1342T>C (p.Phe448Leu)	Uncertain Significance	ACADVL:c.1065_1067del (p.Ile356del)	Pathogenic	TRUE	Under 5 times
ACADVL:c.1066A>G (p.Ile356Val)	Likely Pathogenic	ACADVL:c.1504C>G (p.Leu502Val)	Pathogenic			FALSE	Under 5 times		23867825, 31031081
ACADVL:c.1066A>G (p.Ile356Val)	Likely Pathogenic	ACADVL:c.533T>C (p.Leu178Pro)	Likely Pathogenic			FALSE	Under 5 times		33123633
ACADVL:c.1066A>G (p.Ile356Val)	Likely Pathogenic	ACADVL:c.63-2A>C (Intronic)	Pathogenic			FALSE	Under 5 times		27209629
ACADVL:c.1072A>G (p.Lys358Glu)	Pathogenic	ACADVL:c.541dup (p.His181Profs*72)	Pathogenic			FALSE	Under 5 times		25834949
ACADVL:c.1076C>T (p.Ala359Val)	Pathogenic	ACADVL:c.1076C>T (p.Ala359Val)	Pathogenic			FALSE	Under 5 times		26385305
ACADVL:c.1076C>T (p.Ala359Val)	Pathogenic	ACADVL:c.1376G>A (p.Arg459Gln)	Pathogenic			TRUE	Under 5 times
ACADVL:c.1076C>T (p.Ala359Val)	Pathogenic	ACADVL:c.848T>C (p.Val283Ala)	Pathogenic			FALSE	Under 5 times		27209629
ACADVL:c.1076dup (p.Val360Glyfs*6)	Pathogenic	ACADVL:c.1077_1077+1delinsCAC (p.?) ACADVL:c.1077G>A (p.Ala359=)	Likely Pathogenic Likely Pathogenic			TRUE	Under 5 times
ACADVL:c.1077+2T>C (Intronic)	Pathogenic	ACADVL:c.1077+2T>C (Intronic)	Pathogenic			FALSE	Under 5 times		25338548
ACADVL:c.1077+2T>C (Intronic)	Pathogenic	ACADVL:c.1358G>A (p.Arg453Gln)	Pathogenic			FALSE	Under 5 times		33986768
ACADVL:c.1077+2T>C (Intronic)	Pathogenic	ACADVL:c.1538C>G (p.Ala513Gly)	Uncertain Significance			FALSE	Under 5 times		33986768
ACADVL:c.1077G>A (p.Ala359=)	Likely Pathogenic	ACADVL:c.1077G>A (p.Ala359=)	Likely Pathogenic			FALSE	Under 5 times		27246109
ACADVL:c.1077G>A (p.Ala359=)	Likely Pathogenic	ACADVL:c.683T>C (p.Ile228Thr)	Uncertain Significance			FALSE	Under 5 times		35281663
ACADVL:c.1096C>T (p.Arg366Cys)	Pathogenic	ACADVL:c.604C>G (p.Leu202Val)	Likely Pathogenic			FALSE	Under 5 times		32793418
ACADVL:c.1097G>A (p.Arg366His)	Pathogenic	ACADVL:c.1097G>A (p.Arg366His)	Pathogenic			FALSE	Under 5 times		24263034, 37671074
ACADVL:c.1097G>A (p.Arg366His)	Pathogenic	ACADVL:c.898A>C (p.Met300Leu)	Likely Pathogenic			FALSE	Under 5 times		28871440
ACADVL:c.1097G>A (p.Arg366His)	Pathogenic	ACADVL:c.1844G>A (p.Arg615Gln)	Likely Pathogenic			FALSE	Under 5 times		28755359
ACADVL:c.1097G>A (p.Arg366His)	Pathogenic	ACADVL:c.1844G>A (p.Arg615Gln) ACADVL:c.1097G>A (p.Arg366His) ACADVL:c.1844G>A (p.Arg615Gln)	Likely Pathogenic Pathogenic Likely Pathogenic			FALSE	Under 5 times		28755359
ACADVL:c.1102C>T (p.Gln368*)	Pathogenic	ACADVL:c.1077+6T>A (Intronic)	Uncertain Significance			FALSE	Under 5 times		25652019
ACADVL:c.1103A>C (p.Gln368Pro)	Likely Pathogenic	ACADVL:c.1141_1143del (p.Glu381del)	Pathogenic			FALSE	Under 5 times		31031081
ACADVL:c.1103A>C (p.Gln368Pro)	Likely Pathogenic	ACADVL:c.1434+14T>A (Intronic)	Uncertain Significance			FALSE	Under 5 times		31031081
ACADVL:c.1106T>C (p.Phe369Ser)	Likely Pathogenic	ACADVL:c.1389dup (p.Thr464Aspfs*3)	Pathogenic			TRUE	Under 5 times
ACADVL:c.1106T>G (p.Phe369Cys)	Uncertain Significance	ACADVL:c.1106T>G (p.Phe369Cys)	Uncertain Significance			FALSE	Under 5 times		26982752, 32558070
ACADVL:c.1117A>T (p.Ile373Phe)	Likely Pathogenic	ACADVL:c.1153C>T (p.Arg385Trp)	Pathogenic			FALSE	Under 5 times		16488171, 25456746, 27246109
ACADVL:c.1127T>C (p.Phe376Ser)	Pathogenic	ACADVL:c.1552G>A (p.Gly518Ser)	Uncertain Significance			FALSE	Under 5 times		31031081
ACADVL:c.1127T>C (p.Phe376Ser)	Pathogenic	ACADVL:c.1752-1G>A (Intronic)	Pathogenic			TRUE	Under 5 times
ACADVL:c.1141_1143del (p.Glu381del)	Pathogenic	ACADVL:c.1141_1143del (p.Glu381del)	Pathogenic			FALSE	Under 5 times		24305961, 26881790
ACADVL:c.1144A>C (p.Lys382Gln)	Pathogenic	ACADVL:c.1144A>C (p.Lys382Gln)	Pathogenic			FALSE	5-10 times	Myalgia (3), Elevated circulating creatine kinase concentration (1), Malaise/fatigue (1), Muscle stiffness (1), Muscle weakness (1)	15210884, 31497477, 35400565
ACADVL:c.1144A>C (p.Lys382Gln)	Pathogenic	ACADVL:c.1339G>A (p.Gly447Arg)	Pathogenic			FALSE	Under 5 times		17999356, 21378393, 24898617
ACADVL:c.1144A>C (p.Lys382Gln)	Pathogenic	ACADVL:c.388_390del (p.Glu130del)	Pathogenic			FALSE	Under 5 times		8554073
ACADVL:c.1144A>C (p.Lys382Gln)	Pathogenic	ACADVL:c.388_391del (p.Glu130Profs*86)	Pathogenic			FALSE	Under 5 times		17999356, 20060901
ACADVL:c.1144A>C (p.Lys382Gln)	Pathogenic	ACADVL:c.685C>T (p.Arg229*)	Pathogenic			FALSE	Under 5 times		29552494, 31372341, 31844625
ACADVL:c.1144A>C (p.Lys382Gln)	Pathogenic	ACADVL:c.996dup (p.Ala333Cysfs*26)	Pathogenic			FALSE	Under 5 times		35400565
ACADVL:c.1144A>C (p.Lys382Gln)	Pathogenic	ACADVL:c.997_998insT (p.Ala333Valfs*26)	Pathogenic			FALSE	Under 5 times		17999356, 21378393
ACADVL:c.1144A>C (p.Lys382Gln)	Pathogenic	ACADVL:c.? (p.Cys607Ser)	Likely Pathogenic			FALSE	Under 5 times		35400565
ACADVL:c.1144A>C (p.Lys382Gln)	Pathogenic	ACADVL:c.? (p.Gly447Arg)	Pathogenic			FALSE	Under 5 times		31844625, 35400565
ACADVL:c.1144A>C (p.Lys382Gln)	Pathogenic	ACADVL:c.? (p.Met478Ile)	Uncertain Significance			FALSE	Under 5 times		35400565
ACADVL:c.1144A>C (p.Lys382Gln)	Pathogenic	ACADVL:c.? (p.Phe113*)	Pathogenic			FALSE	Under 5 times		29552494, 31372341, 31844625
ACADVL:c.1146G>C (p.Lys382Asn)	Pathogenic	ACADVL:c.1844G>A (p.Arg615Gln)	Likely Pathogenic			FALSE	Under 5 times		27209629
ACADVL:c.1146G>C (p.Lys382Asn)	Pathogenic	ACADVL:c.343del (p.Glu115Lysfs*2)	Pathogenic			FALSE	Under 5 times		31031081
ACADVL:c.1153C>T (p.Arg385Trp)	Pathogenic	ACADVL:c.1127T>C (p.Phe376Ser)	Pathogenic			FALSE	Under 5 times		28755359
ACADVL:c.1153C>T (p.Arg385Trp)	Pathogenic	ACADVL:c.1434G>A (p.Met478Ile)	Pathogenic			TRUE	Under 5 times
ACADVL:c.1153C>T (p.Arg385Trp)	Pathogenic	ACADVL:c.996dup (p.Ala333Cysfs*26)	Pathogenic			FALSE	Under 5 times		35400565
ACADVL:c.1172A>G (p.Tyr391Cys)	Likely Pathogenic	ACADVL:c.848T>C (p.Val283Ala)	Pathogenic			FALSE	Under 5 times		16950999
ACADVL:c.1173dup (p.Val392Cysfs*3)	Pathogenic	ACADVL:c.1806_1807del (p.Cys603*)	Pathogenic			FALSE	Under 5 times		27209629
ACADVL:c.1174G>C (p.Val392Leu)	Likely Pathogenic	ACADVL:c.1752-2_1755del (Intronic)	Pathogenic			FALSE	Under 5 times		28755359, 35281663
ACADVL:c.1182+1G>A (Intronic)	Pathogenic	ACADVL:c.1182+1G>A (Intronic)	Pathogenic			FALSE	Under 5 times		26602010
ACADVL:c.1182+1G>A (Intronic)	Pathogenic	ACADVL:c.1317dup (p.Met440Tyrfs*23)	UNKNOWN			TRUE	Under 5 times
ACADVL:c.1182+1G>A (Intronic)	Pathogenic	ACADVL:c.1406G>A (p.Arg469Gln)	Pathogenic			FALSE	Under 5 times		36109795
ACADVL:c.1182+1G>A (Intronic)	Pathogenic	ACADVL:c.566T>C (p.Ile189Thr)	Uncertain Significance			FALSE	Under 5 times		27209629, 34194748
ACADVL:c.1183-15A>G (Intronic)	Uncertain Significance	ACADVL:c.1183-15A>G (Intronic)	Uncertain Significance			FALSE	Under 5 times		32061778, 9973285
ACADVL:c.1192_1206dup (p.Tyr398_Ala402dup)	Uncertain Significance	ACADVL:c.1591C>T (p.Arg531Trp)	Pathogenic			TRUE	Under 5 times
ACADVL:c.1198G>A (p.Val400Met)	Likely Pathogenic	ACADVL:c.854A>G (p.Glu285Gly)	Likely Pathogenic			FALSE	Under 5 times		31844625
ACADVL:c.1226C>T (p.Thr409Met)	Pathogenic	ACADVL:c.1343T>A (p.Val448Glu)	Likely Pathogenic			FALSE	Under 5 times		24503138
ACADVL:c.1226C>T (p.Thr409Met)	Pathogenic	ACADVL:c.1348C>T (p.Arg450Cys)	Pathogenic			TRUE	Under 5 times
ACADVL:c.1226C>T (p.Thr409Met)	Pathogenic	ACADVL:c.1748C>T (p.Ser583Leu)	Pathogenic			FALSE	Under 5 times		35400565
ACADVL:c.1226C>T (p.Thr409Met)	Pathogenic	ACADVL:c.1923G>C (p.Leu641Phe)	Likely Pathogenic			FALSE	Under 5 times		31031081
ACADVL:c.1226C>T (p.Thr409Met)	Pathogenic	ACADVL:c.996dup (p.Ala333Cysfs*26)	Pathogenic			FALSE	Under 5 times		35400565
ACADVL:c.1228G>T (p.Asp410Tyr)	Likely Pathogenic	ACADVL:c.1349G>A (p.Arg450His)	Pathogenic			FALSE	Under 5 times		31893530
ACADVL:c.1238T>C (p.Ile413Thr)	Pathogenic	ACADVL:c.1837C>T (p.Arg613Trp)	Pathogenic			FALSE	Under 5 times		35281659
ACADVL:c.1238T>G (p.Ile413Arg)	Pathogenic	ACADVL:c.577G>C (p.Gly193Arg)	Likely Pathogenic			FALSE	Under 5 times		16950999
ACADVL:c.1240G>A (p.Glu414Lys)	Uncertain Significance	ACADVL:c.1605+6_1605+7inv (Intronic)	Uncertain Significance			TRUE	Under 5 times
ACADVL:c.1241A>C (p.Glu414Ala)	Likely Pathogenic	ACADVL:c.1241A>C (p.Glu414Ala)	Likely Pathogenic			FALSE	Under 5 times		32518924
ACADVL:c.1246G>A (p.Ala416Thr)	Pathogenic	ACADVL:c.1246G>A (p.Ala416Thr)	Pathogenic			FALSE	Under 5 times		35400565
ACADVL:c.1246G>A (p.Ala416Thr)	Pathogenic	ACADVL:c.1349G>A (p.Arg450His)	Pathogenic			FALSE	Under 5 times		11158518, 11914034, 17999356, 21378393, 35400565
ACADVL:c.1246G>A (p.Ala416Thr)	Pathogenic	ACADVL:c.1801del (p.Met601Cysfs*79)	Pathogenic			FALSE	Under 5 times		11914034, 17999356, 20060901, 35400565
ACADVL:c.1246G>A (p.Ala416Thr)	Pathogenic	ACADVL:c.430C>G (p.Leu144Val)	Likely Pathogenic			FALSE	Under 5 times		30194637
ACADVL:c.1246G>A (p.Ala416Thr)	Pathogenic	ACADVL:c.790A>G (p.Lys264Glu)	Likely Pathogenic			FALSE	Under 5 times		32669490
ACADVL:c.1246G>A (p.Ala416Thr)	Pathogenic	ACADVL:c.996dup (p.Ala333Cysfs*26)	Pathogenic			FALSE	Under 5 times		31844625, 35400565
ACADVL:c.1246G>A (p.Ala416Thr)	Pathogenic	ACADVL:c.997dup (p.Ala333Glyfs*26)	Pathogenic			FALSE	Under 5 times		15210884
ACADVL:c.1246G>A (p.Ala416Thr)	Pathogenic	ACADVL:c.? (p.Cys607Ser)	Likely Pathogenic			FALSE	Under 5 times		35400565
ACADVL:c.1246G>T (p.Ala416Ser)	Likely Pathogenic	ACADVL:c.1077+2T>A (Intronic)	Pathogenic			FALSE	Under 5 times		30194637
ACADVL:c.1268C>T (p.Ser423Leu)	Uncertain Significance	ACADVL:c.1913C>T (p.Ser638Phe)	Uncertain Significance			FALSE	Under 5 times		27590926
ACADVL:c.1269+1G>A (Intronic)	Pathogenic	ACADVL:c.1269+1G>A (Intronic)	Pathogenic			FALSE	Under 5 times		10077518, 25834949, 33742171, 38372965, 4022672, 7479827, 7769092
ACADVL:c.1269+1G>A (Intronic)	Pathogenic			HADHA:c.1528G>C (p.Glu510Gln)	Pathogenic	FALSE	Under 5 times		32793418
ACADVL:c.1269G>A (p.Ser423=)	Pathogenic	ACADVL:c.1269G>A (p.Ser423=)	Pathogenic			TRUE	Under 5 times
ACADVL:c.1269G>A (p.Ser423=)	Pathogenic	ACADVL:c.1468G>C (p.Ala490Pro)	Pathogenic			FALSE	Under 5 times		30194637
ACADVL:c.1272G>C (p.Glu424Asp)	Uncertain Significance	ACADVL:c.1273G>A (p.Ala425Thr)	Pathogenic			TRUE	Under 5 times
ACADVL:c.1280G>A (p.Trp427*)	Pathogenic	ACADVL:c.1280G>A (p.Trp427*)	Pathogenic			FALSE	Under 5 times		35664874
ACADVL:c.1280G>A (p.Trp427*)	Pathogenic	ACADVL:c.1345G>C (p.Glu449Gln)	Uncertain Significance			FALSE	Under 5 times		31620161
ACADVL:c.128G>A (p.Gly43Asp)	Conflict	ACADVL:c.49C>T (p.Leu17Phe)	Benign			FALSE	Under 5 times		30445591
ACADVL:c.128G>A (p.Gly43Asp)	Conflict	ACADVL:c.1405C>T (p.Arg469Trp) ACADVL:c.128G>A (p.Gly43Asp) ACADVL:c.1405C>T (p.Arg469Trp)	Pathogenic Conflict Pathogenic			FALSE	Under 5 times		9973285
ACADVL:c.1292A>G (p.Asp431Gly)	Pathogenic	ACADVL:c.1496_1500delinsG (p.Leu501del)	Pathogenic			TRUE	Under 5 times
ACADVL:c.1292A>G (p.Asp431Gly)	Pathogenic	ACADVL:c.218T>C (p.Phe73Ser)	Uncertain Significance			FALSE	Under 5 times		39188284
ACADVL:c.1310T>C (p.Met437Thr)	Pathogenic	ACADVL:c.1820G>C (p.Cys607Ser)	Pathogenic			TRUE	Under 5 times
ACADVL:c.1310T>C (p.Met437Thr)	Pathogenic	ACADVL:c.637G>A (p.Ala213Thr)	Pathogenic			FALSE	Under 5 times		24801231
ACADVL:c.1313G>A (p.Gly438Glu)	Likely Pathogenic	ACADVL:c.1313G>A (p.Gly438Glu)	Likely Pathogenic			FALSE	Under 5 times		32518924
ACADVL:c.1316G>A (p.Gly439Asp)	Pathogenic	ACADVL:c.1328T>G (p.Met443Arg)	Pathogenic			FALSE	Under 5 times		23480858, 27209629, 34194748
ACADVL:c.1316G>A (p.Gly439Asp)	Pathogenic	ACADVL:c.491T>G (p.Val164Gly)	Likely Pathogenic			FALSE	Under 5 times		23169530, 272487
ACADVL:c.1316G>A (p.Gly439Asp)	Pathogenic	ACADVL:c.910G>A (p.Ala304Thr)	Pathogenic			FALSE	Under 5 times		17999356, 20060901
ACADVL:c.1322G>A (p.Gly441Asp)	Pathogenic	ACADVL:c.1097G>A (p.Arg366His)	Pathogenic			FALSE	Under 5 times		16488171, 25456746, 25604974, 27246109
ACADVL:c.1322G>A (p.Gly441Asp)	Pathogenic	ACADVL:c.1183-7A>G (Intronic)	Uncertain Significance			FALSE	Under 5 times		31031081
ACADVL:c.1322G>A (p.Gly441Asp)	Pathogenic	ACADVL:c.1322G>A (p.Gly441Asp)	Pathogenic			FALSE	5-10 times	Elevated circulating creatine kinase concentration (3), Exercise intolerance (2), Myalgia (2), Rhabdomyolysis (2), Cardiomyopathy (1), Deceased (1), Feeding problems (1), Gowers sign (1), Hypoglycemia (1), Myoglobinuria (1), Vomiting (1)	21333574, 24305961, 30194637, 32061778, 38372965
ACADVL:c.1322G>A (p.Gly441Asp)	Pathogenic	ACADVL:c.1468G>C (p.Ala490Pro)	Pathogenic			FALSE	Under 5 times		26453363
ACADVL:c.1322G>A (p.Gly441Asp)	Pathogenic	ACADVL:c.1837C>T (p.Arg613Trp)	Pathogenic			FALSE	Under 5 times		34194748
ACADVL:c.1322G>A (p.Gly441Asp)	Pathogenic	ACADVL:c.1844G>A (p.Arg615Gln)	Likely Pathogenic			FALSE	Under 5 times		26453363, 30194637, 38651394
ACADVL:c.1322G>A (p.Gly441Asp)	Pathogenic	ACADVL:c.753-2A>C (Intronic)	Pathogenic			FALSE	Under 5 times		17999356, 20060901, 21378393
ACADVL:c.1322G>A (p.Gly441Asp)	Pathogenic	ACADVL:c.848T>C (p.Val283Ala)	Pathogenic			FALSE	Under 5 times		35066899
ACADVL:c.1322G>A (p.Gly441Asp)	Pathogenic	ACADVL:c.877C>T (p.His293Tyr)	Pathogenic			FALSE	Under 5 times		32463482
ACADVL:c.1322G>A (p.Gly441Asp)	Pathogenic	ACADVL:c.1804C>A (p.Leu602Ile) ACADVL:c.1141_1143del (p.Glu381del)	Likely Pathogenic Pathogenic			FALSE	Under 5 times		8845838
ACADVL:c.1322G>C (p.Gly441Ala)	Pathogenic	ACADVL:c.848T>C (p.Val283Ala)	Pathogenic			FALSE	Under 5 times		30617651
ACADVL:c.1328T>C (p.Met443Thr)	Likely Pathogenic	ACADVL:c.1532G>A (p.Arg511Gln)	Pathogenic			FALSE	Under 5 times		25652019
ACADVL:c.1328T>G (p.Met443Arg)	Pathogenic	ACADVL:c.1591C>T (p.Arg531Trp)	Pathogenic			TRUE	Under 5 times
ACADVL:c.1332+2T>A (Intronic)	Pathogenic	ACADVL:c.957G>A (p.Ser319=)	Uncertain Significance			FALSE	Under 5 times		30194637
ACADVL:c.1332G>A (p.Lys444=)	Uncertain Significance	ACADVL:c.1332G>A (p.Lys444=)	Uncertain Significance			FALSE	Under 5 times		24330285
ACADVL:c.1339G>A (p.Gly447Arg)	Pathogenic	ACADVL:c.1144A>C (p.Lys382Gln)	Pathogenic			FALSE	Under 5 times		22841441
ACADVL:c.1349G>A (p.Arg450His)	Pathogenic	ACADVL:c.1213G>C (p.Asp405His)	Likely Pathogenic			FALSE	Under 5 times		10518280, 17999356, 20060901, 32558070
ACADVL:c.1349G>A (p.Arg450His)	Pathogenic	ACADVL:c.1273G>A (p.Ala425Thr)	Pathogenic			FALSE	Under 5 times		23700290
ACADVL:c.1349G>A (p.Arg450His)	Pathogenic	ACADVL:c.1322G>A (p.Gly441Asp)	Pathogenic			FALSE	Under 5 times		32558070, 9546340
ACADVL:c.1349G>A (p.Arg450His)	Pathogenic	ACADVL:c.1349G>A (p.Arg450His)	Pathogenic			FALSE	5-10 times	Cardiac-other (2), Cardiomyopathy (2), Rhabdomyolysis (2), Elevated circulating creatine kinase concentration (1), Hypoglycemia (1), Lethargy (1), Liver abnormality (1), Malaise/fatigue (1), Myalgia (1), Myoglobinuria (1), Myopathy (1)	15210884, 29519241, 30840296, 31794763, 35400565, 38651394
ACADVL:c.1349G>A (p.Arg450His)	Pathogenic	ACADVL:c.1396G>T (p.Asp466Tyr)	Likely Pathogenic			FALSE	Under 5 times		24801231
ACADVL:c.1349G>A (p.Arg450His)	Pathogenic	ACADVL:c.1586_1590del (p.Leu529Serfs*31)	Pathogenic			FALSE	Under 5 times		31794763
ACADVL:c.1349G>A (p.Arg450His)	Pathogenic	ACADVL:c.1639G>A (p.Val547Met)	Pathogenic			FALSE	Under 5 times		32939699
ACADVL:c.1349G>A (p.Arg450His)	Pathogenic	ACADVL:c.1795G>A (p.Glu599Lys)	Uncertain Significance			FALSE	Under 5 times		25652019
ACADVL:c.1349G>A (p.Arg450His)	Pathogenic	ACADVL:c.1843C>T (p.Arg615*)	Pathogenic			FALSE	Under 5 times		36207828
ACADVL:c.1349G>A (p.Arg450His)	Pathogenic	ACADVL:c.215C>T (p.Ser72Phe)	Uncertain Significance			FALSE	Under 5 times		24801231
ACADVL:c.1349G>A (p.Arg450His)	Pathogenic	ACADVL:c.481G>A (p.Ala161Thr)	Pathogenic			FALSE	Under 5 times		16488171, 27246109
ACADVL:c.1349G>A (p.Arg450His)	Pathogenic	ACADVL:c.563G>A (p.Gly188Asp)	Likely Pathogenic			FALSE	Under 5 times		31794763
ACADVL:c.1349G>A (p.Arg450His)	Pathogenic	ACADVL:c.664G>C (p.Gly222Arg)	Pathogenic			FALSE	Under 5 times		28771436
ACADVL:c.1349G>A (p.Arg450His)	Pathogenic	ACADVL:c.996dup (p.Ala333Cysfs*26)	Pathogenic			FALSE	Under 5 times		31844625, 35400565
ACADVL:c.1349G>A (p.Arg450His)	Pathogenic	ACADVL:c.? (p.Cys607Ser)	Likely Pathogenic			FALSE	Under 5 times		35400565
ACADVL:c.1349G>A (p.Arg450His)	Pathogenic	ACADVL:c.? (p.Phe112Leu)	Uncertain Significance			FALSE	Under 5 times		31844625
ACADVL:c.134C>A (p.Ala45Asp)	Uncertain Significance	ACADVL:c.134C>A (p.Ala45Asp)	Uncertain Significance			FALSE	Under 5 times		37822418
ACADVL:c.1357C>T (p.Arg453*)	Pathogenic	ACADVL:c.1357C>T (p.Arg453*)	Pathogenic			FALSE	Under 5 times		34822107
ACADVL:c.1357C>T (p.Arg453*)	Pathogenic	ACADVL:c.? (p.Met478Ile)	Uncertain Significance			FALSE	Under 5 times		35400565
ACADVL:c.1358G>A (p.Arg453Gln)	Pathogenic	ACADVL:c.1358G>A (p.Arg453Gln)	Pathogenic			FALSE	5-10 times	Malaise/fatigue (2), Muscle weakness (2), Difficulty getting up (1), Diminished reflexes (1), Elevated circulating creatine kinase concentration (1), Exercise intolerance (1), Rhabdomyolysis (1)	17999356, 20060901, 30194637, 32558070, 9973285
ACADVL:c.1358G>A (p.Arg453Gln)	Pathogenic	ACADVL:c.38_49del (p.Gln13_Arg16del)	Likely Pathogenic			FALSE	Under 5 times		30194637
ACADVL:c.1360G>A (p.Asp454Asn)	Uncertain Significance	ACADVL:c.1375C>T (p.Arg459Trp)	Likely Pathogenic			FALSE	Under 5 times		25085675
ACADVL:c.1360G>A (p.Asp454Asn)	Uncertain Significance	ACADVL:c.1406G>A (p.Arg469Gln)	Pathogenic			TRUE	Under 5 times
ACADVL:c.1367G>A (p.Arg456His)	Pathogenic	ACADVL:c.1367G>A (p.Arg456His)	Pathogenic			FALSE	Under 5 times		17206456
ACADVL:c.1367G>A (p.Arg456His)	Pathogenic	ACADVL:c.1678+19_1678+31del (Intronic)	Uncertain Significance			FALSE	Under 5 times		35281663
ACADVL:c.1367G>A (p.Arg456His)	Pathogenic	ACADVL:c.1844G>A (p.Arg615Gln)	Likely Pathogenic			FALSE	Under 5 times		17999356, 21378393
ACADVL:c.1367G>A (p.Arg456His)	Pathogenic	ACADVL:c.538G>A (p.Ala180Thr)	Pathogenic			FALSE	Under 5 times		29268767
ACADVL:c.1372T>C (p.Phe458Leu)	Pathogenic	ACADVL:c.1679-6G>A (Intronic)	Pathogenic			FALSE	Under 5 times		9709714
ACADVL:c.1372T>C (p.Phe458Leu)	Pathogenic	ACADVL:c.1679_1680insCAGA (p.Glu561Argfs*2)	Pathogenic			TRUE	Under 5 times
ACADVL:c.1372T>C (p.Phe458Leu)	Pathogenic	ACADVL:c.753-2A>C (Intronic)	Pathogenic			FALSE	Under 5 times		10738914
ACADVL:c.1375C>T (p.Arg459Trp)	Likely Pathogenic	ACADVL:c.1375C>T (p.Arg459Trp)	Likely Pathogenic			FALSE	Under 5 times		27209629
ACADVL:c.1375dup (p.Arg459Profs*4)	Pathogenic	ACADVL:c.1678+3_1678+6del (p.?)	Uncertain Significance			FALSE	Under 5 times		37404675
ACADVL:c.1375dup (p.Arg459Profs*4)	Pathogenic	ACADVL:c.1700G>A (p.Arg567Gln)	Pathogenic			FALSE	Under 5 times		36109795
ACADVL:c.1376G>A (p.Arg459Gln)	Pathogenic	ACADVL:c.1376G>A (p.Arg459Gln)	Pathogenic			FALSE	Under 5 times		30194637
ACADVL:c.1376G>A (p.Arg459Gln)	Pathogenic	ACADVL:c.1531C>T (p.Arg511Trp)	Pathogenic			FALSE	Under 5 times		23798014
ACADVL:c.1376G>A (p.Arg459Gln)	Pathogenic	ACADVL:c.1754C>T (p.Ala585Val)	Uncertain Significance			FALSE	Under 5 times		25214167
ACADVL:c.1376G>A (p.Arg459Gln)	Pathogenic	ACADVL:c.277+1G>A (Intronic)	Pathogenic			FALSE	Under 5 times		30194637
ACADVL:c.138+2T>C (Intronic)	Pathogenic	ACADVL:c.1366C>T (p.Arg456Cys)	Likely Pathogenic			FALSE	Under 5 times		35281663
ACADVL:c.1385_1388del (p.Glu462Glyfs*29)	Likely Pathogenic	ACADVL:c.1385_1388del (p.Glu462Glyfs*29)	Likely Pathogenic			FALSE	Under 5 times		38516188
ACADVL:c.1387G>A (p.Gly463Arg)	Likely Pathogenic	ACADVL:c.1684_1685del (p.Gln562Valfs*29)	Pathogenic			FALSE	Under 5 times		31794763
ACADVL:c.1388G>A (p.Gly463Glu)	Uncertain Significance	ACADVL:c.753-2A>C (Intronic)	Pathogenic			FALSE	Under 5 times		38651394
ACADVL:c.1391C>A (p.Thr464Lys)	Likely Pathogenic	ACADVL:c.1391C>A (p.Thr464Lys)	Likely Pathogenic			FALSE	Under 5 times		25085675
ACADVL:c.1405C>T (p.Arg469Trp)	Pathogenic	ACADVL:c.1405C>T (p.Arg469Trp)	Pathogenic			FALSE	Under 5 times		12208138, 17999356, 9973285
ACADVL:c.1405C>T (p.Arg469Trp)	Pathogenic	ACADVL:c.1468G>C (p.Ala490Pro)	Pathogenic			FALSE	Under 5 times		30194637
ACADVL:c.1405C>T (p.Arg469Trp)	Pathogenic			HADHA:c.2131C>A (p.Pro711Thr)	Uncertain Significance	TRUE	Under 5 times
ACADVL:c.1406G>A (p.Arg469Gln)	Pathogenic	ACADVL:c.1182+1G>A (Intronic)	Pathogenic			FALSE	Under 5 times		34194748
ACADVL:c.1406G>A (p.Arg469Gln)	Pathogenic	ACADVL:c.1406G>A (p.Arg469Gln)	Pathogenic			FALSE	5-10 times	Elevated circulating creatine kinase concentration (5), Myalgia (5), Malaise/fatigue (4), Myoglobinuria (3), Arrhythmia (2), Hypoglycemia (2), Muscle stiffness (2), Nausea (2), Urine discoloration (2), Cardiomyopathy (1), Deceased (1), Rhabdomyolysis (1)	17514507, 24305961, 25834949, 26881790, 38516404, 9973285
ACADVL:c.1411T>C (p.Phe471Leu)	Uncertain Significance	ACADVL:c.1411T>C (p.Phe471Leu)	Uncertain Significance			FALSE	Under 5 times		24305961, 25834949
ACADVL:c.1430G>A (p.Cys477Tyr)	Likely Pathogenic	ACADVL:c.753-2A>C (Intronic)	Pathogenic			FALSE	Under 5 times		10738914, 2066862
ACADVL:c.1434+2T>C (Intronic)	Pathogenic	ACADVL:c.1349G>A (p.Arg450His)	Pathogenic			FALSE	Under 5 times		30904546
ACADVL:c.1434G>A (p.Met478Ile)	Pathogenic	ACADVL:c.1376G>A (p.Arg459Gln)	Pathogenic			FALSE	Under 5 times		30904546
ACADVL:c.1435-3T>A (p.?)	Likely Pathogenic	ACADVL:c.1405C>T (p.Arg469Trp)	Pathogenic			FALSE	Under 5 times		38651394
ACADVL:c.1444_1448del (p.Lys482Alafs*78)	Pathogenic	ACADVL:c.1511_1516del (p.Glu504_Ala505del)	Pathogenic			FALSE	Under 5 times		24305961
ACADVL:c.1444_1448del (p.Lys482Alafs*78)	Pathogenic	ACADVL:c.848T>C (p.Val283Ala)	Pathogenic			FALSE	Under 5 times		38372965
ACADVL:c.1500_1502del (p.Leu502del)	Pathogenic	ACADVL:c.1500_1502del (p.Leu502del)	Pathogenic			FALSE	11-20 times	Exercise intolerance (3), Myalgia (3), Myoglobinuria (3), Rhabdomyolysis (3), Abnormality of metabolism/homeostasis (2), Dizziness (1), Elevated circulating creatine kinase concentration (1), Mobilization difficulties (1), Muscle spasm (1), Renal insufficiency/failure (1), Urine discoloration (1)	16488171, 19327992, 24765510, 25456746, 27246109, 27943070, 28871440, 32793418, 32928639
ACADVL:c.1500_1502del (p.Leu502del)	Pathogenic	ACADVL:c.779C>T (p.Thr260Met)	Pathogenic			FALSE	Under 5 times		35066899
ACADVL:c.1502T>C (p.Leu501Pro)	Likely Pathogenic	ACADVL:c.1502T>C (p.Leu501Pro)	Likely Pathogenic			FALSE	Under 5 times		29373990
ACADVL:c.1504C>G (p.Leu502Val)	Pathogenic	ACADVL:c.1844G>A (p.Arg615Gln)	Likely Pathogenic			FALSE	Under 5 times		27209629
ACADVL:c.1522C>T (p.Gln508*)	Pathogenic	ACADVL:c.1349G>A (p.Arg450His)	Pathogenic			FALSE	Under 5 times		31893530
ACADVL:c.1531C>T (p.Arg511Trp)	Pathogenic	ACADVL:c.1678+3_1678+6del (Intronic)	Likely Pathogenic			TRUE	Under 5 times
ACADVL:c.1531C>T (p.Arg511Trp)	Pathogenic	ACADVL:c.1700G>A (p.Arg567Gln)	Pathogenic			TRUE	Under 5 times
ACADVL:c.1531C>T (p.Arg511Trp)	Pathogenic	ACADVL:c.442A>G (p.Ser148Gly)	Likely Pathogenic			FALSE	Under 5 times		17999356
ACADVL:c.1531C>T (p.Arg511Trp)	Pathogenic	ACADVL:c.621_622+9del (Intronic) ACADVL:c.622+14del (Intronic)	Pathogenic Uncertain Significance			FALSE	Under 5 times		35095998
ACADVL:c.1532G>A (p.Arg511Gln)	Pathogenic	ACADVL:c.103_112dup (p.Arg38Profs*24)	Pathogenic			FALSE	Under 5 times		29519241
ACADVL:c.1541G>A (p.Gly514Glu)	Likely Pathogenic	ACADVL:c.1700G>A (p.Arg567Gln)	Pathogenic			FALSE	Under 5 times		23480858
ACADVL:c.1557del (p.Ser520Valfs*10)	Pathogenic	ACADVL:c.1557del (p.Ser520Valfs*10)	Pathogenic			FALSE	Under 5 times		32518924
ACADVL:c.1567G>A (p.Gly523Arg)	Uncertain Significance	ACADVL:c.1820G>C (p.Cys607Ser)	Pathogenic			FALSE	Under 5 times		28747690
ACADVL:c.1591C>T (p.Arg531Trp)	Pathogenic	ACADVL:c.1269+1G>A (Intronic)	Pathogenic			FALSE	Under 5 times		21932095
ACADVL:c.1591C>T (p.Arg531Trp)	Pathogenic	ACADVL:c.1678+1G>C (Intronic)	Pathogenic			FALSE	Under 5 times		35281659
ACADVL:c.1605+1G>T (Intronic)	Pathogenic	ACADVL:c.1605+1G>T (Intronic)	Pathogenic			FALSE	Under 5 times		38784038
ACADVL:c.1605+1G>T (Intronic)	Pathogenic	ACADVL:c.848T>C (p.Val283Ala)	Pathogenic			FALSE	Under 5 times		35066899
ACADVL:c.1605+3A>G (Intronic)	Uncertain Significance	ACADVL:c.1837C>T (p.Arg613Trp)	Pathogenic			TRUE	Under 5 times
ACADVL:c.1606-3_1606-2del (Intronic)	Pathogenic	ACADVL:c.265C>T (p.Pro89Ser)	Likely Pathogenic			FALSE	Under 5 times		11131350, 11914034, 17999356
ACADVL:c.1612C>T (p.Arg538Trp)	Uncertain Significance	ACADVL:c.1616C>A (p.Ala539Asp)	Likely Pathogenic			TRUE	Under 5 times
ACADVL:c.1617T>C (p.Ala539=)	Uncertain Significance	ACADVL:c.1708_1717dup (p.Ile573Argfs*22)	Pathogenic			FALSE	Under 5 times		27209629
ACADVL:c.1619T>C (p.Leu540Pro)	Likely Pathogenic	ACADVL:c.1707_1715dup (p.Asp570_Ala572dup)	Pathogenic			FALSE	Under 5 times		34638902, 36078043
ACADVL:c.1619T>C (p.Leu540Pro)	Likely Pathogenic	ACADVL:c.1708_1716dup (p.Asp570_Ala572dup)	Pathogenic			FALSE	Under 5 times		28871440, 32928639, 34194748
ACADVL:c.1619T>C (p.Leu540Pro)	Likely Pathogenic	ACADVL:c.1708_1717dup (p.Ile573Argfs*22)	Pathogenic			FALSE	Under 5 times		30445591
ACADVL:c.1639G>A (p.Val547Met)	Pathogenic	ACADVL:c.727C>T (p.Leu243Phe)	Pathogenic			FALSE	Under 5 times		31844625
ACADVL:c.1666_1668del (p.Lys556del)	Likely Pathogenic	ACADVL:c.829_831del (p.Glu277del)	Pathogenic			FALSE	Under 5 times		30194637
ACADVL:c.1673T>C (p.Ile558Thr)	Uncertain Significance	ACADVL:c.520G>A (p.Val174Met)	Pathogenic			FALSE	Under 5 times		31191348, 32558070
ACADVL:c.1678+4A>T (Intronic)	Uncertain Significance	ACADVL:c.1682_1701del (p.Glu561Alafs*24) ACADVL:c.1803G>A (p.Met601Ile)	Pathogenic Uncertain Significance			TRUE	Under 5 times
ACADVL:c.1678+4A>T (Intronic)	Uncertain Significance	ACADVL:c.1803G>A (p.Met601Ile)	Uncertain Significance			TRUE	Under 5 times
ACADVL:c.1679-6G>A (Intronic)	Pathogenic	ACADVL:c.1679-6G>A (Intronic)	Pathogenic			FALSE	Under 5 times		27943070, 9973285
ACADVL:c.1679_1680insCAGA (p.Glu561Argfs*2)	Pathogenic	ACADVL:c.1679_1680insCAGA (p.Glu561Argfs*2)	Pathogenic			FALSE	Under 5 times		8845838
ACADVL:c.1700G>A (p.Arg567Gln)	Pathogenic	ACADVL:c.1700G>A (p.Arg567Gln)	Pathogenic			FALSE	Under 5 times		30194637, 32518924
ACADVL:c.1700G>A (p.Arg567Gln)	Pathogenic	ACADVL:c.753-2A>C (Intronic)	Pathogenic			FALSE	Under 5 times		38651394
ACADVL:c.1700G>A (p.Arg567Gln)	Pathogenic	ACADVL:c.753-6C>A (Intronic)	Uncertain Significance			FALSE	Under 5 times		23798014
ACADVL:c.1700G>A (p.Arg567Gln)	Pathogenic	ACADVL:c.883C>A (p.Pro295Thr)	Likely Pathogenic			FALSE	Under 5 times		30194637
ACADVL:c.1708_1717dup (p.Ile573Argfs*22)	Pathogenic	ACADVL:c.1619T>C (p.Leu540Pro)	Likely Pathogenic			FALSE	Under 5 times		23480858
ACADVL:c.1748C>T (p.Ser583Leu)	Pathogenic	ACADVL:c.1748C>T (p.Ser583Leu)	Pathogenic			FALSE	Under 5 times		32518924
ACADVL:c.1793A>G (p.His598Arg)	Uncertain Significance	ACADVL:c.? (p.Cys607Ser)	Likely Pathogenic			FALSE	Under 5 times		35400565
ACADVL:c.1795G>A (p.Glu599Lys)	Uncertain Significance	ACADVL:c.1464C>T (p.Gly488=)	Uncertain Significance			FALSE	Under 5 times		36787440
ACADVL:c.1801del (p.Met601Cysfs*79)	Pathogenic	ACADVL:c.1246G>A (p.Ala416Thr)	Pathogenic			FALSE	Under 5 times		15210884
ACADVL:c.1807dup (p.Cys603Leufs*2)	Pathogenic	ACADVL:c.1807dup (p.Cys603Leufs*2)	Pathogenic			FALSE	Under 5 times		27590926
ACADVL:c.1827+1G>A (Intronic)	Pathogenic	ACADVL:c.1367G>A (p.Arg456His)	Pathogenic			FALSE	Under 5 times		30194637
ACADVL:c.1837C>T (p.Arg613Trp)	Pathogenic	ACADVL:c.1322G>A (p.Gly441Asp)	Pathogenic			FALSE	Under 5 times		10077518, 28871440, 32928639
ACADVL:c.1837C>T (p.Arg613Trp)	Pathogenic	ACADVL:c.1400T>C (p.Ile467Thr)	Pathogenic			FALSE	Under 5 times		27943070
ACADVL:c.1837C>T (p.Arg613Trp)	Pathogenic	ACADVL:c.1541G>A (p.Gly514Glu)	Likely Pathogenic			FALSE	Under 5 times		30194637
ACADVL:c.1837C>T (p.Arg613Trp)	Pathogenic	ACADVL:c.1699_1700delinsTC (p.Arg567Ser)	Uncertain Significance			FALSE	Under 5 times		16183823
ACADVL:c.1837C>T (p.Arg613Trp)	Pathogenic	ACADVL:c.1837C>T (p.Arg613Trp)	Pathogenic			FALSE	Under 5 times		19327992, 33123633
ACADVL:c.1837C>T (p.Arg613Trp)	Pathogenic	ACADVL:c.205-8_205-7delinsGC (Intronic)	Likely Pathogenic			FALSE	Under 5 times		29111448, 33986768
ACADVL:c.1837C>T (p.Arg613Trp)	Pathogenic	ACADVL:c.239G>A (p.Gly80Asp)	Likely Pathogenic			FALSE	Under 5 times		30194637
ACADVL:c.1837C>T (p.Arg613Trp)	Pathogenic	ACADVL:c.343-1del (Intronic)	Likely Pathogenic			FALSE	Under 5 times		10077518, 4022672, 7479827, 7769092, 8554073
ACADVL:c.1837C>T (p.Arg613Trp)	Pathogenic	ACADVL:c.685C>T (p.Arg229*)	Pathogenic			FALSE	Under 5 times		17999356
ACADVL:c.1837C>T (p.Arg613Trp)	Pathogenic	ACADVL:c.848T>C (p.Val283Ala)	Pathogenic			FALSE	Under 5 times		30194637
ACADVL:c.1838G>A (p.Arg613Gln)	Pathogenic	ACADVL:c.1678+4A>T (Intronic)	Uncertain Significance			FALSE	Under 5 times		30194637
ACADVL:c.1838G>A (p.Arg613Gln)	Pathogenic			CPT1A:c.1850G>A (p.Arg617Gln)	Uncertain Significance	TRUE	Under 5 times
ACADVL:c.1838G>C (p.Arg613Pro)	Pathogenic	ACADVL:c.1838G>C (p.Arg613Pro)	Pathogenic			FALSE	Under 5 times		16183823
ACADVL:c.1843C>T (p.Arg615*)	Pathogenic	ACADVL:c.1292A>G (p.Asp431Gly)	Pathogenic			FALSE	Under 5 times		27029698
ACADVL:c.1843C>T (p.Arg615*)	Pathogenic	ACADVL:c.1346A>C (p.Glu449Ala)	Likely Pathogenic			FALSE	Under 5 times		38863445
ACADVL:c.1843C>T (p.Arg615*)	Pathogenic	ACADVL:c.? (p.Gly354Lys)	Uncertain Significance			FALSE	Under 5 times		11596652
ACADVL:c.1844G>A (p.Arg615Gln)	Likely Pathogenic	ACADVL:c.911C>T (p.Ala304Val)	Pathogenic			FALSE	Under 5 times		21932095
ACADVL:c.1894C>T (p.Arg632Cys)	Uncertain Significance	ACADVL:c.1748C>G (p.Ser583Trp)	Likely Pathogenic			FALSE	Under 5 times		38229914
ACADVL:c.1894C>T (p.Arg632Cys)	Uncertain Significance	ACADVL:c.1968A>C (p.*656Cysext*54)	Uncertain Significance			FALSE	Under 5 times		27209629
ACADVL:c.190A>T (p.Lys64*)	Pathogenic	ACADVL:c.1349G>A (p.Arg450His)	Pathogenic			TRUE	Under 5 times
ACADVL:c.1933_1934delinsAA (p.Gly645Asn)	Uncertain Significance	ACADVL:c.1037dup (p.Ala347Glyfs*12)	Pathogenic			FALSE	Under 5 times		16183823
ACADVL:c.194C>T (p.Pro65Leu)	Conflict	ACADVL:c.739A>C (p.Lys247Gln) ACADVL:c.194C>T (p.Pro65Leu) ACADVL:c.739A>C (p.Lys247Gln)	Likely Pathogenic Conflict Likely Pathogenic			FALSE	Under 5 times		10790204, 17999356
ACADVL:c.199A>T (p.Lys67*)	Pathogenic	ACADVL:c.1121A>C (p.His374Pro)	Likely Pathogenic			FALSE	Under 5 times		30194637, 35281663
ACADVL:c.199A>T (p.Lys67*)	Pathogenic	ACADVL:c.1292A>G (p.Asp431Gly)	Pathogenic			TRUE	Under 5 times
ACADVL:c.199A>T (p.Lys67*)	Pathogenic	ACADVL:c.848T>C (p.Val283Ala)	Pathogenic			TRUE	Under 5 times
ACADVL:c.205-2A>G (Intronic)	Likely Pathogenic	ACADVL:c.257A>G (p.Gln86Arg)	Uncertain Significance	HADHA:c.1925G>T (p.Gly642Val)	Uncertain Significance	TRUE	Under 5 times
ACADVL:c.205-8_205-7delinsGC (Intronic)	Likely Pathogenic	ACADVL:c.388_390del (p.Glu130del)	Pathogenic			FALSE	Under 5 times		30194637
ACADVL:c.227G>A (p.Gly76Glu)	Likely Pathogenic	ACADVL:c.227G>A (p.Gly76Glu)	Likely Pathogenic			FALSE	Under 5 times		30194637
ACADVL:c.227G>A (p.Gly76Glu)	Likely Pathogenic	ACADVL:c.614T>C (p.Leu205Pro)	Pathogenic			FALSE	Under 5 times		16860141, 16950999
ACADVL:c.253dup (p.Asp85Glyfs*19)	Pathogenic	ACADVL:c.469A>G (p.Asn157Asp)	Likely Pathogenic			FALSE	Under 5 times		31358473
ACADVL:c.260T>C (p.Val87Ala)	Pathogenic	ACADVL:c.1145del (p.Lys382Serfs*11)	Pathogenic			TRUE	Under 5 times
ACADVL:c.265C>T (p.Pro89Ser)	Likely Pathogenic	ACADVL:c.? (p.Ala536Tyrfs*15)	Pathogenic			FALSE	Under 5 times		25737446, 31844625
ACADVL:c.266C>A (p.Pro89Gln)	Likely Pathogenic	ACADVL:c.? (p.Gly289Arg)	Pathogenic			FALSE	Under 5 times		35400565
ACADVL:c.272C>A (p.Pro91Gln)	Likely Pathogenic	ACADVL:c.1177A>G (p.Thr393Ala)	Uncertain Significance			TRUE	Under 5 times
ACADVL:c.272C>A (p.Pro91Gln)	Likely Pathogenic	ACADVL:c.577G>C (p.Gly193Arg)	Likely Pathogenic			FALSE	Under 5 times		16435213, 17999356, 25737446, 25834949
ACADVL:c.272C>T (p.Pro91Leu)	Likely Pathogenic	ACADVL:c.272C>T (p.Pro91Leu)	Likely Pathogenic			FALSE	Under 5 times		23966064, 32558070
ACADVL:c.276C>T (p.Ser92=)	Uncertain Significance	ACADVL:c.1102_1103del (p.Gln368Valfs*26)	Pathogenic			TRUE	Under 5 times
ACADVL:c.277+1G>A (p.?)	Pathogenic	ACADVL:c.896_898del (p.Lys299del)	Pathogenic			FALSE	Under 5 times		11486898
ACADVL:c.294_297del (p.Gln98Hisfs*18)	Pathogenic	ACADVL:c.1182+1G>A (Intronic)	Pathogenic			FALSE	Under 5 times		27209629
ACADVL:c.298_299del (p.Gln100Valfs*3)	Pathogenic	ACADVL:c.298C>T (p.Gln100*)	Pathogenic			FALSE	Under 5 times		24801231
ACADVL:c.305T>C (p.Leu102Pro)	Uncertain Significance	ACADVL:c.878+1G>C (Intronic)	Pathogenic			FALSE	Under 5 times		35400565
ACADVL:c.307A>T (p.Lys103*)	Pathogenic	ACADVL:c.? (p.Cys607Ser)	Likely Pathogenic			FALSE	Under 5 times		35400565
ACADVL:c.329C>T (p.Ser110Phe)	Uncertain Significance	ACADVL:c.? (p.Met478Ile)	Uncertain Significance			FALSE	Under 5 times		35400565
ACADVL:c.331dup (p.Arg111Profs*13)	UNKNOWN	ACADVL:c.428G>A (p.Gly143Asp)	Pathogenic			TRUE	Under 5 times
ACADVL:c.332G>A (p.Arg111His)	Uncertain Significance	ACADVL:c.1673T>C (p.Ile558Thr)	Uncertain Significance			TRUE	Under 5 times
ACADVL:c.339C>A (p.Phe113Leu)	Likely Pathogenic	ACADVL:c.623G>A (p.Gly208Glu)	Pathogenic			FALSE	Under 5 times		30194637
ACADVL:c.339C>A (p.Phe113Leu)	Likely Pathogenic	ACADVL:c.833_835del (p.Lys278del)	Pathogenic			FALSE	Under 5 times		38651394
ACADVL:c.343del (p.Glu115Lysfs*2)	Pathogenic	ACADVL:c.1146G>C (p.Lys382Asn)	Pathogenic			FALSE	Under 5 times		23867825
ACADVL:c.343del (p.Glu115Lysfs*2)	Pathogenic	ACADVL:c.1198G>A (p.Val400Met)	Likely Pathogenic			FALSE	Under 5 times		34194748
ACADVL:c.343del (p.Glu115Lysfs*2)	Pathogenic	ACADVL:c.1244C>T (p.Ala415Val)	Likely Pathogenic			FALSE	Under 5 times		28871440, 32928639
ACADVL:c.343del (p.Glu115Lysfs*2)	Pathogenic	ACADVL:c.343del (p.Glu115Lysfs*2)	Pathogenic			FALSE	Under 5 times		35281659
ACADVL:c.343del (p.Glu115Lysfs*2)	Pathogenic	ACADVL:c.848T>C (p.Val283Ala)	Pathogenic			TRUE	Under 5 times
ACADVL:c.364A>G (p.Asn122Asp)	Pathogenic	ACADVL:c.1616C>A (p.Ala539Asp)	Likely Pathogenic			FALSE	Under 5 times		27943070
ACADVL:c.364A>G (p.Asn122Asp)	Pathogenic	ACADVL:c.364A>G (p.Asn122Asp)	Pathogenic			FALSE	Under 5 times		16115821, 17999356, 20060901, 25737446, 34638902
ACADVL:c.378G>T (p.Glu126Asp)	Uncertain Significance	ACADVL:c.1064T>C (p.Ile355Thr)	Pathogenic			TRUE	Under 5 times
ACADVL:c.37C>T (p.Gln13*)	Pathogenic	ACADVL:c.856A>G (p.Arg286Gly)	Pathogenic			FALSE	Under 5 times		17999356, 20060901
ACADVL:c.388_390del (p.Glu130del)	Pathogenic	ACADVL:c.1621del (p.Glu541Serfs*11)	Pathogenic			FALSE	Under 5 times		10077518
ACADVL:c.388_390del (p.Glu130del)	Pathogenic	ACADVL:c.1843C>T (p.Arg615*)	Pathogenic			FALSE	Under 5 times		10431122
ACADVL:c.388_390del (p.Glu130del)	Pathogenic	ACADVL:c.277+2T>G (Intronic)	Pathogenic			FALSE	Under 5 times		22847164
ACADVL:c.388_390del (p.Glu130del)	Pathogenic	ACADVL:c.829_831del (p.Glu277del)	Pathogenic			FALSE	Under 5 times		27209629
ACADVL:c.399del (p.Trp133Cysfs*84)	Pathogenic	ACADVL:c.1838G>A (p.Arg613Gln)	Pathogenic			FALSE	Under 5 times		33610471
ACADVL:c.406C>T (p.Leu136Phe)	Uncertain Significance	ACADVL:c.406C>T (p.Leu136Phe)	Uncertain Significance			FALSE	Under 5 times		38157116
ACADVL:c.419G>A (p.Gly140Glu)	Pathogenic	ACADVL:c.1468G>C (p.Ala490Pro)	Pathogenic			TRUE	Under 5 times
ACADVL:c.419G>A (p.Gly140Glu)	Pathogenic	ACADVL:c.1800A>C (p.Lys600Asn)	Uncertain Significance			FALSE	Under 5 times		15210884
ACADVL:c.419G>A (p.Gly140Glu)	Pathogenic	ACADVL:c.1800A>T (p.Lys600Asn)	Uncertain Significance			FALSE	Under 5 times		35400565
ACADVL:c.421del (p.Ala141Profs*76)	Pathogenic	ACADVL:c.853G>C (p.Glu285Gln)	Pathogenic			TRUE	Under 5 times
ACADVL:c.425T>C (p.Phe142Ser)	Uncertain Significance	ACADVL:c.425T>C (p.Phe142Ser)	Uncertain Significance			FALSE	Under 5 times		27629047
ACADVL:c.428G>A (p.Gly143Asp)	Pathogenic	ACADVL:c.655C>A (p.Pro219Thr)	Pathogenic			TRUE	Under 5 times
ACADVL:c.428_467del (p.Gly143Alafs*61)	Pathogenic	ACADVL:c.689C>T (p.Thr230Ile)	Uncertain Significance			FALSE	Under 5 times		36356723
ACADVL:c.439C>T (p.Pro147Ser)	Uncertain Significance	ACADVL:c.956C>A (p.Ser319*)	Pathogenic			FALSE	Under 5 times		27209629
ACADVL:c.454G>A (p.Gly152Ser)	Likely Pathogenic	ACADVL:c.996dup (p.Ala333Cysfs*26)	Pathogenic			FALSE	Under 5 times		31844625, 35400565
ACADVL:c.454G>C (p.Gly152Arg)	Likely Pathogenic	ACADVL:c.1700G>A (p.Arg567Gln)	Pathogenic			FALSE	Under 5 times		37626534
ACADVL:c.455G>A (p.Gly152Asp)	Pathogenic	ACADVL:c.833_835del (p.Lys278del)	Pathogenic			FALSE	Under 5 times		19327992
ACADVL:c.480C>A (p.Tyr160*)	Pathogenic	ACADVL:c.1349G>A (p.Arg450His)	Pathogenic			FALSE	Under 5 times		39188284
ACADVL:c.481G>A (p.Ala161Thr)	Pathogenic	ACADVL:c.1153C>T (p.Arg385Trp)	Pathogenic			TRUE	Under 5 times
ACADVL:c.481G>A (p.Ala161Thr)	Pathogenic	ACADVL:c.1711G>A (p.Gly571Arg)	Uncertain Significance			FALSE	Under 5 times		33123633
ACADVL:c.481G>A (p.Ala161Thr)	Pathogenic	ACADVL:c.848T>C (p.Val283Ala)	Pathogenic			FALSE	Under 5 times		16950999
ACADVL:c.481G>A (p.Ala161Thr)	Pathogenic	ACADVL:c.902G>A (p.Gly301Asp)	Likely Pathogenic			TRUE	Under 5 times
ACADVL:c.481G>A (p.Ala161Thr)	Pathogenic	ACADVL:c.1908dup (p.Ile637Hisfs*53)	Pathogenic	CPT1A:c.1685G>C (p.Cys562Ser)	Uncertain Significance	TRUE	Under 5 times
ACADVL:c.491T>G (p.Val164Gly)	Likely Pathogenic	ACADVL:c.848T>C (p.Val283Ala)	Pathogenic			TRUE	Under 5 times
ACADVL:c.497_498del (p.Ile166Serfs*5)	Pathogenic	ACADVL:c.652G>A (p.Glu218Lys)	Pathogenic			TRUE	Under 5 times
ACADVL:c.505A>G (p.Met169Val)	Uncertain Significance	ACADVL:c.637G>A (p.Ala213Thr) ACADVL:c.1370T>C (p.Ile457Thr)	Pathogenic Uncertain Significance			TRUE	Under 5 times
ACADVL:c.506T>C (p.Met169Thr)	Uncertain Significance	ACADVL:c.606_609del (p.Pro203Serfs*13)	Pathogenic			FALSE	Under 5 times		33996489
ACADVL:c.514C>G (p.Leu172Val)	Likely Pathogenic	ACADVL:c.623-18_623-16del (Intronic)	Uncertain Significance			FALSE	Under 5 times		31844625, 35400565
ACADVL:c.515T>C (p.Leu172Pro)	Likely Pathogenic	ACADVL:c.1332+2T>A (Intronic)	Pathogenic			FALSE	Under 5 times		30194637
ACADVL:c.515T>C (p.Leu172Pro)	Likely Pathogenic	ACADVL:c.538G>A (p.Ala180Thr)	Pathogenic			FALSE	Under 5 times		31844625, 35400565
ACADVL:c.515T>C (p.Leu172Pro)	Likely Pathogenic	ACADVL:c.637G>A (p.Ala213Thr)	Pathogenic			FALSE	Under 5 times		34638902
ACADVL:c.520G>A (p.Val174Met)	Pathogenic	ACADVL:c.1097G>A (p.Arg366His) ACADVL:c.1844G>A (p.Arg615Gln)	Pathogenic Likely Pathogenic			FALSE	Under 5 times		28755359, 35281663
ACADVL:c.520G>A (p.Val174Met)	Pathogenic	ACADVL:c.1102_1103del (p.Gln368Valfs*26)	Pathogenic			TRUE	Under 5 times
ACADVL:c.520G>A (p.Val174Met)	Pathogenic	ACADVL:c.1181A>T (p.Glu394Val)	Uncertain Significance			FALSE	Under 5 times		35342266
ACADVL:c.520G>A (p.Val174Met)	Pathogenic	ACADVL:c.1213G>A (p.Asp405Asn)	Uncertain Significance			TRUE	Under 5 times
ACADVL:c.520G>A (p.Val174Met)	Pathogenic	ACADVL:c.1349G>A (p.Arg450His)	Pathogenic			FALSE	Under 5 times		18670371
ACADVL:c.520G>A (p.Val174Met)	Pathogenic	ACADVL:c.1825G>A (p.Glu609Lys)	Pathogenic			FALSE	Under 5 times		30445591, 34638902, 36078043
ACADVL:c.520G>A (p.Val174Met)	Pathogenic	ACADVL:c.520G>A (p.Val174Met)	Pathogenic			FALSE	Under 5 times		16115821, 17999356, 20060901, 21378393
ACADVL:c.520G>A (p.Val174Met)	Pathogenic	ACADVL:c.622+1G>T (Intronic)	Pathogenic			FALSE	Under 5 times		32061778
ACADVL:c.520G>A (p.Val174Met)	Pathogenic	ACADVL:c.753-2A>C (Intronic)	Pathogenic			FALSE	Under 5 times		35066899
ACADVL:c.520G>A (p.Val174Met)	Pathogenic	ACADVL:c.833_835del (p.Lys278del)	Pathogenic			FALSE	Under 5 times		23430950, 26881790, 32463482
ACADVL:c.520G>A (p.Val174Met)	Pathogenic	ACADVL:c.869G>A (p.Gly290Asp)	Uncertain Significance			TRUE	Under 5 times
ACADVL:c.520G>A (p.Val174Met)	Pathogenic	ACADVL:c.946C>T (p.Arg316Trp)	Pathogenic			TRUE	Under 5 times
ACADVL:c.520G>A (p.Val174Met)	Pathogenic	ACADVL:c.965T>C (p.Val322Ala)	Pathogenic			TRUE	Under 5 times
ACADVL:c.533T>C (p.Leu178Pro)	Likely Pathogenic	ACADVL:c.753-2A>G (Intronic)	UNKNOWN			TRUE	Under 5 times
ACADVL:c.535G>T (p.Gly179Trp)	Uncertain Significance	ACADVL:c.1613G>C (p.Arg538Pro)	Likely Pathogenic			FALSE	Under 5 times		19327992
ACADVL:c.535G>T (p.Gly179Trp)	Uncertain Significance	ACADVL:c.848T>C (p.Val283Ala)	Pathogenic			FALSE	Under 5 times		38651394
ACADVL:c.538G>A (p.Ala180Thr)	Pathogenic	ACADVL:c.1367G>A (p.Arg456His)	Pathogenic			FALSE	Under 5 times		30194637
ACADVL:c.538G>A (p.Ala180Thr)	Pathogenic	ACADVL:c.790A>G (p.Lys264Glu)	Likely Pathogenic			FALSE	Under 5 times		35400565
ACADVL:c.538G>A (p.Ala180Thr)	Pathogenic	ACADVL:c.853G>C (p.Glu285Gln)	Pathogenic			TRUE	Under 5 times
ACADVL:c.538G>A (p.Ala180Thr)	Pathogenic	ACADVL:c.947G>A (p.Arg316Gln)	Pathogenic			TRUE	Under 5 times
ACADVL:c.538G>A (p.Ala180Thr)	Pathogenic	ACADVL:c.? (p.Tyr201* )	Pathogenic			FALSE	Under 5 times		32798077
ACADVL:c.538G>A (p.Ala180Thr)	Pathogenic			HADHA:c.1528G>C (p.Glu510Gln)	Pathogenic	TRUE	Under 5 times
ACADVL:c.538G>A (p.Ala180Thr)	Pathogenic			HADHA:c.2020dup (p.Gln674Profs*11)	Pathogenic	TRUE	Under 5 times
ACADVL:c.541C>T (p.His181Tyr)	Pathogenic	ACADVL:c.541C>T (p.His181Tyr)	Pathogenic			FALSE	Under 5 times		27943070
ACADVL:c.541dup (p.His181Profs*72)	Pathogenic	ACADVL:c.1040C>T (p.Ala347Val)	Uncertain Significance			FALSE	Under 5 times		32061778
ACADVL:c.541dup (p.His181Profs*72)	Pathogenic	ACADVL:c.1072A>G (p.Lys358Glu)	Pathogenic			FALSE	Under 5 times		32463482, 38372965
ACADVL:c.553G>A (p.Gly185Ser)	Pathogenic	ACADVL:c.1043_1065dup (p.Ile356Trpfs*5)	Pathogenic			TRUE	Under 5 times
ACADVL:c.553G>A (p.Gly185Ser)	Pathogenic	ACADVL:c.1153C>T (p.Arg385Trp)	Pathogenic			FALSE	Under 5 times		32655480
ACADVL:c.553G>A (p.Gly185Ser)	Pathogenic	ACADVL:c.1246G>A (p.Ala416Thr)	Pathogenic			FALSE	Under 5 times		35400565
ACADVL:c.553G>A (p.Gly185Ser)	Pathogenic	ACADVL:c.1276G>A (p.Ala426Thr)	Likely Pathogenic			FALSE	Under 5 times		28771436
ACADVL:c.553G>A (p.Gly185Ser)	Pathogenic	ACADVL:c.1349G>A (p.Arg450His)	Pathogenic			FALSE	Under 5 times		39188284
ACADVL:c.553G>A (p.Gly185Ser)	Pathogenic	ACADVL:c.753-2A>C (Intronic)	Pathogenic			FALSE	Under 5 times		17999356, 20060901, 21378393
ACADVL:c.553G>A (p.Gly185Ser)	Pathogenic	ACADVL:c.848T>C (p.Val283Ala)	Pathogenic			FALSE	Under 5 times		31620161
ACADVL:c.553G>A (p.Gly185Ser)	Pathogenic	ACADVL:c.878+1G>C (Intronic)	Pathogenic			FALSE	Under 5 times		22841441, 31844625, 35400565
ACADVL:c.553G>A (p.Gly185Ser)	Pathogenic	ACADVL:c.881G>A (p.Gly294Glu)	Likely Pathogenic			FALSE	Under 5 times		17999356, 25737446
ACADVL:c.553G>A (p.Gly185Ser)	Pathogenic	ACADVL:c.? (p.Cys607Ser)	Likely Pathogenic			FALSE	Under 5 times		35400565
ACADVL:c.563G>A (p.Gly188Asp)	Likely Pathogenic	ACADVL:c.1280G>A (p.Trp427*)	Pathogenic			FALSE	Under 5 times		31794763
ACADVL:c.566T>C (p.Ile189Thr)	Uncertain Significance	ACADVL:c.1182+1G>A (Intronic)	Pathogenic			FALSE	Under 5 times		23480858
ACADVL:c.575T>C (p.Phe192Ser)	Uncertain Significance	ACADVL:c.779C>T (p.Thr260Met)	Pathogenic			TRUE	Under 5 times
ACADVL:c.575T>G (p.Phe192Cys)	Likely Pathogenic	ACADVL:c.848T>C (p.Val283Ala)	Pathogenic			FALSE	Under 5 times		38651394
ACADVL:c.577G>C (p.Gly193Arg)	Likely Pathogenic	ACADVL:c.577G>C (p.Gly193Arg)	Likely Pathogenic			FALSE	Under 5 times		24305961
ACADVL:c.577G>C (p.Gly193Arg)	Likely Pathogenic	ACADVL:c.680C>T (p.Ser227Phe)	Uncertain Significance			FALSE	Under 5 times		39035620
ACADVL:c.602A>G (p.Tyr201Cys)	Pathogenic	ACADVL:c.1468G>C (p.Ala490Pro)	Pathogenic			FALSE	Under 5 times		14517516, 17457695
ACADVL:c.605T>A (p.Leu202His)	Likely Pathogenic	ACADVL:c.1182+1G>A (Intronic)	Pathogenic			FALSE	Under 5 times		36109795
ACADVL:c.605T>A (p.Leu202His)	Likely Pathogenic	ACADVL:c.1591C>T (p.Arg531Trp)	Pathogenic			FALSE	Under 5 times		31031081
ACADVL:c.605T>C (p.Leu202Pro)	Pathogenic	ACADVL:c.1837C>T (p.Arg613Trp)	Pathogenic			FALSE	Under 5 times		34194748
ACADVL:c.605T>C (p.Leu202Pro)	Pathogenic	ACADVL:c.848T>C (p.Val283Ala)	Pathogenic			FALSE	Under 5 times		27209629
ACADVL:c.614T>G (p.Leu205Arg)	Likely Pathogenic	ACADVL:c.? (p.Cys607Ser)	Likely Pathogenic			FALSE	Under 5 times		35400565
ACADVL:c.619T>C (p.Ser207Pro)	Pathogenic	ACADVL:c.1770_1773del (p.Ser590Argfs*89)	Pathogenic			FALSE	Under 5 times		26927351
ACADVL:c.619T>C (p.Ser207Pro)	Pathogenic	ACADVL:c.878+1G>C (Intronic)	Pathogenic			FALSE	Under 5 times		26927351
ACADVL:c.622G>A (p.Gly208Arg)	Likely Pathogenic	ACADVL:c.689C>T (p.Thr230Ile)	Uncertain Significance			FALSE	Under 5 times		27209629
ACADVL:c.628A>C (p.Thr210Pro)	Uncertain Significance	ACADVL:c.1273G>A (p.Ala425Thr)	Pathogenic	HADHA:c.2027G>T (p.Arg676Leu)	Uncertain Significance	TRUE	Under 5 times
ACADVL:c.628A>C (p.Thr210Pro)	Uncertain Significance	ACADVL:c.194C>T (p.Pro65Leu)	Conflict			FALSE	Under 5 times		27209629
ACADVL:c.637G>A (p.Ala213Thr)	Pathogenic	ACADVL:c.1001T>G (p.Met334Arg) ACADVL:c.1370T>C (p.Ile457Thr)	Pathogenic Uncertain Significance			TRUE	Under 5 times
ACADVL:c.637G>A (p.Ala213Thr)	Pathogenic	ACADVL:c.1065_1067del (p.Ile356del)	Pathogenic			FALSE	Under 5 times		28871440, 32928639
ACADVL:c.637G>A (p.Ala213Thr)	Pathogenic	ACADVL:c.637G>A (p.Ala213Thr)	Pathogenic			FALSE	Under 5 times		12213615, 9164788
ACADVL:c.637G>A (p.Ala213Thr)	Pathogenic	ACADVL:c.848T>C (p.Val283Ala)	Pathogenic			TRUE	Under 5 times
ACADVL:c.637G>C (p.Ala213Pro)	Likely Pathogenic	ACADVL:c.637G>C (p.Ala213Pro)	Likely Pathogenic			FALSE	Under 5 times		10077518
ACADVL:c.642_643del (p.Phe214Leufs*38)	Pathogenic	ACADVL:c.1349G>A (p.Arg450His)	Pathogenic			FALSE	Under 5 times		31620161
ACADVL:c.642_643del (p.Phe214Leufs*38)	Pathogenic	ACADVL:c.642_643del (p.Phe214Leufs*38)	Pathogenic			FALSE	Under 5 times		34465376
ACADVL:c.643T>C (p.Cys215Arg)	Pathogenic	ACADVL:c.643T>C (p.Cys215Arg)	Pathogenic			FALSE	5-10 times	Elevated circulating creatine kinase concentration (2), Exercise intolerance (2), Hypoglycemia (2), Myalgia (2), Abnormality of metabolism/homeostasis (1), Cardiac-other (1), Cardiomyopathy (1), Limb-girdle muscle weakness (1), Liver abnormality (1), Loss of muscle force (1), Malaise/fatigue (1), Myoglobinuria (1), Myopathy (1), Rhabdomyolysis (1), Seizure (1)	24305961, 25834949, 28755359, 32061778, 38372965
ACADVL:c.644_647del (p.Cys215*)	Pathogenic	ACADVL:c.1144A>C (p.Lys382Gln)	Pathogenic			FALSE	Under 5 times		15210884
ACADVL:c.644_647del (p.Cys215*)	Pathogenic	ACADVL:c.1349G>A (p.Arg450His)	Pathogenic			FALSE	Under 5 times		15210884
ACADVL:c.652G>A (p.Glu218Lys)	Pathogenic	ACADVL:c.652G>A (p.Glu218Lys)	Pathogenic			FALSE	Under 5 times		34184355
ACADVL:c.652_682dup (p.Ile228Argfs*35)	Pathogenic	ACADVL:c.1138C>A (p.Gln380Lys)	Uncertain Significance			TRUE	Under 5 times
ACADVL:c.65C>A (p.Ser22*)	Pathogenic	ACADVL:c.1280G>A (p.Trp427*)	Pathogenic			FALSE	Under 5 times		24801231
ACADVL:c.65C>A (p.Ser22*)	Pathogenic	ACADVL:c.65C>A (p.Ser22*)	Pathogenic			FALSE	More than 30 times	Elevated circulating creatine kinase concentration (3), Rhabdomyolysis (3), Cardiomyopathy (1)	10790204, 28980192, 29789446, 32518924, 33549744, 36356723
ACADVL:c.661A>G (p.Ser221Gly)	Uncertain Significance	ACADVL:c.848T>C (p.Val283Ala)	Pathogenic			FALSE	Under 5 times		33986768
ACADVL:c.664G>A (p.Gly222Arg)	Pathogenic	ACADVL:c.1512G>C (p.Glu504Asp)	Pathogenic			FALSE	Under 5 times		16443431
ACADVL:c.664G>A (p.Gly222Arg)	Pathogenic	ACADVL:c.1512G>T (p.Glu504Asp)	Pathogenic			FALSE	Under 5 times		17999356, 21378393, 24898617
ACADVL:c.664G>A (p.Gly222Arg)	Pathogenic	ACADVL:c.664G>A (p.Gly222Arg)	Pathogenic			FALSE	Under 5 times		17999356, 20060901
ACADVL:c.664G>C (p.Gly222Arg)	Pathogenic	ACADVL:c.1183-11T>G (Intronic)	Likely Benign			FALSE	Under 5 times		25652019
ACADVL:c.664G>C (p.Gly222Arg)	Pathogenic	ACADVL:c.1605+1G>T (Intronic)	Pathogenic			FALSE	Under 5 times		24801231
ACADVL:c.664G>C (p.Gly222Arg)	Pathogenic	ACADVL:c.878+3G>T (Intronic)	Uncertain Significance			FALSE	Under 5 times		31844625
ACADVL:c.664G>C (p.Gly222Arg)	Pathogenic	ACADVL:c.896A>T (p.Lys299Met)	Pathogenic			FALSE	Under 5 times		25652019
ACADVL:c.685C>T (p.Arg229*)	Pathogenic	ACADVL:c.1144A>C (p.Lys382Gln)	Pathogenic			FALSE	Under 5 times		31497477, 32798077, 35400565
ACADVL:c.685C>T (p.Arg229*)	Pathogenic	ACADVL:c.1226C>T (p.Thr409Met)	Pathogenic			FALSE	Under 5 times		35400565
ACADVL:c.685C>T (p.Arg229*)	Pathogenic	ACADVL:c.1711G>A (p.Gly571Arg)	Uncertain Significance			FALSE	Under 5 times		27246109
ACADVL:c.685C>T (p.Arg229*)	Pathogenic	ACADVL:c.685C>T (p.Arg229*)	Pathogenic			FALSE	Under 5 times		26404456, 33549744, 36356723
ACADVL:c.689C>T (p.Thr230Ile)	Uncertain Significance	ACADVL:c.1923G>C (p.Leu641Phe)	Likely Pathogenic			TRUE	Under 5 times
ACADVL:c.689C>T (p.Thr230Ile)	Uncertain Significance	ACADVL:c.428_467del (p.Gly143Alafs*61)	Pathogenic			FALSE	Under 5 times		26404456, 33549744
ACADVL:c.694G>A (p.Ala232Thr)	Pathogenic	ACADVL:c.1388G>A (p.Gly463Glu)	Uncertain Significance			FALSE	Under 5 times		16895136, 28871440, 32928639
ACADVL:c.694G>A (p.Ala232Thr)	Pathogenic	ACADVL:c.1535G>A (p.Arg512Gln)	Uncertain Significance			TRUE	Under 5 times
ACADVL:c.709T>C (p.Cys237Arg)	Likely Pathogenic	ACADVL:c.1532G>A (p.Arg511Gln)	Pathogenic			FALSE	Under 5 times		18670371
ACADVL:c.709T>C (p.Cys237Arg)	Likely Pathogenic	ACADVL:c.709T>C (p.Cys237Arg)	Likely Pathogenic			FALSE	Under 5 times		35400565
ACADVL:c.711_712del (p.Cys237Trpfs*15)	Pathogenic	ACADVL:c.1393A>C (p.Asn465His)	Likely Pathogenic			FALSE	Under 5 times		39210374
ACADVL:c.711_712del (p.Cys237Trpfs*15)	Pathogenic	ACADVL:c.711_712del (p.Cys237Trpfs*15)	Pathogenic			TRUE	Under 5 times
ACADVL:c.721T>A (p.Tyr241Asn)	Uncertain Significance	ACADVL:c.1213G>A (p.Asp405Asn)	Uncertain Significance			TRUE	Under 5 times
ACADVL:c.727C>T (p.Leu243Phe)	Pathogenic	ACADVL:c.1639G>A (p.Val547Met)	Pathogenic			FALSE	5-10 times	Hypoglycemia (2), Rhabdomyolysis (2), Seizure (2), Autism/behavior (1), Bronchial asthma (1), Developmental delay (1), Elevated circulating creatine kinase concentration (1), High blood cpk (1), Malaise/fatigue (1), Myalgia (1), Rhabdomyolysis attacks (1)	29552494, 30023301, 31372341, 32798077, 35400565
ACADVL:c.739A>G (p.Lys247Glu)	Likely Pathogenic	ACADVL:c.896_898del (p.Lys299del)	Pathogenic			FALSE	Under 5 times		10077518
ACADVL:c.753T>G (p.Ser251Arg)	Uncertain Significance	ACADVL:c.1276G>A (p.Ala426Thr)	Likely Pathogenic			FALSE	Under 5 times		39816989
ACADVL:c.757G>A (p.Gly253Arg)	Uncertain Significance			HADHA:c.1970C>T (p.Ala657Val)	Uncertain Significance	TRUE	Under 5 times
ACADVL:c.760G>A (p.Gly254Ser)	Pathogenic	ACADVL:c.1322G>A (p.Gly441Asp)	Pathogenic			TRUE	Under 5 times
ACADVL:c.760G>A (p.Gly254Ser)	Pathogenic	ACADVL:c.1754C>A (p.Ala585Asp)	Uncertain Significance	CPT1A:c.1163+4C>T (Intronic)	Uncertain Significance	TRUE	Under 5 times
ACADVL:c.761G>A (p.Gly254Asp)	Likely Pathogenic	ACADVL:c.761G>A (p.Gly254Asp)	Likely Pathogenic			FALSE	Under 5 times		28755359, 35281663
ACADVL:c.764T>C (p.Leu255Pro)	Likely Pathogenic	ACADVL:c.848T>C (p.Val283Ala)	Pathogenic			TRUE	Under 5 times
ACADVL:c.770del (p.Asp257Alafs*19)	Pathogenic	ACADVL:c.1613G>C (p.Arg538Pro)	Likely Pathogenic			FALSE	5-10 times	Rhabdomyolysis (3), Exercise intolerance (2), Myalgia (2), Elevated circulating creatine kinase concentration (1), Hypoglycemia (1), Hypotonia (1), Liver abnormality (1), Muscle weakness (1)	27209629, 34194748
ACADVL:c.773T>C (p.Ile258Thr)	Pathogenic	ACADVL:c.1358G>A (p.Arg453Gln)	Pathogenic			FALSE	Under 5 times		33986768
ACADVL:c.773T>C (p.Ile258Thr)	Pathogenic	ACADVL:c.865G>A (p.Gly289Arg)	Pathogenic			FALSE	Under 5 times		30194637
ACADVL:c.778A>C (p.Thr260Pro)	Likely Pathogenic	ACADVL:c.? (p.Cys607Ser)	Likely Pathogenic			FALSE	Under 5 times		35400565
ACADVL:c.778_779dup (p.Val261Argfs*16)	Pathogenic	ACADVL:c.778_779dup (p.Val261Argfs*16)	Pathogenic			FALSE	Under 5 times		27943070
ACADVL:c.779C>T (p.Thr260Met)	Pathogenic	ACADVL:c.1246G>A (p.Ala416Thr)	Pathogenic			FALSE	Under 5 times		35400565
ACADVL:c.779C>T (p.Thr260Met)	Pathogenic	ACADVL:c.1443A>T (p.Gly481=)	Uncertain Significance			FALSE	Under 5 times		27943070
ACADVL:c.779C>T (p.Thr260Met)	Pathogenic	ACADVL:c.1500_1502del (p.Leu502del)	Pathogenic			FALSE	Under 5 times		19327992
ACADVL:c.779C>T (p.Thr260Met)	Pathogenic	ACADVL:c.1700G>A (p.Arg567Gln)	Pathogenic			FALSE	Under 5 times		29268767
ACADVL:c.779C>T (p.Thr260Met)	Pathogenic	ACADVL:c.1733T>C (p.Met578Thr)	Uncertain Significance			FALSE	Under 5 times		36109795
ACADVL:c.779C>T (p.Thr260Met)	Pathogenic	ACADVL:c.1918_1921del (p.Ala640Trpfs*39)	Pathogenic			FALSE	Under 5 times		17999356, 20060901
ACADVL:c.779C>T (p.Thr260Met)	Pathogenic	ACADVL:c.779C>T (p.Thr260Met)	Pathogenic			FALSE	Under 5 times		16950999, 19327992, 30194637, 32518924
ACADVL:c.779C>T (p.Thr260Met)	Pathogenic	ACADVL:c.842C>A (p.Ala281Asp)	Pathogenic			FALSE	Under 5 times		19327992, 27943070, 7583594, 8422439, 8845838
ACADVL:c.779C>T (p.Thr260Met)	Pathogenic	ACADVL:c.848T>C (p.Val283Ala)	Pathogenic			FALSE	Under 5 times		38372965
ACADVL:c.779C>T (p.Thr260Met)	Pathogenic	ACADVL:c.887_888del (p.Pro296Argfs*17)	Pathogenic			TRUE	Under 5 times
ACADVL:c.779C>T (p.Thr260Met)	Pathogenic	ACADVL:c.896_898del (p.Lys299del)	Pathogenic			FALSE	Under 5 times		10077518
ACADVL:c.779C>T (p.Thr260Met)	Pathogenic	ACADVL:c.996dup (p.Ala333Cysfs*26)	Pathogenic			FALSE	Under 5 times		35400565
ACADVL:c.782T>C (p.Val261Ala)	Likely Pathogenic	ACADVL:c.1678+1G>T (Intronic)	Pathogenic			TRUE	Under 5 times
ACADVL:c.790A>G (p.Lys264Glu)	Likely Pathogenic	ACADVL:c.1153C>T (p.Arg385Trp)	Pathogenic			FALSE	Under 5 times		15210884, 35400565
ACADVL:c.790A>G (p.Lys264Glu)	Likely Pathogenic	ACADVL:c.1246G>A (p.Ala416Thr)	Pathogenic			FALSE	Under 5 times		15210884, 35400565
ACADVL:c.790A>G (p.Lys264Glu)	Likely Pathogenic	ACADVL:c.1309A>G (p.Met437Val)	Likely Pathogenic			FALSE	Under 5 times		11914034, 17999356, 21378393, 31844625, 35400565
ACADVL:c.790A>G (p.Lys264Glu)	Likely Pathogenic	ACADVL:c.1349G>A (p.Arg450His)	Pathogenic			FALSE	Under 5 times		15210884, 35400565
ACADVL:c.790A>G (p.Lys264Glu)	Likely Pathogenic	ACADVL:c.1748C>T (p.Ser583Leu)	Pathogenic			FALSE	Under 5 times		15210884
ACADVL:c.790A>G (p.Lys264Glu)	Likely Pathogenic	ACADVL:c.790A>G (p.Lys264Glu)	Likely Pathogenic			FALSE	5-10 times	Myalgia (1), Myopathy (1)	15210884, 17999356, 21378393, 31844625, 35400565
ACADVL:c.790A>G (p.Lys264Glu)	Likely Pathogenic	ACADVL:c.833_835del (p.Lys278del)	Pathogenic			FALSE	Under 5 times		16895136
ACADVL:c.790A>G (p.Lys264Glu)	Likely Pathogenic	ACADVL:c.996dup (p.Ala333Cysfs*26)	Pathogenic			FALSE	Under 5 times		35400565
ACADVL:c.790A>G (p.Lys264Glu)	Likely Pathogenic	ACADVL:c.? (p.Cys607Ser)	Likely Pathogenic			FALSE	Under 5 times		35400565
ACADVL:c.796C>G (p.Pro266Ala)	Uncertain Significance	ACADVL:c.1153C>T (p.Arg385Trp)	Pathogenic			FALSE	Under 5 times		25655073
ACADVL:c.797_798del (p.Pro266Argfs*31)	Pathogenic			CPT1A:c.2142G>A (p.Pro714=)	Uncertain Significance	TRUE	Under 5 times
ACADVL:c.799_802del (p.Val267Glnfs*8)	Pathogenic	ACADVL:c.799_802del (p.Val267Glnfs*8)	Pathogenic			FALSE	Under 5 times		10790204, 11914034, 27995075, 28283530, 33549744, 36356723
ACADVL:c.809del (p.Pro270Glnfs*6)	Pathogenic	ACADVL:c.1700G>A (p.Arg567Gln)	Pathogenic			TRUE	Under 5 times
ACADVL:c.829_831del (p.Glu277del)	Pathogenic	ACADVL:c.1096C>T (p.Arg366Cys)	Pathogenic			TRUE	Under 5 times
ACADVL:c.829_831del (p.Glu277del)	Pathogenic	ACADVL:c.1316G>A (p.Gly439Asp)	Pathogenic			TRUE	Under 5 times
ACADVL:c.829_831del (p.Glu277del)	Pathogenic	ACADVL:c.1370T>A (p.Ile457Asn)	Likely Pathogenic			FALSE	Under 5 times		23430948
ACADVL:c.829_831del (p.Glu277del)	Pathogenic	ACADVL:c.829_831del (p.Glu277del)	Pathogenic			FALSE	Under 5 times		32518924
ACADVL:c.829_831del (p.Glu277del)	Pathogenic	ACADVL:c.848T>C (p.Val283Ala)	Pathogenic			FALSE	Under 5 times		38372965
ACADVL:c.829_831del (p.Glu277del)	Pathogenic	ACADVL:c.848T>C (p.Val283Ala) ACADVL:c.950T>C (p.Val317Ala)	Pathogenic Uncertain Significance			FALSE	Under 5 times		27209629
ACADVL:c.829_831del (p.Glu277del)	Pathogenic	ACADVL:c.848T>C (p.Val283Ala)	Pathogenic	HADHA:c.919-2A>G (Intronic)	Likely Pathogenic	TRUE	Under 5 times
ACADVL:c.833_835del (p.Lys278del)	Pathogenic	ACADVL:c.1376G>A (p.Arg459Gln)	Pathogenic			FALSE	Under 5 times		19327992
ACADVL:c.833_835del (p.Lys278del)	Pathogenic	ACADVL:c.833_835del (p.Lys278del)	Pathogenic			FALSE	Under 5 times		10407852, 24305961
ACADVL:c.839C>T (p.Thr280Ile)	Likely Pathogenic	ACADVL:c.1076C>T (p.Ala359Val)	Pathogenic			TRUE	Under 5 times
ACADVL:c.842C>G (p.Ala281Gly)	Likely Pathogenic	ACADVL:c.1246G>A (p.Ala416Thr)	Pathogenic			FALSE	Under 5 times		35400565
ACADVL:c.848T>C (p.Val283Ala)	Pathogenic	ACADVL:c.104del (p.Pro35Leufs*26)	Pathogenic			FALSE	Under 5 times		25834949, 27518779, 32061778
ACADVL:c.848T>C (p.Val283Ala)	Pathogenic	ACADVL:c.1072A>G (p.Lys358Glu)	Pathogenic			FALSE	Under 5 times		21932095
ACADVL:c.848T>C (p.Val283Ala)	Pathogenic	ACADVL:c.1081G>A (p.Asp361Asn)	Likely Pathogenic			FALSE	Under 5 times		32061778
ACADVL:c.848T>C (p.Val283Ala)	Pathogenic	ACADVL:c.1096C>T (p.Arg366Cys)	Pathogenic			TRUE	Under 5 times
ACADVL:c.848T>C (p.Val283Ala)	Pathogenic	ACADVL:c.1097G>A (p.Arg366His)	Pathogenic			FALSE	Under 5 times		27246109
ACADVL:c.848T>C (p.Val283Ala)	Pathogenic	ACADVL:c.1127T>C (p.Phe376Ser)	Pathogenic			TRUE	Under 5 times
ACADVL:c.848T>C (p.Val283Ala)	Pathogenic	ACADVL:c.1141_1143del (p.Glu381del)	Pathogenic			FALSE	Under 5 times		25834949, 32276429, 32463482, 33597881
ACADVL:c.848T>C (p.Val283Ala)	Pathogenic	ACADVL:c.1146G>C (p.Lys382Asn)	Pathogenic			TRUE	Under 5 times
ACADVL:c.848T>C (p.Val283Ala)	Pathogenic	ACADVL:c.1153C>T (p.Arg385Trp)	Pathogenic			FALSE	Under 5 times		23798014
ACADVL:c.848T>C (p.Val283Ala)	Pathogenic	ACADVL:c.1177A>G (p.Thr393Ala)	Uncertain Significance			FALSE	Under 5 times		33123633
ACADVL:c.848T>C (p.Val283Ala)	Pathogenic	ACADVL:c.1182+1G>A (Intronic)	Pathogenic			FALSE	Under 5 times		38651394
ACADVL:c.848T>C (p.Val283Ala)	Pathogenic	ACADVL:c.1182+3G>T (Intronic)	Uncertain Significance			FALSE	Under 5 times		23480858, 27209629, 30445591, 34194748
ACADVL:c.848T>C (p.Val283Ala)	Pathogenic	ACADVL:c.1220G>C (p.Gly407Ala)	Pathogenic			FALSE	5-10 times		23798014, 28755359, 35281663
ACADVL:c.848T>C (p.Val283Ala)	Pathogenic	ACADVL:c.1226C>T (p.Thr409Met)	Pathogenic			FALSE	Under 5 times		31031081
ACADVL:c.848T>C (p.Val283Ala)	Pathogenic	ACADVL:c.1253G>A (p.Ser418Asn)	Pathogenic			FALSE	Under 5 times		30194637
ACADVL:c.848T>C (p.Val283Ala)	Pathogenic	ACADVL:c.1258A>C (p.Ile420Leu)	Pathogenic			FALSE	Under 5 times		23480858, 36078043
ACADVL:c.848T>C (p.Val283Ala)	Pathogenic	ACADVL:c.1270G>A (p.Glu424Lys)	Uncertain Significance			FALSE	Under 5 times		23798014
ACADVL:c.848T>C (p.Val283Ala)	Pathogenic	ACADVL:c.1273G>A (p.Ala425Thr)	Pathogenic			FALSE	Under 5 times		27209629
ACADVL:c.848T>C (p.Val283Ala)	Pathogenic	ACADVL:c.1316G>A (p.Gly439Asp)	Pathogenic			FALSE	Under 5 times		31031081
ACADVL:c.848T>C (p.Val283Ala)	Pathogenic	ACADVL:c.1316del (p.Gly439Valfs*5)	Pathogenic			FALSE	Under 5 times		30194637
ACADVL:c.848T>C (p.Val283Ala)	Pathogenic	ACADVL:c.1322G>A (p.Gly441Asp)	Pathogenic			FALSE	5-10 times	Elevated circulating creatine kinase concentration (3), Exercise intolerance (1), Fever (1), Hypoglycemia (1), Hypotonia (1), Lethargy (1), Limpness in extremities (1), Malaise/fatigue (1), Muscle weakness (1), Myalgia (1), Myoglobinuria (1), Rhabdomyolysis (1), Seizure (1), Urine discoloration (1), Vomiting (1)	16443431, 17999356, 19333779, 21378393, 25834949, 32061778, 32558070
ACADVL:c.848T>C (p.Val283Ala)	Pathogenic	ACADVL:c.1357C>T (p.Arg453*)	Pathogenic			FALSE	Under 5 times		29268767
ACADVL:c.848T>C (p.Val283Ala)	Pathogenic	ACADVL:c.1366C>G (p.Arg456Gly)	Likely Pathogenic			FALSE	Under 5 times		32061778
ACADVL:c.848T>C (p.Val283Ala)	Pathogenic	ACADVL:c.1375dup (p.Arg459Profs*4)	Pathogenic			FALSE	Under 5 times		36109795
ACADVL:c.848T>C (p.Val283Ala)	Pathogenic	ACADVL:c.1376G>A (p.Arg459Gln)	Pathogenic			FALSE	5-10 times		14517516, 21429517, 30194637
ACADVL:c.848T>C (p.Val283Ala)	Pathogenic	ACADVL:c.1384G>A (p.Glu462Lys)	Pathogenic			FALSE	Under 5 times		17999356, 21378393
ACADVL:c.848T>C (p.Val283Ala)	Pathogenic	ACADVL:c.1405C>T (p.Arg469Trp)	Pathogenic			FALSE	Under 5 times		27246109
ACADVL:c.848T>C (p.Val283Ala)	Pathogenic	ACADVL:c.1434+14T>C (Intronic)	Uncertain Significance			TRUE	Under 5 times
ACADVL:c.848T>C (p.Val283Ala)	Pathogenic	ACADVL:c.1444_1448del (p.Lys482Alafs*78) ACADVL:c.1511_1516del (p.Glu504_Ala505del)	Pathogenic Pathogenic			FALSE	Under 5 times		25834949, 26881790, 32463482
ACADVL:c.848T>C (p.Val283Ala)	Pathogenic	ACADVL:c.1467T>G (p.Ser489Arg)	Uncertain Significance			TRUE	Under 5 times
ACADVL:c.848T>C (p.Val283Ala)	Pathogenic	ACADVL:c.1468G>C (p.Ala490Pro)	Pathogenic			FALSE	Under 5 times		10077518
ACADVL:c.848T>C (p.Val283Ala)	Pathogenic	ACADVL:c.1500_1502del (p.Leu502del)	Pathogenic			FALSE	Under 5 times		30194637, 38651394
ACADVL:c.848T>C (p.Val283Ala)	Pathogenic	ACADVL:c.1505T>C (p.Leu502Pro)	Pathogenic			FALSE	Under 5 times		27209629
ACADVL:c.848T>C (p.Val283Ala)	Pathogenic	ACADVL:c.1532G>C (p.Arg511Pro)	Likely Pathogenic			FALSE	Under 5 times		27209629
ACADVL:c.848T>C (p.Val283Ala)	Pathogenic	ACADVL:c.1699C>T (p.Arg567Trp)	Likely Pathogenic			FALSE	Under 5 times		35281659
ACADVL:c.848T>C (p.Val283Ala)	Pathogenic	ACADVL:c.1700G>A (p.Arg567Gln)	Pathogenic			FALSE	Under 5 times		32061778
ACADVL:c.848T>C (p.Val283Ala)	Pathogenic	ACADVL:c.1748C>T (p.Ser583Leu)	Pathogenic			FALSE	Under 5 times		23774949
ACADVL:c.848T>C (p.Val283Ala)	Pathogenic	ACADVL:c.1814_1815del (p.Thr605Metfs*19)	Pathogenic			FALSE	Under 5 times		30194637
ACADVL:c.848T>C (p.Val283Ala)	Pathogenic	ACADVL:c.1816T>C (p.Trp606Arg)	Pathogenic			FALSE	Under 5 times		35281659
ACADVL:c.848T>C (p.Val283Ala)	Pathogenic	ACADVL:c.1826A>C (p.Glu609Ala)	Uncertain Significance			TRUE	Under 5 times
ACADVL:c.848T>C (p.Val283Ala)	Pathogenic	ACADVL:c.1837C>T (p.Arg613Trp)	Pathogenic			FALSE	Under 5 times		35281659
ACADVL:c.848T>C (p.Val283Ala)	Pathogenic	ACADVL:c.1838G>A (p.Arg613Gln)	Pathogenic			FALSE	Under 5 times		35281659
ACADVL:c.848T>C (p.Val283Ala)	Pathogenic	ACADVL:c.1838G>C (p.Arg613Pro)	Pathogenic			FALSE	Under 5 times		35281659
ACADVL:c.848T>C (p.Val283Ala)	Pathogenic	ACADVL:c.1843C>T (p.Arg615*)	Pathogenic			TRUE	Under 5 times
ACADVL:c.848T>C (p.Val283Ala)	Pathogenic	ACADVL:c.1923G>C (p.Leu641Phe)	Likely Pathogenic			FALSE	Under 5 times		27246109
ACADVL:c.848T>C (p.Val283Ala)	Pathogenic	ACADVL:c.1924G>A (p.Val642Met)	Uncertain Significance			FALSE	Under 5 times		31031081
ACADVL:c.848T>C (p.Val283Ala)	Pathogenic	ACADVL:c.194C>T (p.Pro65Leu)	Conflict			FALSE	Under 5 times		14517516
ACADVL:c.848T>C (p.Val283Ala)	Pathogenic	ACADVL:c.1957C>T (p.Leu653Phe)	Uncertain Significance			TRUE	Under 5 times
ACADVL:c.848T>C (p.Val283Ala)	Pathogenic	ACADVL:c.1958T>C (p.Leu653Pro)	Uncertain Significance			TRUE	Under 5 times
ACADVL:c.848T>C (p.Val283Ala)	Pathogenic	ACADVL:c.253dup (p.Asp85Glyfs*19)	Pathogenic			FALSE	Under 5 times		27209629
ACADVL:c.848T>C (p.Val283Ala)	Pathogenic	ACADVL:c.260T>C (p.Val87Ala)	Pathogenic			FALSE	Under 5 times		30194637
ACADVL:c.848T>C (p.Val283Ala)	Pathogenic	ACADVL:c.277G>A (p.Val93Met)	Uncertain Significance			FALSE	Under 5 times		32061778
ACADVL:c.848T>C (p.Val283Ala)	Pathogenic	ACADVL:c.331C>T (p.Arg111Cys)	Uncertain Significance			FALSE	Under 5 times		30194637
ACADVL:c.848T>C (p.Val283Ala)	Pathogenic	ACADVL:c.335del (p.Phe112Serfs*5)	Pathogenic			FALSE	Under 5 times		35281659
ACADVL:c.848T>C (p.Val283Ala)	Pathogenic	ACADVL:c.339C>A (p.Phe113Leu)	Likely Pathogenic			FALSE	Under 5 times		21932095
ACADVL:c.848T>C (p.Val283Ala)	Pathogenic	ACADVL:c.342+1G>C (Intronic)	Pathogenic			FALSE	Under 5 times		20060901
ACADVL:c.848T>C (p.Val283Ala)	Pathogenic	ACADVL:c.343-1G>A (Intronic)	Pathogenic			FALSE	Under 5 times		31983732
ACADVL:c.848T>C (p.Val283Ala)	Pathogenic	ACADVL:c.343del (p.Glu115Lysfs*2)	Pathogenic			FALSE	Under 5 times		27246109
ACADVL:c.848T>C (p.Val283Ala)	Pathogenic	ACADVL:c.388_390del (p.Glu130del)	Pathogenic			FALSE	Under 5 times		30194637
ACADVL:c.848T>C (p.Val283Ala)	Pathogenic	ACADVL:c.476A>G (p.Gln159Arg)	Likely Pathogenic			FALSE	Under 5 times		25456746, 27246109
ACADVL:c.848T>C (p.Val283Ala)	Pathogenic	ACADVL:c.495G>T (p.Glu165Asp)	Uncertain Significance			FALSE	Under 5 times		33123633
ACADVL:c.848T>C (p.Val283Ala)	Pathogenic	ACADVL:c.552del (p.Ile184Metfs*33)	Pathogenic			FALSE	Under 5 times		24503138
ACADVL:c.848T>C (p.Val283Ala)	Pathogenic	ACADVL:c.605T>C (p.Leu202Pro)	Pathogenic			FALSE	Under 5 times		30194637
ACADVL:c.848T>C (p.Val283Ala)	Pathogenic	ACADVL:c.623-21A>G (Intronic)	Uncertain Significance			FALSE	Under 5 times		31031081
ACADVL:c.848T>C (p.Val283Ala)	Pathogenic	ACADVL:c.652G>A (p.Glu218Lys)	Pathogenic			FALSE	Under 5 times		30194637
ACADVL:c.848T>C (p.Val283Ala)	Pathogenic	ACADVL:c.685C>T (p.Arg229*)	Pathogenic			FALSE	Under 5 times		28755359, 35281663
ACADVL:c.848T>C (p.Val283Ala)	Pathogenic	ACADVL:c.694G>A (p.Ala232Thr)	Pathogenic			FALSE	Under 5 times		23798014
ACADVL:c.848T>C (p.Val283Ala)	Pathogenic	ACADVL:c.751A>G (p.Ser251Gly)	Uncertain Significance			FALSE	Under 5 times		26937394
ACADVL:c.848T>C (p.Val283Ala)	Pathogenic	ACADVL:c.753-2A>C (Intronic)	Pathogenic			FALSE	Under 5 times		16488171, 27246109
ACADVL:c.848T>C (p.Val283Ala)	Pathogenic	ACADVL:c.770del (p.Asp257Alafs*19)	Pathogenic			FALSE	Under 5 times		12682504
ACADVL:c.848T>C (p.Val283Ala)	Pathogenic	ACADVL:c.779C>T (p.Thr260Met)	Pathogenic			FALSE	Under 5 times		30194637
ACADVL:c.848T>C (p.Val283Ala)	Pathogenic	ACADVL:c.829_831del (p.Glu277del)	Pathogenic			FALSE	Under 5 times		30194637, 32061778
ACADVL:c.848T>C (p.Val283Ala)	Pathogenic	ACADVL:c.833_835del (p.Lys278del)	Pathogenic			FALSE	Under 5 times		30194637
ACADVL:c.848T>C (p.Val283Ala)	Pathogenic	ACADVL:c.848T>C (p.Val283Ala)	Pathogenic			FALSE	More than 30 times	Elevated circulating creatine kinase concentration (3), Hyperbilirubinemia (2), Cardiac-other (2), Decreased body weight (2), Myalgia (2), Hypoglycemia (2), Lethargy (1), Speech -language delay (1), Pulmonary/respiratory (1), Prematurity (1), Asymptomatic (1), Left aortic arch with aberrant right subclavian artery (1), Autism/behavior (1), Fever (1), Dehydration (1), Constipation (1), Vomiting (1)	14517516, 16115821, 16488171, 17999356, 20547398, 21378393, 21932095, 23798014, 24898617, 25085675, 26385305, 26453363, 27246109, 28755359, 29268767, 30194637, 30761551, 31031081, 32061778, 32793418, 33123633, 33549744, 35281659, 35281663, 36356723, 37671074, 38372965, 38651394
ACADVL:c.848T>C (p.Val283Ala)	Pathogenic	ACADVL:c.865G>A (p.Gly289Arg)	Pathogenic			FALSE	5-10 times		14517516, 23480858, 27246109, 33123633
ACADVL:c.848T>C (p.Val283Ala)	Pathogenic	ACADVL:c.879-8T>A (Intronic)	Uncertain Significance			FALSE	Under 5 times		19208414, 20668464, 32558070
ACADVL:c.848T>C (p.Val283Ala)	Pathogenic	ACADVL:c.883C>A (p.Pro295Thr)	Likely Pathogenic			FALSE	Under 5 times		30194637
ACADVL:c.848T>C (p.Val283Ala)	Pathogenic	ACADVL:c.889_891del (p.Glu297del)	Uncertain Significance			TRUE	Under 5 times
ACADVL:c.848T>C (p.Val283Ala)	Pathogenic	ACADVL:c.896A>T (p.Lys299Met)	Pathogenic			FALSE	Under 5 times		30194637, 35281659
ACADVL:c.848T>C (p.Val283Ala)	Pathogenic	ACADVL:c.938_940del (p.Asp313del)	Uncertain Significance			TRUE	Under 5 times
ACADVL:c.848T>C (p.Val283Ala)	Pathogenic	ACADVL:c.950T>C (p.Val317Ala)	Uncertain Significance			TRUE	5-10 times
ACADVL:c.848T>C (p.Val283Ala)	Pathogenic	ACADVL:c.950T>C (p.Val317Ala) ACADVL:c.1097G>A (p.Arg366His)	Uncertain Significance Pathogenic			FALSE	Under 5 times		27246109
ACADVL:c.848T>C (p.Val283Ala)	Pathogenic	ACADVL:c.950T>C (p.Val317Ala) ACADVL:c.1591C>T (p.Arg531Trp)	Uncertain Significance Pathogenic			TRUE	Under 5 times
ACADVL:c.848T>C (p.Val283Ala)	Pathogenic	ACADVL:c.957G>A (p.Ser319=)	Uncertain Significance			FALSE	Under 5 times		30194637
ACADVL:c.848T>C (p.Val283Ala)	Pathogenic	ACADVL:c.963C>A (p.Asn321Lys)	Uncertain Significance			FALSE	Under 5 times		35281659
ACADVL:c.848T>C (p.Val283Ala)	Pathogenic	ACADVL:c.996del (p.Ala333Profs*20)	Pathogenic			FALSE	Under 5 times		28755359, 35281663
ACADVL:c.848T>C (p.Val283Ala)	Pathogenic	ACADVL:c.? (p.Pro89Hisfs*28)	Pathogenic			FALSE	Under 5 times		26453363
ACADVL:c.848T>C (p.Val283Ala)	Pathogenic			CPT1A:c.2142G>A (p.Pro714=)	Uncertain Significance	TRUE	Under 5 times
ACADVL:c.848T>C (p.Val283Ala)	Pathogenic	ACADVL:c.950T>C (p.Val317Ala) ACADVL:c.1096C>T (p.Arg366Cys)	Uncertain Significance Pathogenic			FALSE	Under 5 times		8845838
ACADVL:c.853G>C (p.Glu285Gln)	Pathogenic	ACADVL:c.1127T>C (p.Phe376Ser)	Pathogenic			TRUE	Under 5 times
ACADVL:c.853G>C (p.Glu285Gln)	Pathogenic	ACADVL:c.1145del (p.Lys382Serfs*11)	Pathogenic			TRUE	Under 5 times
ACADVL:c.853G>C (p.Glu285Gln)	Pathogenic	ACADVL:c.853G>C (p.Glu285Gln)	Pathogenic			TRUE	Under 5 times
ACADVL:c.854A>G (p.Glu285Gly)	Likely Pathogenic	ACADVL:c.1198G>A (p.Val400Met)	Likely Pathogenic			FALSE	Under 5 times		27538624, 29552494, 31372341, 32798077, 35400565
ACADVL:c.856_857del (p.Arg286Glyfs*11)	Pathogenic	ACADVL:c.1128T>G (p.Phe376Leu)	Uncertain Significance			TRUE	Under 5 times
ACADVL:c.862_870del (p.Phe288_Gly290del)	Likely Pathogenic	ACADVL:c.1332+1G>C (p.?)	Pathogenic			FALSE	Under 5 times		39188284
ACADVL:c.864C>T (p.Phe288=)	Uncertain Significance	ACADVL:c.848T>C (p.Val283Ala)	Pathogenic			FALSE	Under 5 times		33549744, 36356723
ACADVL:c.864C>T (p.Phe288=)	Uncertain Significance	ACADVL:c.864C>T (p.Phe288=)	Uncertain Significance			FALSE	Under 5 times		30194637
ACADVL:c.864dup (p.Gly289Argfs*9)	Pathogenic	ACADVL:c.887_888del (p.Pro296Argfs*17)	Pathogenic			FALSE	Under 5 times		30194637
ACADVL:c.865G>A (p.Gly289Arg)	Pathogenic	ACADVL:c.1253G>A (p.Ser418Asn)	Pathogenic			FALSE	Under 5 times		38651394
ACADVL:c.865G>A (p.Gly289Arg)	Pathogenic	ACADVL:c.1376G>A (p.Arg459Gln)	Pathogenic			FALSE	Under 5 times		23798014
ACADVL:c.865G>A (p.Gly289Arg)	Pathogenic	ACADVL:c.1501C>T (p.Leu501=)	Uncertain Significance			FALSE	Under 5 times		27209629
ACADVL:c.865G>A (p.Gly289Arg)	Pathogenic	ACADVL:c.1592G>T (p.Arg531Leu)	Uncertain Significance			FALSE	Under 5 times		27209629
ACADVL:c.865G>A (p.Gly289Arg)	Pathogenic	ACADVL:c.552del (p.Ile184Metfs*33)	Pathogenic			FALSE	Under 5 times		31031081
ACADVL:c.865G>A (p.Gly289Arg)	Pathogenic	ACADVL:c.561A>C (p.Lys187Asn)	Pathogenic			FALSE	Under 5 times		30194637
ACADVL:c.865G>A (p.Gly289Arg)	Pathogenic	ACADVL:c.848T>C (p.Val283Ala)	Pathogenic			FALSE	Under 5 times		23798014
ACADVL:c.869del (p.Gly290Alafs*63)	Pathogenic	ACADVL:c.1097G>A (p.Arg366His)	Pathogenic			FALSE	Under 5 times		32558070
ACADVL:c.869del (p.Gly290Alafs*63)	Pathogenic	ACADVL:c.1310T>C (p.Met437Thr)	Pathogenic			FALSE	Under 5 times		32558070
ACADVL:c.877C>T (p.His293Tyr)	Pathogenic	ACADVL:c.1322G>A (p.Gly441Asp)	Pathogenic			FALSE	Under 5 times		25834949
ACADVL:c.881G>A (p.Gly294Glu)	Likely Pathogenic	ACADVL:c.1360G>A (p.Asp454Asn)	Uncertain Significance			TRUE	Under 5 times
ACADVL:c.881G>A (p.Gly294Glu)	Likely Pathogenic	ACADVL:c.869G>A (p.Gly290Asp)	Uncertain Significance			FALSE	Under 5 times		12208138
ACADVL:c.881_884dup (p.Pro296Alafs*3)	Pathogenic	ACADVL:c.1045G>A (p.Ala349Thr)	UNKNOWN			TRUE	Under 5 times
ACADVL:c.887_888del (p.Pro296Argfs*17)	Pathogenic	ACADVL:c.1182+3G>T (Intronic)	Uncertain Significance			TRUE	Under 5 times
ACADVL:c.887_888del (p.Pro296Argfs*17)	Pathogenic	ACADVL:c.1679-6G>A (Intronic)	Pathogenic			FALSE	Under 5 times		12122118, 23480858, 27590926, 34194748
ACADVL:c.887_888del (p.Pro296Argfs*17)	Pathogenic	ACADVL:c.887_888del (p.Pro296Argfs*17)	Pathogenic			FALSE	Under 5 times		31620161, 31737040
ACADVL:c.889_891del (p.Glu297del)	Uncertain Significance	ACADVL:c.1246G>T (p.Ala416Ser)	Likely Pathogenic			FALSE	Under 5 times		25456746, 27246109
ACADVL:c.895A>G (p.Lys299Glu)	Pathogenic	ACADVL:c.1280G>A (p.Trp427*)	Pathogenic			FALSE	Under 5 times		38784038
ACADVL:c.896A>T (p.Lys299Met)	Pathogenic	ACADVL:c.1505T>A (p.Leu502Gln)	Pathogenic			FALSE	Under 5 times		16880373, 17999356
ACADVL:c.896A>T (p.Lys299Met)	Pathogenic	ACADVL:c.1894C>T (p.Arg632Cys)	Uncertain Significance			FALSE	Under 5 times		35281659
ACADVL:c.896A>T (p.Lys299Met)	Pathogenic	ACADVL:c.298_299del (p.Gln100Valfs*3)	Pathogenic			FALSE	Under 5 times		31794763
ACADVL:c.896_898del (p.Lys299del)	Pathogenic	ACADVL:c.1147C>G (p.Leu383Val)	Uncertain Significance			FALSE	Under 5 times		36078043
ACADVL:c.896_898del (p.Lys299del)	Pathogenic	ACADVL:c.520G>A (p.Val174Met)	Pathogenic			FALSE	Under 5 times		30904546
ACADVL:c.896_898del (p.Lys299del)	Pathogenic	ACADVL:c.623-2A>C (Intronic)	Pathogenic			FALSE	Under 5 times		10077518
ACADVL:c.896_898del (p.Lys299del)	Pathogenic	ACADVL:c.753-2A>C (Intronic)	Pathogenic			FALSE	Under 5 times		10738914
ACADVL:c.896_898del (p.Lys299del)	Pathogenic			HADHA:c.1528G>C (p.Glu510Gln)	Pathogenic	TRUE	Under 5 times
ACADVL:c.898A>C (p.Met300Leu)	Likely Pathogenic	ACADVL:c.1097G>A (p.Arg366His)	Pathogenic			FALSE	Under 5 times		32928639
ACADVL:c.898A>G (p.Met300Val)	Pathogenic	ACADVL:c.1532G>A (p.Arg511Gln)	Pathogenic			FALSE	Under 5 times		27209629
ACADVL:c.899T>C (p.Met300Thr)	Pathogenic	ACADVL:c.899T>C (p.Met300Thr)	Pathogenic			FALSE	Under 5 times		27943070
ACADVL:c.900G>A (p.Met300Ile)	Likely Pathogenic	ACADVL:c.900G>A (p.Met300Ile)	Likely Pathogenic			FALSE	Under 5 times		32558070
ACADVL:c.911C>T (p.Ala304Val)	Pathogenic	ACADVL:c.911C>T (p.Ala304Val)	Pathogenic			FALSE	Under 5 times		32558070
ACADVL:c.922G>T (p.Ala308Ser)	Likely Pathogenic	ACADVL:c.925G>A (p.Glu309Lys) ACADVL:c.928G>C (p.Val310Leu)	Pathogenic Likely Pathogenic			FALSE	Under 5 times		20547398, 21932095
ACADVL:c.925G>A (p.Glu309Lys)	Pathogenic	ACADVL:c.925G>A (p.Glu309Lys)	Pathogenic			FALSE	Under 5 times		34638902
ACADVL:c.926_927del (p.Glu309Glyfs*4)	UNKNOWN	ACADVL:c.1182+1G>A (Intronic)	Pathogenic			TRUE	Under 5 times
ACADVL:c.932del (p.Phe311Serfs*42)	Pathogenic	ACADVL:c.623-1G>A (Intronic)	Pathogenic			FALSE	Under 5 times		10077518
ACADVL:c.947G>A (p.Arg316Gln)	Pathogenic	ACADVL:c.1096C>T (p.Arg366Cys)	Pathogenic			TRUE	Under 5 times
ACADVL:c.947G>A (p.Arg316Gln)	Pathogenic	ACADVL:c.1322G>C (p.Gly441Ala)	Pathogenic			TRUE	Under 5 times
ACADVL:c.947G>A (p.Arg316Gln)	Pathogenic	ACADVL:c.947G>A (p.Arg316Gln)	Pathogenic			TRUE	Under 5 times
ACADVL:c.949G>T (p.Val317Leu)	Likely Pathogenic	ACADVL:c.1269+1G>A (Intronic) ACADVL:c.949G>T (p.Val317Leu) ACADVL:c.1269+1G>A (Intronic)	Pathogenic Likely Pathogenic Pathogenic			FALSE	Under 5 times		21531094
ACADVL:c.950T>C (p.Val317Ala)	Uncertain Significance	ACADVL:c.950T>C (p.Val317Ala)	Uncertain Significance			FALSE	Under 5 times		9973285
ACADVL:c.953C>T (p.Pro318Leu)	Pathogenic	ACADVL:c.1194C>A (p.Tyr398*)	Pathogenic			FALSE	Under 5 times		10529389
ACADVL:c.956C>A (p.Ser319*)	Pathogenic	ACADVL:c.1837C>T (p.Arg613Trp)	Pathogenic			TRUE	Under 5 times
ACADVL:c.961A>G (p.Asn321Asp)	Uncertain Significance	ACADVL:c.1751+1G>A (Intronic)	Pathogenic			FALSE	Under 5 times		23700290
ACADVL:c.996dup (p.Ala333Cysfs*26)	Pathogenic	ACADVL:c.1009C>T (p.Leu337Phe)	Likely Pathogenic			FALSE	Under 5 times		25242572
ACADVL:c.996dup (p.Ala333Cysfs*26)	Pathogenic	ACADVL:c.1639G>A (p.Val547Met)	Pathogenic			FALSE	Under 5 times		18670371
ACADVL:c.996dup (p.Ala333Cysfs*26)	Pathogenic	ACADVL:c.552C>G (p.Ile184Met)	Likely Pathogenic			FALSE	Under 5 times		29519241
ACADVL:c.996dup (p.Ala333Cysfs*26)	Pathogenic			CPT1A:c.1518C>T (p.Gly506=)	Uncertain Significance	TRUE	Under 5 times
ACADVL:c.997_998insT (p.Ala333Valfs*26)	Pathogenic	ACADVL:c.1770_1773del (p.Ser590Argfs*89)	Pathogenic			FALSE	Under 5 times		29519241
ACADVL:c.997_998insT (p.Ala333Valfs*26)	Pathogenic	ACADVL:c.454G>A (p.Gly152Ser)	Likely Pathogenic			FALSE	Under 5 times		22841441
ACADVL:c.997_998insT (p.Ala333Valfs*26)	Pathogenic	ACADVL:c.790A>G (p.Lys264Glu)	Likely Pathogenic			FALSE	Under 5 times		17999356, 19589468, 22841441
ACADVL:c.998_999del (p.Ala333Aspfs*25)	Pathogenic	ACADVL:c.848T>C (p.Val283Ala)	Pathogenic			FALSE	Under 5 times		11486898
ACADVL:c.? (p.Cys607Ser)	Likely Pathogenic	ACADVL:c.778A>C (p.Thr260Pro)	Likely Pathogenic			FALSE	Under 5 times		31844625
ACADVL:c.? (p.Cys607Ser)	Likely Pathogenic	ACADVL:c.? (p.Cys607Ser)	Likely Pathogenic			FALSE	Under 5 times		31844625, 35400565
ACADVL:c.? (p.Gly289Arg)	Pathogenic	ACADVL:c.623G>A (p.Gly208Glu)	Pathogenic			FALSE	Under 5 times		20547398
ACADVL:c.? (p.Gly289Arg)	Pathogenic	ACADVL:c.? (p.Cys607Ser)	Likely Pathogenic			FALSE	Under 5 times		35400565
ACADVL:c.? (p.Gly481Asp)	Likely Pathogenic	ACADVL:c.848T>C (p.Val283Ala)	Pathogenic			FALSE	Under 5 times		16950999
ACADVL:c.? (p.Met478Ile)	Uncertain Significance	ACADVL:c.1532G>A (p.Arg511Gln)	Pathogenic			FALSE	Under 5 times		35400565
ACADVL:c.? (p.Phe112Leu)	Uncertain Significance	ACADVL:c.1349G>A (p.Arg450His)	Pathogenic			FALSE	Under 5 times		35400565
ACADVL:c.? (p.Phe113*)	Pathogenic	ACADVL:c.1144A>C (p.Lys382Gln)	Pathogenic			FALSE	Under 5 times		32798077
ACADVL:c.? (p.Trp249Arg)	Uncertain Significance	ACADVL:c.? (p.Cys607Ser)	Likely Pathogenic			FALSE	Under 5 times		35400565
CPT1A:c.100T>C (p.Ser34Pro)	Pathogenic	CPT1A:c.100T>C (p.Ser34Pro)	Pathogenic			FALSE	21-30 times		35822099
CPT1A:c.1015C>T (p.Arg339*)	Pathogenic	CPT1A:c.748G>T (p.Val250Leu)	Uncertain Significance			FALSE	Under 5 times		29519241
CPT1A:c.1027T>G (p.Phe343Val)	Likely Pathogenic	CPT1A:c.1027T>G (p.Phe343Val)	Likely Pathogenic			FALSE	Under 5 times		15110323
CPT1A:c.1069C>T (p.Arg357Trp)	Likely Pathogenic	CPT1A:c.1069C>T (p.Arg357Trp)	Likely Pathogenic			FALSE	Under 5 times		11441142
CPT1A:c.1069C>T (p.Arg357Trp)	Likely Pathogenic	CPT1A:c.1451T>C (p.Leu484Pro)	Likely Pathogenic			FALSE	Under 5 times		11441142, 3211616
CPT1A:c.1079A>G (p.Glu360Gly)	Likely Pathogenic	CPT1A:c.96T>G (p.Tyr32*)	Pathogenic			FALSE	Under 5 times		12111367
CPT1A:c.1131G>C (p.Glu377Asp)	Uncertain Significance	CPT1A:c.272T>C (p.Leu91Pro)	Uncertain Significance			FALSE	Under 5 times		34869124, 38187300
CPT1A:c.1163+1G>A (Intronic)	Pathogenic	CPT1A:c.1163+1G>A (Intronic)	Pathogenic			FALSE	Under 5 times		28748224
CPT1A:c.1163+1G>A (Intronic)	Pathogenic	CPT1A:c.1393G>A (p.Gly465Arg)	Likely Pathogenic			FALSE	Under 5 times		27066452
CPT1A:c.1184_1186del (p.Arg395del)	Likely Pathogenic	CPT1A:c.1184_1186del (p.Arg395del)	Likely Pathogenic			FALSE	Under 5 times		11441142
CPT1A:c.1241C>T (p.Ala414Val)	Likely Pathogenic	CPT1A:c.1241C>T (p.Ala414Val)	Likely Pathogenic			FALSE	Under 5 times		27295194
CPT1A:c.1318G>A (p.Ala440Thr)	Uncertain Significance	CPT1A:c.1318G>A (p.Ala440Thr)	Uncertain Significance			FALSE	Under 5 times		27295194
CPT1A:c.1328T>C (p.Leu443Pro)	Uncertain Significance	CPT1A:c.1328T>C (p.Leu443Pro)	Uncertain Significance			FALSE	Under 5 times		35360862
CPT1A:c.1336G>A (p.Gly446Ser)	Uncertain Significance	CPT1A:c.734G>A (p.Arg245Gln)	Uncertain Significance			FALSE	Under 5 times		30904546
CPT1A:c.1336G>T (p.Gly446Cys)	Uncertain Significance	CPT1A:c.1336G>T (p.Gly446Cys)	Uncertain Significance			FALSE	Under 5 times		38090675
CPT1A:c.1361A>G (p.Asp454Gly)	Likely Pathogenic	CPT1A:c.1361A>G (p.Asp454Gly)	Likely Pathogenic			FALSE	Under 5 times		9691089
CPT1A:c.1364A>C (p.Lys455Thr)	Likely Pathogenic	CPT1A:c.1364A>C (p.Lys455Thr)	Likely Pathogenic			FALSE	5-10 times	Hypoglycemia (3), Abnormality of metabolism/homeostasis (2), Liver abnormality (2), Anemia (1), Hyperammonemia (1), Hyperlipidemia (1), Icterus (1), Lethargy (1), Loss of consciousness (1), Mild disturbance of consciousness (1), Nausea (1), Thrombocytopenia (1), Transient loss of consciousness (1), Vomiting (1)	15970898, 21962599
CPT1A:c.1364A>C (p.Lys455Thr)	Likely Pathogenic	CPT1A:c.1493A>C (p.Tyr498Ser)	Likely Pathogenic			FALSE	Under 5 times		17060594, 21962599
CPT1A:c.1393G>T (p.Gly465Trp)	Likely Pathogenic	CPT1A:c.1393G>T (p.Gly465Trp)	Likely Pathogenic			FALSE	Under 5 times		15110323
CPT1A:c.1394G>A (p.Gly465Glu)	Likely Pathogenic	CPT1A:c.1394G>A (p.Gly465Glu)	Likely Pathogenic			FALSE	Under 5 times		32781271
CPT1A:c.1417C>T (p.His473Tyr)	Likely Pathogenic	CPT1A:c.1417C>T (p.His473Tyr)	Likely Pathogenic			FALSE	Under 5 times		38090675
CPT1A:c.1433C>T (p.Ala478Val)	Uncertain Significance	CPT1A:c.1367C>T (p.Ser456Leu)	Uncertain Significance			FALSE	Under 5 times		23700290
CPT1A:c.1436C>T (p.Pro479Leu)	Pathogenic	CPT1A:c.1436C>T (p.Pro479Leu)	Pathogenic			FALSE	11-20 times	Hypoglycemia (4), Blood glucose 1.6 mmol -l (1), Blood glucose 2.6 mmol -l; previous history multiple febrile seizures at ages 5 months and 4 years (1), Hypoglycemic seizure: onset 5 am during sleep (1), Liver abnormality (1), Loss of consciousness (1), Low level of consciousness: unable to rouse from sleep in morning (1), Muscle cramping (1), Rhabdomyolysis (1), Seizure (1), Vomiting (1)	11441142, 36109795, 38884101
CPT1A:c.1456_1458+1del (Intronic)	Pathogenic	CPT1A:c.1456_1458+1del (Intronic)	Pathogenic			FALSE	Under 5 times		30617651
CPT1A:c.1573del (p.Glu525Asnfs*6)	Pathogenic	CPT1A:c.1573del (p.Glu525Asnfs*6)	Pathogenic			FALSE	Under 5 times		38090675
CPT1A:c.1600del (p.Leu534*)	Pathogenic	CPT1A:c.1600del (p.Leu534*)	Pathogenic			FALSE	Under 5 times		16146704
CPT1A:c.167C>T (p.Pro56Leu)	Likely Pathogenic	CPT1A:c.167C>T (p.Pro56Leu)	Likely Pathogenic			FALSE	Under 5 times		23430868
CPT1A:c.1737C>A (p.Tyr579*)	Pathogenic	CPT1A:c.1737C>A (p.Tyr579*)	Pathogenic			FALSE	Under 5 times		16146704
CPT1A:c.1783C>T (p.Arg595Trp)	Likely Pathogenic	CPT1A:c.1783C>T (p.Arg595Trp)	Likely Pathogenic			FALSE	Under 5 times		23430932
CPT1A:c.1817G>A (p.Arg606His)	Uncertain Significance	CPT1A:c.1817G>A (p.Arg606His)	Uncertain Significance			FALSE	Under 5 times		35360862
CPT1A:c.1907C>T (p.Ala636Val)	Uncertain Significance	CPT1A:c.1907C>T (p.Ala636Val)	Uncertain Significance			FALSE	Under 5 times		30617651
CPT1A:c.1910C>A (p.Ser637Tyr)	Uncertain Significance	CPT1A:c.1910C>A (p.Ser637Tyr)	Uncertain Significance			FALSE	Under 5 times		35360862
CPT1A:c.1910C>T (p.Ser637Phe)	Uncertain Significance	CPT1A:c.1065G>A (p.Lys355=)	Uncertain Significance			FALSE	Under 5 times		36246604
CPT1A:c.1964G>A (p.Arg655His)	Uncertain Significance	CPT1A:c.968-11G>A (Intronic)	Uncertain Significance			FALSE	Under 5 times		31234250
CPT1A:c.205G>A (p.Val69Met)	Uncertain Significance	CPT1A:c.740C>T (p.Pro247Leu)	Uncertain Significance			FALSE	Under 5 times		35360862
CPT1A:c.2122A>C (p.Ser708Arg)	Uncertain Significance	CPT1A:c.2122A>C (p.Ser708Arg)	Uncertain Significance			FALSE	Under 5 times		35822099
CPT1A:c.2125G>A (p.Gly709Arg)	Likely Pathogenic	CPT1A:c.1295C>T (p.Pro432Leu)	Uncertain Significance			FALSE	Under 5 times		35360862
CPT1A:c.2125G>A (p.Gly709Arg)	Likely Pathogenic	CPT1A:c.1948G>A (p.Gly650Ser)	Uncertain Significance			FALSE	Under 5 times		35281663
CPT1A:c.2125G>A (p.Gly709Arg)	Likely Pathogenic	CPT1A:c.2246G>A (p.Arg749His)	Uncertain Significance			FALSE	Under 5 times		37305019
CPT1A:c.2126G>A (p.Gly709Glu)	Likely Pathogenic	CPT1A:c.948del (p.Ile317Serfs*12)	Pathogenic			FALSE	Under 5 times		14517221, 9048718
CPT1A:c.2129G>A (p.Gly710Glu)	Likely Pathogenic	CPT1A:c.2129G>A (p.Gly710Glu)	Likely Pathogenic			FALSE	5-10 times	Hypoglycemia (5), Encephalopathy (5), Liver abnormality (4), Seizure (4), Diarrhea (4), Vomiting (3), Gastrointestinal-other (2), Limp (2), Dehydration (2), Lethargy (1), Pancreatitis (1), Pneumococcal septicemia (1), Residual left hemiparesis (1), Respiratory tract infection (1), Rhabdomyolysis (1), Developmental delay (1), Steatosis (1), Deep vein thrombosis (1)	11350182, 11350183, 1403388
CPT1A:c.2156G>A (p.Gly719Asp)	Likely Pathogenic	CPT1A:c.1339C>T (p.Arg447*)	Pathogenic			FALSE	Under 5 times		19345525
CPT1A:c.2198A>G (p.Asn733Ser)	Uncertain Significance	CPT1A:c.2198A>G (p.Asn733Ser)	Uncertain Significance			FALSE	Under 5 times		34023347
CPT1A:c.2201T>C (p.Phe734Ser)	Uncertain Significance	CPT1A:c.1318G>A (p.Ala440Thr)	Uncertain Significance			FALSE	Under 5 times		34233743
CPT1A:c.2201T>C (p.Phe734Ser)	Uncertain Significance	CPT1A:c.2201T>C (p.Phe734Ser)	Uncertain Significance			FALSE	Under 5 times		39086449
CPT1A:c.2215A>G (p.Lys739Glu)	Uncertain Significance	CPT1A:c.619C>T (p.Gln207*)	Pathogenic			FALSE	Under 5 times		33123633
CPT1A:c.2226C>A (p.Cys742*)	Pathogenic	CPT1A:c.2226C>A (p.Cys742*)	Pathogenic			TRUE	Under 5 times
CPT1A:c.2246G>A (p.Arg749His)	Uncertain Significance	CPT1A:c.1131G>C (p.Glu377Asp)	Uncertain Significance			FALSE	Under 5 times		35360862
CPT1A:c.2246G>A (p.Arg749His)	Uncertain Significance	CPT1A:c.2246G>A (p.Arg749His)	Uncertain Significance			FALSE	Under 5 times		34374989
CPT1A:c.272T>C (p.Leu91Pro)	Uncertain Significance	CPT1A:c.497G>T (p.Ser166Ile)	Uncertain Significance			FALSE	Under 5 times		23700290
CPT1A:c.281+1G>A (Intronic)	Pathogenic	CPT1A:c.956G>T (p.Gly319Val)	Uncertain Significance			FALSE	Under 5 times		35360862
CPT1A:c.290T>C (p.Met97Thr)	Uncertain Significance	CPT1A:c.1436C>T (p.Pro479Leu)	Pathogenic			TRUE	Under 5 times
CPT1A:c.298C>T (p.Gln100*)	Pathogenic	CPT1A:c.298C>T (p.Gln100*)	Pathogenic			FALSE	Under 5 times		12189492
CPT1A:c.317G>A (p.Ser106Asn)	Uncertain Significance	CPT1A:c.317G>A (p.Ser106Asn)	Uncertain Significance			FALSE	Under 5 times		38090675
CPT1A:c.319G>A (p.Gly107Ser)	Uncertain Significance			ACADVL:c.848T>C (p.Val283Ala)	Pathogenic	TRUE	Under 5 times
CPT1A:c.367C>T (p.Arg123Cys)	Likely Pathogenic	CPT1A:c.367C>T (p.Arg123Cys)	Likely Pathogenic			FALSE	Under 5 times		11441142
CPT1A:c.478C>T (p.Arg160*)	Pathogenic	CPT1A:c.478C>T (p.Arg160*)	Pathogenic			FALSE	Under 5 times		15110323, 16146704
CPT1A:c.526G>T (p.Val176Phe)	Uncertain Significance	CPT1A:c.1762_1766dup (p.Tyr589*)	Pathogenic			FALSE	Under 5 times		23430491
CPT1A:c.577del (p.Met194*)	Pathogenic	CPT1A:c.740C>T (p.Pro247Leu)	Uncertain Significance			FALSE	Under 5 times		35360862
CPT1A:c.589G>T (p.Glu197Ter)	Pathogenic	CPT1A:c.589G>T (p.Glu197Ter)	Pathogenic			FALSE	Under 5 times		38090675
CPT1A:c.601C>T (p.Arg201Trp)	Uncertain Significance	CPT1A:c.1497G>A (p.Ala499=)	Uncertain Significance			TRUE	Under 5 times
CPT1A:c.627del (p.Phe209Leufs*13)	Pathogenic	CPT1A:c.1006G>A (p.Val336Met)	Uncertain Significance			FALSE	Under 5 times		28466427
CPT1A:c.733C>T (p.Arg245*)	Pathogenic	CPT1A:c.733C>T (p.Arg245*)	Pathogenic			FALSE	Under 5 times		28468868
CPT1A:c.734G>A (p.Arg245Gln)	Uncertain Significance	CPT1A:c.1336G>A (p.Gly446Ser)	Uncertain Significance			FALSE	Under 5 times		34869124
CPT1A:c.740C>T (p.Pro247Leu)	Uncertain Significance	CPT1A:c.1328T>C (p.Leu443Pro)	Uncertain Significance			FALSE	Under 5 times		35360862
CPT1A:c.740C>T (p.Pro247Leu)	Uncertain Significance	CPT1A:c.740C>T (p.Pro247Leu)	Uncertain Significance			FALSE	Under 5 times		38090675
CPT1A:c.823G>A (p.Ala275Thr)	Benign	CPT1A:c.1241C>T (p.Ala414Val) CPT1A:c.1493A>G (p.Tyr498Cys)	Likely Pathogenic Likely Pathogenic			FALSE	Under 5 times		12189492, 2768784
CPT1A:c.823G>A (p.Ala275Thr)	Benign	CPT1A:c.912C>G (p.Cys304Trp) CPT1A:c.823G>A (p.Ala275Thr) CPT1A:c.912C>G (p.Cys304Trp)	Likely Pathogenic Benign Likely Pathogenic			FALSE	Under 5 times		11441142
CPT1A:c.823G>A (p.Ala275Thr)	Benign	CPT1A:c.941C>T (p.Thr314Ile) CPT1A:c.823G>A (p.Ala275Thr) CPT1A:c.941C>T (p.Thr314Ile)	Likely Pathogenic Benign Likely Pathogenic			FALSE	Under 5 times		15669684
CPT1A:c.946C>G (p.Arg316Gly)	Uncertain Significance	CPT1A:c.946C>G (p.Arg316Gly)	Uncertain Significance			TRUE	Under 5 times
CPT1A:c.947G>A (p.Arg316Gln)	Uncertain Significance	CPT1A:c.837_838insT (p.Leu280Serfs*34)	Pathogenic			FALSE	Under 5 times		23969540, 29519241
CPT1A:c.967+3G>A (Intronic)	UNKNOWN	CPT1A:c.2198A>G (p.Asn733Ser)	Uncertain Significance			TRUE	Under 5 times
CPT1A:c.968-3C>G (Intronic)	Uncertain Significance	CPT1A:c.968-3C>G (Intronic)	Uncertain Significance			FALSE	Under 5 times		31319225
CPT1A:c.979C>T (p.His327Tyr)	Uncertain Significance	CPT1A:c.1336G>A (p.Gly446Ser)	Uncertain Significance			FALSE	Under 5 times		35360862
CPT2:c.1033G>A (p.Gly345Arg)	Uncertain Significance	CPT2:c.764A>G (p.Asp255Gly)	Uncertain Significance			FALSE	Under 5 times		31501239
CPT2:c.1054T>C (p.Phe352Leu)	Likely Pathogenic	CPT2:c.1301T>C (p.Phe434Ser)	Uncertain Significance			FALSE	Under 5 times		35360862
CPT2:c.106C>T (p.Gln36Ter)	Pathogenic	CPT2:c.1813G>C (p.Val605Leu)	Pathogenic			FALSE	Under 5 times		37987475
CPT2:c.110_111dup (p.Ser38Alafs*36)	Pathogenic	CPT2:c.338C>T (p.Ser113Leu)	Pathogenic			TRUE	Under 5 times
CPT2:c.110_111dup (p.Ser38Alafs*36)	Pathogenic	CPT2:c.340G>C (p.Gly114Arg)	Uncertain Significance			TRUE	Under 5 times
CPT2:c.110_111dup (p.Ser38Alafs*36)	Pathogenic	CPT2:c.359A>G (p.Tyr120Cys)	Pathogenic			TRUE	Under 5 times
CPT2:c.110_111dup (p.Ser38Alafs*36)	Pathogenic	CPT2:c.587C>T (p.Pro196Leu)	Uncertain Significance			TRUE	Under 5 times
CPT2:c.1115A>G (p.His372Arg)	Likely Pathogenic	CPT2:c.1508G>A (p.Arg503His)	Pathogenic			FALSE	Under 5 times		37987475
CPT2:c.1121G>A (p.Trp374*)	Pathogenic	CPT2:c.1148T>A (p.Phe383Tyr)	Pathogenic			FALSE	Under 5 times		37987475
CPT2:c.1145G>A (p.Arg382Lys)	Uncertain Significance	CPT2:c.1145G>A (p.Arg382Lys)	Uncertain Significance			FALSE	Under 5 times		10607472
CPT2:c.1148T>A (p.Phe383Tyr)	Pathogenic	CPT2:c.1121G>A (p.Trp374*)	Pathogenic			FALSE	Under 5 times		28801073
CPT2:c.1148T>A (p.Phe383Tyr)	Pathogenic	CPT2:c.1148T>A (p.Phe383Tyr)	Pathogenic			FALSE	5-10 times	Abnormality of metabolism/homeostasis (1), Elevated circulating creatine kinase concentration (1), Liver abnormality (1), Myalgia (1), Pulmonary/respiratory (1), Urine discoloration (1)	17709715, 18363739, 28516040, 28801073, 32489884, 37987475, 9600456
CPT2:c.1148T>A (p.Phe383Tyr)	Pathogenic	CPT2:c.1345C>A (p.Gln449Lys)	Uncertain Significance			FALSE	Under 5 times		28801073, 30514913
CPT2:c.1148T>A (p.Phe383Tyr)	Pathogenic	CPT2:c.1429C>T (p.Arg477Trp)	Uncertain Significance			FALSE	Under 5 times		28801073, 29552494, 31372341, 37987475
CPT2:c.1148T>A (p.Phe383Tyr)	Pathogenic	CPT2:c.1579G>A (p.Glu527Lys)	Uncertain Significance			FALSE	Under 5 times		28801073
CPT2:c.1148T>A (p.Phe383Tyr)	Pathogenic	CPT2:c.1678C>T (p.Arg560Trp)	Likely Pathogenic			FALSE	Under 5 times		30514913
CPT2:c.1148T>A (p.Phe383Tyr)	Pathogenic	CPT2:c.1749C>A (p.Asn583Lys)	Uncertain Significance			FALSE	Under 5 times		34539730
CPT2:c.1148T>A (p.Phe383Tyr)	Pathogenic	CPT2:c.1803del (p.Phe602Leufs*20)	Pathogenic			FALSE	Under 5 times		23700290
CPT2:c.1148T>A (p.Phe383Tyr)	Pathogenic	CPT2:c.1813G>C (p.Val605Leu)	Pathogenic			FALSE	Under 5 times		18363739
CPT2:c.1148T>A (p.Phe383Tyr)	Pathogenic	CPT2:c.1931T>C (p.Leu644Ser)	Uncertain Significance			FALSE	Under 5 times		21227726
CPT2:c.1148T>A (p.Phe383Tyr)	Pathogenic	CPT2:c.233+2T>A (Intronic)	Pathogenic			FALSE	Under 5 times		28747690
CPT2:c.1148T>A (p.Phe383Tyr)	Pathogenic	CPT2:c.451C>T (p.Arg151Trp)	Pathogenic			FALSE	Under 5 times		28801073, 32489884
CPT2:c.1148T>A (p.Phe383Tyr)	Pathogenic	CPT2:c.481C>T (p.Arg161Trp)	Likely Pathogenic			FALSE	Under 5 times		22854105, 28801073, 30514913, 37987475
CPT2:c.1148T>A (p.Phe383Tyr)	Pathogenic	CPT2:c.520G>A (p.Glu174Lys)	Pathogenic			FALSE	Under 5 times		28801073, 8682496, 9600456
CPT2:c.1148T>A (p.Phe383Tyr)	Pathogenic	CPT2:c.746del (p.Gly249Glufs*16)	Pathogenic			FALSE	Under 5 times		25919294
CPT2:c.1239_1240del (p.Lys414Thrfs*7)	Pathogenic	CPT2:c.110_111dup (p.Ser38Alafs*36)	Pathogenic			FALSE	Under 5 times		12410208
CPT2:c.1239_1240del (p.Lys414Thrfs*7)	Pathogenic	CPT2:c.1239_1240del (p.Lys414Thrfs*7)	Pathogenic			FALSE	Under 5 times		31428121
CPT2:c.1239_1240del (p.Lys414Thrfs*7)	Pathogenic	CPT2:c.149C>A (p.Pro50His)	Pathogenic			FALSE	Under 5 times		12410208
CPT2:c.1239_1240del (p.Lys414Thrfs*7)	Pathogenic	CPT2:c.1342T>C (p.Phe448Leu)	Uncertain Significance			TRUE	Under 5 times
CPT2:c.1239_1240del (p.Lys414Thrfs*7)	Pathogenic	CPT2:c.1342T>C (p.Phe448Leu) CPT2:c.1239_1240del (p.Lys414Thrfs*7) CPT2:c.1342T>C (p.Phe448Leu)	Uncertain Significance Pathogenic Uncertain Significance			FALSE	Under 5 times		12673791, 19335026
CPT2:c.1239_1240del (p.Lys414Thrfs*7)	Pathogenic	CPT2:c.? (p.Phe448Leu) CPT2:c.1239_1240del (p.Lys414Thrfs*7) CPT2:c.? (p.Phe448Leu)	Likely Pathogenic Pathogenic Likely Pathogenic			FALSE	Under 5 times		11477613
CPT2:c.125C>T (p.Thr42Ile)	Uncertain Significance	CPT2:c.1613del (p.Tyr538Serfs*5)	Pathogenic			FALSE	Under 5 times		38651393
CPT2:c.1301T>C (p.Phe434Ser)	Uncertain Significance	CPT2:c.1301T>C (p.Phe434Ser)	Uncertain Significance			FALSE	Under 5 times		33610471
CPT2:c.131_133delinsCCC (p.His44_Tyr45delinsProHis)	Uncertain Significance	CPT2:c.338C>T (p.Ser113Leu)	Pathogenic			TRUE	Under 5 times
CPT2:c.136C>T (p.Gln46*)	Pathogenic	CPT2:c.371G>C (p.Arg124Pro)	Likely Pathogenic			FALSE	Under 5 times		31638495
CPT2:c.137A>G (p.Gln46Arg)	Uncertain Significance	CPT2:c.137A>G (p.Gln46Arg)	Uncertain Significance			FALSE	Under 5 times		38516404
CPT2:c.1429C>T (p.Arg477Trp)	Uncertain Significance			ACADVL:c.1684_1685del (p.Gln562Valfs*29)	Pathogenic	TRUE	Under 5 times
CPT2:c.1436A>G (p.Tyr479Cys)	Likely Pathogenic	CPT2:c.748_749del (p.Asn250Phefs*5)	Pathogenic			FALSE	Under 5 times		18925671
CPT2:c.1459G>A (p.Glu487Lys)	Likely Pathogenic	CPT2:c.338C>T (p.Ser113Leu)	Pathogenic			FALSE	Under 5 times		35948506
CPT2:c.1459G>A (p.Glu487Lys)	Likely Pathogenic	CPT2:c.691C>T (p.Arg231Trp)	Pathogenic			FALSE	Under 5 times		30455135, 30897730
CPT2:c.1489G>A (p.Gly497Ser)	Pathogenic	CPT2:c.? (p.His369Gln)	Likely Pathogenic			FALSE	Under 5 times		23911907
CPT2:c.1492C>T (p.Arg498Cys)	Pathogenic	CPT2:c.1813G>C (p.Val605Leu)	Pathogenic			FALSE	Under 5 times		37987475
CPT2:c.1493G>T (p.Arg498Leu)	Likely Pathogenic	CPT2:c.482G>A (p.Arg161Gln)	Likely Pathogenic			FALSE	Under 5 times		31770251
CPT2:c.149C>A (p.Pro50His)	Pathogenic	CPT2:c.1171A>G (p.Ser391Gly)	Uncertain Significance			FALSE	Under 5 times		29478820
CPT2:c.149C>A (p.Pro50His)	Pathogenic	CPT2:c.1369A>T (p.Lys457*)	Pathogenic			FALSE	Under 5 times		33123633, 34449523
CPT2:c.149C>A (p.Pro50His)	Pathogenic	CPT2:c.149C>A (p.Pro50His)	Pathogenic			FALSE	Under 5 times		12707442, 33123633, 7711730
CPT2:c.149C>A (p.Pro50His)	Pathogenic	CPT2:c.1645+5G>A (Intronic)	Uncertain Significance			FALSE	Under 5 times		16996287
CPT2:c.149C>A (p.Pro50His)	Pathogenic	CPT2:c.1646G>A (p.Gly549Asp)	Likely Pathogenic			FALSE	Under 5 times		10398218, 16996287
CPT2:c.149C>A (p.Pro50His)	Pathogenic	CPT2:c.1727A>G (p.Asp576Gly)	Likely Pathogenic			FALSE	Under 5 times		17936304
CPT2:c.149C>A (p.Pro50His)	Pathogenic	CPT2:c.1822G>C (p.Asp608His)	Uncertain Significance			FALSE	Under 5 times		20505667
CPT2:c.149C>A (p.Pro50His)	Pathogenic	CPT2:c.338C>T (p.Ser113Leu)	Pathogenic			FALSE	Under 5 times		35066899
CPT2:c.149C>A (p.Pro50His)	Pathogenic	CPT2:c.534_558delinsT (p.Leu178_Ile186delinsPhe)	Pathogenic			FALSE	Under 5 times		10862092
CPT2:c.149C>A (p.Pro50His)	Pathogenic	CPT2:c.680C>T (p.Pro227Leu)	Pathogenic			TRUE	Under 5 times
CPT2:c.1505T>C (p.Ile502Thr)	Pathogenic	CPT2:c.1505T>C (p.Ile502Thr)	Pathogenic			FALSE	Under 5 times		10398215, 10862092, 30957255
CPT2:c.1505T>C (p.Ile502Thr)	Pathogenic	CPT2:c.1646-1G>T (Intronic)	Pathogenic			FALSE	Under 5 times		30957255
CPT2:c.1507C>T (p.Arg503Cys)	Pathogenic	CPT2:c.1507C>T (p.Arg503Cys)	Pathogenic			FALSE	Under 5 times		17372854
CPT2:c.1511C>T (p.Pro504Leu)	Pathogenic	CPT2:c.1511C>T (p.Pro504Leu)	Pathogenic			FALSE	Under 5 times		18550408, 26537576
CPT2:c.1511C>T (p.Pro504Leu)	Pathogenic	CPT2:c.1547T>C (p.Phe516Ser)	Likely Pathogenic			FALSE	Under 5 times		33610471
CPT2:c.1511C>T (p.Pro504Leu)	Pathogenic	CPT2:c.1813G>C (p.Val605Leu)	Pathogenic			FALSE	Under 5 times		18306170, 28801073, 37987475
CPT2:c.1511C>T (p.Pro504Leu)	Pathogenic	CPT2:c.365C>T (p.Ser122Phe)	Likely Pathogenic			FALSE	Under 5 times		30514913
CPT2:c.152+5G>A (Intronic)	Pathogenic	CPT2:c.152+5G>A (Intronic)	Pathogenic			TRUE	Under 5 times
CPT2:c.1547T>C (p.Phe516Ser)	Likely Pathogenic	CPT2:c.122_130del (p.Pro41_Met43del)	Uncertain Significance			FALSE	Under 5 times		35281663
CPT2:c.161T>G (p.Ile54Ser)	Uncertain Significance	CPT2:c.161T>G (p.Ile54Ser)	Uncertain Significance			FALSE	Under 5 times		35859960
CPT2:c.1678C>T (p.Arg560Trp)	Likely Pathogenic	CPT2:c.1148T>A (p.Phe383Tyr)	Pathogenic			FALSE	Under 5 times		37987475
CPT2:c.1678C>T (p.Arg560Trp)	Likely Pathogenic	CPT2:c.1813G>C (p.Val605Leu)	Pathogenic			FALSE	Under 5 times		37987475
CPT2:c.1711C>A (p.Pro571Thr)	Pathogenic	CPT2:c.1711C>A (p.Pro571Thr)	Pathogenic			FALSE	Under 5 times		28771436, 38168614
CPT2:c.1711C>A (p.Pro571Thr)	Pathogenic	CPT2:c.520G>A (p.Glu174Lys)	Pathogenic			FALSE	Under 5 times		35360862
CPT2:c.1784del (p.Pro595Glnfs*3)	Pathogenic	CPT2:c.122C>T (p.Pro41Leu)	Uncertain Significance			FALSE	Under 5 times		22899091
CPT2:c.1784del (p.Pro595Glnfs*3)	Pathogenic	CPT2:c.164C>G (p.Pro55Arg)	Likely Pathogenic			FALSE	Under 5 times		18550408
CPT2:c.1796T>C (p.Leu599Pro)	Uncertain Significance	CPT2:c.1796T>C (p.Leu599Pro)	Uncertain Significance			FALSE	Under 5 times		38949266
CPT2:c.1798G>A (p.Gly600Arg)	Pathogenic	CPT2:c.1798G>A (p.Gly600Arg)	Pathogenic			FALSE	Under 5 times		33123633
CPT2:c.1806del (p.Phe602Leufs*20)	Pathogenic	CPT2:c.1806del (p.Phe602Leufs*20)	Pathogenic			FALSE	Under 5 times		31599017
CPT2:c.1810C>T (p.Pro604Ser)	Uncertain Significance	CPT2:c.110_111dup (p.Ser38Alafs*36)	Pathogenic			FALSE	Under 5 times		16996287
CPT2:c.1813G>C (p.Val605Leu)	Pathogenic	CPT2:c.1678C>T (p.Arg560Trp)	Likely Pathogenic			FALSE	Under 5 times		30514913
CPT2:c.1813G>C (p.Val605Leu)	Pathogenic	CPT2:c.969_970del (p.Phe323Leufs*6)	Pathogenic			FALSE	Under 5 times		28649538
CPT2:c.1838G>A (p.Gly613Glu)	Uncertain Significance	CPT2:c.1838G>A (p.Gly613Glu)	Uncertain Significance			FALSE	Under 5 times		28468868
CPT2:c.1883A>C (p.Tyr628Ser)	Likely Pathogenic	CPT2:c.1883A>C (p.Tyr628Ser)	Likely Pathogenic			FALSE	Under 5 times		12673791, 1999498, 20661589, 8651281
CPT2:c.1891C>T (p.Arg631Cys)	Pathogenic	CPT2:c.1223_1224del (p.Ser408Tyrfs*13)	Pathogenic			FALSE	Under 5 times		15754283, 18363739
CPT2:c.1891C>T (p.Arg631Cys)	Pathogenic	CPT2:c.1891C>T (p.Arg631Cys)	Pathogenic			FALSE	5-10 times	Myoglobinuria (6), Muscle weakness (3), Myalgia (3), Renal insufficiency/failure (2), Pain (2), Muscle spasm (2), Sweating (1), Severe brain damage (1), Seizure (1), Pulmonary/respiratory (1), Cardiac-other (1), Cardiomyopathy (1), Malaise/fatigue (1), Liver abnormality (1), Lethargy (1), Hypoglycemia (1), Fever (1), Coma (1), Vomiting (1)	1528846, 17651973, 20810031, 21913903, 36422281
CPT2:c.1891C>T (p.Arg631Cys)	Pathogenic	CPT2:c.313C>T (p.Gln105*)	Pathogenic			FALSE	Under 5 times		28801073
CPT2:c.1891C>T (p.Arg631Cys)	Pathogenic	CPT2:c.370C>T (p.Arg124*)	Pathogenic			FALSE	Under 5 times		16996287, 18645163
CPT2:c.1925_1937del (p.Lys642Thrfs*6)	Pathogenic	CPT2:c.1925_1937del (p.Lys642Thrfs*6)	Pathogenic			FALSE	Under 5 times		18550408
CPT2:c.200C>G (p.Ala67Gly)	Uncertain Significance	CPT2:c.338C>T (p.Ser113Leu)	Pathogenic			FALSE	Under 5 times		19239046
CPT2:c.214_215del (p.Leu72Glufs*2)	Pathogenic	CPT2:c.1891C>T (p.Arg631Cys)	Pathogenic			FALSE	Under 5 times		37987475
CPT2:c.234-1G>A (Intronic)	Pathogenic	CPT2:c.534_558delinsT (p.Leu178_Ile186delinsPhe)	Pathogenic			FALSE	Under 5 times		12560872
CPT2:c.251G>A (p.Cys84Tyr)	Uncertain Significance	CPT2:c.1459G>T (p.Glu487Ter)	Pathogenic			FALSE	Under 5 times		33532864
CPT2:c.28_29insAGCAAG (p.Trp10*)	Pathogenic	CPT2:c.28_29insAGCAAG (p.Trp10*)	Pathogenic			FALSE	Under 5 times		30293990
CPT2:c.298del (p.Val100Leufs*30)	Pathogenic	CPT2:c.338C>T (p.Ser113Leu)	Pathogenic			FALSE	Under 5 times		36109795
ACADVL:c.1273G>A (p.Ala425Thr)	Pathogenic	ACADVL:c.1358G>A (p.Arg453Gln)	Pathogenic	CPT2:c.338C>T (p.Ser113Leu)	Pathogenic	TRUE	Under 5 times
CPT2:c.338C>T (p.Ser113Leu)	Pathogenic			ACADVL:c.388_390del (p.Glu130del)	Pathogenic	TRUE	Under 5 times
CPT2:c.338C>T (p.Ser113Leu)	Pathogenic			ACADVL:c.848T>C (p.Val283Ala)	Pathogenic	TRUE	Under 5 times
CPT2:c.338C>T (p.Ser113Leu)	Pathogenic			CPT1A:c.884G>A (p.Arg295His)	Uncertain Significance	TRUE	Under 5 times
CPT2:c.338C>T (p.Ser113Leu)	Pathogenic	CPT2:c.110_111dup (p.Ser38Alafs*36)	Pathogenic			FALSE	5-10 times	Rhabdomyolysis (2), Myoglobinuria (1), Pain (1)	10862092, 12673791, 12840153, 20505667, 21378393, 24898617, 30007356
CPT2:c.338C>T (p.Ser113Leu)	Pathogenic	CPT2:c.1115_1116delinsTT (p.His372Leu)	Uncertain Significance			TRUE	Under 5 times
CPT2:c.338C>T (p.Ser113Leu)	Pathogenic	CPT2:c.1117T>C (p.Ser373Pro)	Uncertain Significance			FALSE	Under 5 times		30149802
CPT2:c.338C>T (p.Ser113Leu)	Pathogenic	CPT2:c.1130G>A (p.Gly377Asp)	Likely Pathogenic			FALSE	Under 5 times		20505667, 30007356
CPT2:c.338C>T (p.Ser113Leu)	Pathogenic	CPT2:c.1239G>A (p.Gln413=)	Uncertain Significance			FALSE	Under 5 times		20810031
CPT2:c.338C>T (p.Ser113Leu)	Pathogenic	CPT2:c.1239_1240del (p.Lys414Thrfs*7)	Pathogenic			FALSE	11-20 times	Myoglobinuria (4), Myalgia (2), Rhabdomyolysis (2), Amenorrhoeic (1), Hypoglycemia (1), Inability to move legs for several hours (1), Muscle stiffness (1), Renal insufficiency/failure (1)	12362414, 14970749, 16996287, 18645163, 21913903, 24602495, 28871440, 30455135, 30897730, 32928639
CPT2:c.338C>T (p.Ser113Leu)	Pathogenic	CPT2:c.1239_1240del (p.Lys414Thrfs*7) CPT2:c.1342T>C (p.Phe448Leu)	Pathogenic Uncertain Significance			FALSE	11-20 times	Exercise intolerance (4), Myoglobinuria (4), Rhabdomyolysis (4), Elevated circulating creatine kinase concentration (3), Pain (3), Myopathy (2), Muscle spasm (1), Muscle stiffness (1), Myalgia (1), Other (1), Specify: intermittent elevated ck (1), Specify: myoglobinuria (1)	10090476, 10398218, 12707442, 28871440, 32928639
CPT2:c.338C>T (p.Ser113Leu)	Pathogenic	CPT2:c.1273_1274del (p.Thr425Trpfs*6)	Pathogenic			FALSE	Under 5 times		16996287
CPT2:c.338C>T (p.Ser113Leu)	Pathogenic	CPT2:c.1333T>C (p.Cys445Arg)	Uncertain Significance			FALSE	Under 5 times		30881520
CPT2:c.338C>T (p.Ser113Leu)	Pathogenic	CPT2:c.1342T>C (p.Phe448Leu)	Uncertain Significance			FALSE	Under 5 times		12673791
CPT2:c.338C>T (p.Ser113Leu)	Pathogenic	CPT2:c.1348A>T (p.Arg450*)	Pathogenic			FALSE	Under 5 times		20810031, 21913903
CPT2:c.338C>T (p.Ser113Leu)	Pathogenic	CPT2:c.1352G>A (p.Gly451Glu)	Uncertain Significance			FALSE	Under 5 times		23475205
CPT2:c.338C>T (p.Ser113Leu)	Pathogenic	CPT2:c.1369A>T (p.Lys457*)	Pathogenic			FALSE	Under 5 times		16996287
CPT2:c.338C>T (p.Ser113Leu)	Pathogenic	CPT2:c.1420G>C (p.Ala474Pro)	Uncertain Significance			FALSE	Under 5 times		29478820
CPT2:c.338C>T (p.Ser113Leu)	Pathogenic	CPT2:c.1436A>T (p.Tyr479Phe)	Likely Pathogenic			FALSE	Under 5 times		12707442, 24602495
CPT2:c.338C>T (p.Ser113Leu)	Pathogenic	CPT2:c.1444_1447del (p.Thr482Trpfs*49)	Pathogenic			FALSE	Under 5 times		16996287, 33123633
CPT2:c.338C>T (p.Ser113Leu)	Pathogenic	CPT2:c.1459G>A (p.Glu487Lys)	Likely Pathogenic			FALSE	Under 5 times		10868782
CPT2:c.338C>T (p.Ser113Leu)	Pathogenic	CPT2:c.149C>A (p.Pro50His)	Pathogenic			FALSE	11-20 times	Myalgia (2), Myoglobinuria (1), Renal disease (1), Rhabdomyolysis (1)	12673791, 12707442, 15622536, 16996287, 24602495, 29478820, 30455135, 30897730, 38395422
CPT2:c.338C>T (p.Ser113Leu)	Pathogenic	CPT2:c.1511C>T (p.Pro504Leu)	Pathogenic			FALSE	5-10 times	Hypoglycemia (1), Myoglobinuria (1)	16996287, 17936304, 28871440, 31638495, 32928639
CPT2:c.338C>T (p.Ser113Leu)	Pathogenic	CPT2:c.1547T>C (p.Phe516Ser)	Likely Pathogenic			FALSE	Under 5 times		20810031, 21913903
CPT2:c.338C>T (p.Ser113Leu)	Pathogenic	CPT2:c.1569_1570del (p.His523Glnfs*4)	Pathogenic			FALSE	Under 5 times		16996287
CPT2:c.338C>T (p.Ser113Leu)	Pathogenic	CPT2:c.1634_1636del (p.Glu545del)	Uncertain Significance			FALSE	Under 5 times		16996287
CPT2:c.338C>T (p.Ser113Leu)	Pathogenic	CPT2:c.1646G>A (p.Gly549Asp)	Likely Pathogenic			FALSE	Under 5 times		16996287
CPT2:c.338C>T (p.Ser113Leu)	Pathogenic	CPT2:c.1647_1650del (p.Gln550Alafs*32)	Pathogenic			FALSE	Under 5 times		24602495
CPT2:c.338C>T (p.Ser113Leu)	Pathogenic	CPT2:c.1651G>A (p.Gly551Ser)	Uncertain Significance			TRUE	Under 5 times
CPT2:c.338C>T (p.Ser113Leu)	Pathogenic	CPT2:c.1657G>A (p.Asp553Asn)	Likely Pathogenic			FALSE	Under 5 times		17936304, 7711730
CPT2:c.338C>T (p.Ser113Leu)	Pathogenic	CPT2:c.1660C>T (p.Arg554*)	Pathogenic			FALSE	Under 5 times		17936304
CPT2:c.338C>T (p.Ser113Leu)	Pathogenic	CPT2:c.1665C>G (p.His555Gln)	Uncertain Significance			FALSE	Under 5 times		29744303
CPT2:c.338C>T (p.Ser113Leu)	Pathogenic	CPT2:c.1666_1667del (p.Leu556Valfs*16)	Pathogenic			FALSE	5-10 times	Rhabdomyolysis (2), Diarrhea (1), Muscle weakness (1), Myalgia (1), Renal insufficiency/failure (1)	28871440, 29478820, 32928639
CPT2:c.338C>T (p.Ser113Leu)	Pathogenic	CPT2:c.1724T>C (p.Leu575Pro)	Likely Pathogenic			FALSE	Under 5 times		20810031, 21913903
CPT2:c.338C>T (p.Ser113Leu)	Pathogenic	CPT2:c.1769G>A (p.Ser590Asn)	Uncertain Significance			FALSE	Under 5 times		23475205
CPT2:c.338C>T (p.Ser113Leu)	Pathogenic	CPT2:c.1784del (p.Pro595Glnfs*3)	Pathogenic			FALSE	Under 5 times		18550408
CPT2:c.338C>T (p.Ser113Leu)	Pathogenic	CPT2:c.1808C>A (p.Ala603Asp)	Pathogenic			TRUE	Under 5 times
CPT2:c.338C>T (p.Ser113Leu)	Pathogenic	CPT2:c.1816_1817del (p.Val606Leufs*2)	Pathogenic			FALSE	Under 5 times		16996287
CPT2:c.338C>T (p.Ser113Leu)	Pathogenic	CPT2:c.1822G>C (p.Asp608His)	Uncertain Significance			FALSE	Under 5 times		12673791
CPT2:c.338C>T (p.Ser113Leu)	Pathogenic	CPT2:c.182_203del (p.Ile61Argfs*5)	Pathogenic			FALSE	Under 5 times		23475205, 30455135, 30897730
CPT2:c.338C>T (p.Ser113Leu)	Pathogenic	CPT2:c.1883A>C (p.Tyr628Ser)	Likely Pathogenic			FALSE	Under 5 times		10734268, 12673791, 15613406, 21378393
CPT2:c.338C>T (p.Ser113Leu)	Pathogenic	CPT2:c.1891C>T (p.Arg631Cys)	Pathogenic			FALSE	Under 5 times		17936304, 21913903, 32463482
CPT2:c.338C>T (p.Ser113Leu)	Pathogenic	CPT2:c.1892G>A (p.Arg631His)	Uncertain Significance			FALSE	Under 5 times		35256318
CPT2:c.338C>T (p.Ser113Leu)	Pathogenic	CPT2:c.1932dup (p.Glu645Argfs*5)	Pathogenic			FALSE	5-10 times	Myoglobinuria (3), Myalgia (2), Elevated circulating creatine kinase concentration (1), Rhabdomyolysis (1), Seizure (1)	17936304, 20810031, 21913903
CPT2:c.338C>T (p.Ser113Leu)	Pathogenic	CPT2:c.1933G>T (p.Glu645*)	Pathogenic			FALSE	Under 5 times		30514913, 37987475
CPT2:c.338C>T (p.Ser113Leu)	Pathogenic	CPT2:c.200C>G (p.Ala67Gly)	Uncertain Significance			FALSE	Under 5 times		29478820
CPT2:c.338C>T (p.Ser113Leu)	Pathogenic	CPT2:c.250T>C (p.Cys84Arg)	Uncertain Significance			FALSE	Under 5 times		16996287
CPT2:c.338C>T (p.Ser113Leu)	Pathogenic	CPT2:c.256_257del (p.Ser86Phefs*2)	Pathogenic			FALSE	Under 5 times		16996287
CPT2:c.338C>T (p.Ser113Leu)	Pathogenic	CPT2:c.338C>T (p.Ser113Leu)	Pathogenic			FALSE	More than 30 times	Myoglobinuria (60), Myalgia (40), Rhabdomyolysis (37), Muscle weakness (18), Renal insufficiency/failure (12), Urine discoloration (11), Muscle spasm (8), Pain (8), Fever (8), Pulmonary/respiratory (7), Asthenia (6), Malaise/fatigue (6), Elevated circulating creatine kinase concentration (5), Exercise intolerance (4), Vomiting (4), Muscle stiffness (3), Respiratory tract infection (2), Myopathy (…	10090476, 10398215, 10398218, 10738923, 11585077, 11994355, 11999976, 12673791, 12707442, 14605500, 15613406, 15776098, 16225172, 16671104, 16996287, 17936304, 18471680, 18645163, 20505667, 20810031, 21913903, 24305961, 24398345, 24563797, 24602495, 24786990, 25513977, 26913919, 27034144, 27067077, 27085974, 27629963, 27843283, 28468868, 28779239, 28871440, 29478820, 29731937, 30007356, 30262761,…
CPT2:c.338C>T (p.Ser113Leu)	Pathogenic	CPT2:c.340+1G>A (Intronic)	Pathogenic			FALSE	Under 5 times		23475205, 30455135, 30897730
CPT2:c.338C>T (p.Ser113Leu)	Pathogenic	CPT2:c.340+3A>T (Intronic)	Likely Pathogenic			FALSE	Under 5 times		28871440, 32928639
CPT2:c.338C>T (p.Ser113Leu)	Pathogenic	CPT2:c.340+5G>A (Intronic)	Likely Pathogenic			FALSE	Under 5 times		12809643, 30455135, 30897730
CPT2:c.338C>T (p.Ser113Leu)	Pathogenic	CPT2:c.359A>G (p.Tyr120Cys)	Pathogenic			FALSE	Under 5 times		10862092
CPT2:c.338C>T (p.Ser113Leu)	Pathogenic	CPT2:c.362T>A (p.Leu121Gln)	Pathogenic			FALSE	Under 5 times		21913903
CPT2:c.338C>T (p.Ser113Leu)	Pathogenic	CPT2:c.362T>C (p.Leu121Pro)	UNKNOWN			TRUE	Under 5 times
CPT2:c.338C>T (p.Ser113Leu)	Pathogenic	CPT2:c.36_43dup (p.Ala15Glyfs*61)	Pathogenic			FALSE	Under 5 times		16996287
CPT2:c.338C>T (p.Ser113Leu)	Pathogenic	CPT2:c.370C>T (p.Arg124*)	Pathogenic			FALSE	5-10 times	Myalgia (3), Rhabdomyolysis (3), Cardiomyopathy (1), Elevated circulating creatine kinase concentration (1), Exercise intolerance (1), Hypertension (1), Muscle pain/cramps/weakness/fatigue (1), Muscle spasm (1), Myopathy (1), Renal insufficiency/failure (1)	24305961, 32463482, 9562964
CPT2:c.338C>T (p.Ser113Leu)	Pathogenic	CPT2:c.371G>A (p.Arg124Gln)	Likely Pathogenic			FALSE	Under 5 times		12673791, 12840153, 21378393, 24898617
CPT2:c.338C>T (p.Ser113Leu)	Pathogenic	CPT2:c.38del (p.Gly13Alafs*60)	Pathogenic			FALSE	Under 5 times		16996287
CPT2:c.338C>T (p.Ser113Leu)	Pathogenic	CPT2:c.437A>C (p.Asn146Thr)	Likely Pathogenic			FALSE	Under 5 times		12673791, 12840153, 21378393
CPT2:c.338C>T (p.Ser113Leu)	Pathogenic	CPT2:c.451C>T (p.Arg151Trp)	Pathogenic			FALSE	Under 5 times		17936304
CPT2:c.338C>T (p.Ser113Leu)	Pathogenic	CPT2:c.452G>A (p.Arg151Gln)	Likely Pathogenic			FALSE	5-10 times	Myalgia (3), Myoglobinuria (3), Muscle spasm (2), Exercise intolerance (1), Pulmonary/respiratory (1), Renal insufficiency/failure (1), Rhabdomyolysis (1), Seizure (1)	17936304, 18645163, 21913903, 27843283, 30455135, 30897730
CPT2:c.338C>T (p.Ser113Leu)	Pathogenic	CPT2:c.481C>T (p.Arg161Trp)	Likely Pathogenic			FALSE	Under 5 times		31235404, 33123633
CPT2:c.338C>T (p.Ser113Leu)	Pathogenic	CPT2:c.517C>T (p.Pro173Ser)	Uncertain Significance			FALSE	Under 5 times		21913903
CPT2:c.338C>T (p.Ser113Leu)	Pathogenic	CPT2:c.534_558delinsT (p.Leu178_Ile186delinsPhe)	Pathogenic			FALSE	5-10 times	Myoglobinuria (3), Fever (1), Muscle weakness (1), Myalgia (1), Renal insufficiency/failure (1), Urine discoloration (1)	16168441, 16996287, 17936304, 21913903, 30957255, 9758712
CPT2:c.338C>T (p.Ser113Leu)	Pathogenic	CPT2:c.563T>C (p.Phe188Ser)	Likely Pathogenic			FALSE	Under 5 times		15613406
CPT2:c.338C>T (p.Ser113Leu)	Pathogenic	CPT2:c.587C>T (p.Pro196Leu)	Uncertain Significance			TRUE	Under 5 times
CPT2:c.338C>T (p.Ser113Leu)	Pathogenic	CPT2:c.602G>A (p.Trp201*)	Pathogenic			FALSE	Under 5 times		20505667, 30007356
CPT2:c.338C>T (p.Ser113Leu)	Pathogenic	CPT2:c.638A>G (p.Asp213Gly)	Pathogenic			FALSE	Under 5 times		15622536
CPT2:c.338C>T (p.Ser113Leu)	Pathogenic	CPT2:c.641T>C (p.Met214Thr)	Likely Pathogenic			FALSE	Under 5 times		12707442, 28801073, 30514913
CPT2:c.338C>T (p.Ser113Leu)	Pathogenic	CPT2:c.680C>T (p.Pro227Leu)	Pathogenic			TRUE	Under 5 times
CPT2:c.338C>T (p.Ser113Leu)	Pathogenic	CPT2:c.691C>T (p.Arg231Trp)	Pathogenic			FALSE	Under 5 times		16996287, 24602495
CPT2:c.338C>T (p.Ser113Leu)	Pathogenic	CPT2:c.729_731del (p.Leu244del)	Likely Pathogenic			FALSE	Under 5 times		39156350
CPT2:c.338C>T (p.Ser113Leu)	Pathogenic	CPT2:c.886C>T (p.Arg296*)	Pathogenic			FALSE	Under 5 times		14605500
CPT2:c.338C>T (p.Ser113Leu)	Pathogenic	CPT2:c.887G>A (p.Arg296Gln)	Likely Pathogenic			FALSE	Under 5 times		14605500
CPT2:c.338C>T (p.Ser113Leu)	Pathogenic	CPT2:c.887G>T (p.Arg296Leu)	Likely Pathogenic			FALSE	Under 5 times		21913903
CPT2:c.338C>T (p.Ser113Leu)	Pathogenic	CPT2:c.977G>A (p.Cys326Tyr)	Uncertain Significance			FALSE	Under 5 times		21913903
CPT2:c.338C>T (p.Ser113Leu)	Pathogenic	CPT2:c.98del (p.Gln33Argfs*40)	Pathogenic			FALSE	Under 5 times		21913903
CPT2:c.338C>T (p.Ser113Leu)	Pathogenic	CPT2:c.? (p.?)	UNKNOWN			TRUE	Under 5 times
CPT2:c.341-2621_1121del (Intronic)	Uncertain Significance	CPT2:c.338C>T (p.Ser113Leu)	Pathogenic			FALSE	Under 5 times		36109795
CPT2:c.359A>G (p.Tyr120Cys)	Pathogenic	CPT2:c.1661G>A (p.Arg554Gln)	Uncertain Significance			TRUE	Under 5 times
CPT2:c.359A>G (p.Tyr120Cys)	Pathogenic	CPT2:c.359A>G (p.Tyr120Cys)	Pathogenic			FALSE	Under 5 times		18550408
CPT2:c.359A>G (p.Tyr120Cys)	Pathogenic	CPT2:c.878G>T (p.Ser293Ile)	Uncertain Significance			TRUE	Under 5 times
CPT2:c.365C>T (p.Ser122Phe)	Likely Pathogenic	CPT2:c.520G>A (p.Glu174Lys)	Pathogenic			FALSE	Under 5 times		37987475
CPT2:c.370C>T (p.Arg124*)	Pathogenic	CPT2:c.338C>T (p.Ser113Leu)	Pathogenic			FALSE	Under 5 times		38372965
CPT2:c.370C>T (p.Arg124*)	Pathogenic	CPT2:c.370C>T (p.Arg124*)	Pathogenic			FALSE	Under 5 times		22652984
CPT2:c.38del (p.Gly13Alafs*60)	Pathogenic	CPT2:c.1798G>A (p.Gly600Arg)	Pathogenic			TRUE	Under 5 times
CPT2:c.429_435del (p.Glu144Metfs*10)	Uncertain Significance	CPT2:c.866_872del (p.Ala289Glyfs*16)	Uncertain Significance	ACADVL:c.848T>C (p.Val283Ala) ACADVL:c.853G>C (p.Glu285Gln)	Pathogenic Pathogenic	TRUE	Under 5 times
CPT2:c.451C>T (p.Arg151Trp)	Pathogenic	CPT2:c.1148T>A (p.Phe383Tyr)	Pathogenic			FALSE	Under 5 times		37987475
CPT2:c.451C>T (p.Arg151Trp)	Pathogenic	CPT2:c.451C>T (p.Arg151Trp)	Pathogenic			FALSE	Under 5 times		28529889, 28801073, 30514913
CPT2:c.452G>A (p.Arg151Gln)	Likely Pathogenic	CPT2:c.233+2T>A (Intronic)	Pathogenic			FALSE	Under 5 times		33610471
CPT2:c.452G>A (p.Arg151Gln)	Likely Pathogenic	CPT2:c.452G>A (p.Arg151Gln)	Likely Pathogenic			FALSE	Under 5 times		12673791, 14605500
CPT2:c.452G>A (p.Arg151Gln)	Likely Pathogenic	CPT2:c.534_558delinsT (p.Leu178_Ile186delinsPhe)	Pathogenic			TRUE	Under 5 times
CPT2:c.452G>A (p.Arg151Gln)	Likely Pathogenic	CPT2:c.680C>T (p.Pro227Leu)	Pathogenic			FALSE	Under 5 times		9758712
CPT2:c.481C>T (p.Arg161Trp)	Likely Pathogenic	CPT2:c.481C>T (p.Arg161Trp)	Likely Pathogenic			FALSE	Under 5 times		12673791
CPT2:c.482G>A (p.Arg161Gln)	Likely Pathogenic	CPT2:c.338C>T (p.Ser113Leu)	Pathogenic			FALSE	Under 5 times		39429887
CPT2:c.520G>A (p.Glu174Lys)	Pathogenic	CPT2:c.1148T>A (p.Phe383Tyr)	Pathogenic			FALSE	Under 5 times		37987475
CPT2:c.520G>A (p.Glu174Lys)	Pathogenic	CPT2:c.151A>G (p.Arg51Gly)	Uncertain Significance			FALSE	Under 5 times		22841441, 29552494
CPT2:c.520G>A (p.Glu174Lys)	Pathogenic	CPT2:c.1737del (p.Tyr579*)	Pathogenic			FALSE	Under 5 times		18577113, 37987475
CPT2:c.520G>A (p.Glu174Lys)	Pathogenic	CPT2:c.1813G>C (p.Val605Leu)	Pathogenic			FALSE	Under 5 times		37987475
CPT2:c.520G>A (p.Glu174Lys)	Pathogenic	CPT2:c.520G>A (p.Glu174Lys)	Pathogenic			FALSE	Under 5 times		25919294, 2752669, 9600456
CPT2:c.520G>A (p.Glu174Lys)	Pathogenic	CPT2:c.656G>A (p.Arg219Gln)	Uncertain Significance			FALSE	Under 5 times		30514913, 37987475
CPT2:c.534_558delinsT (p.Leu178_Ile186delinsPhe)	Pathogenic	CPT2:c.359A>G (p.Tyr120Cys)	Pathogenic			FALSE	Under 5 times		16996287
CPT2:c.534_558delinsT (p.Leu178_Ile186delinsPhe)	Pathogenic	CPT2:c.452G>A (p.Arg151Gln)	Likely Pathogenic			FALSE	Under 5 times		34020866
CPT2:c.534_558delinsT (p.Leu178_Ile186delinsPhe)	Pathogenic	CPT2:c.534_558delinsT (p.Leu178_Ile186delinsPhe)	Pathogenic			FALSE	Under 5 times		21641254
CPT2:c.543_558delinsT (p.Lys182_Ile186del)	UNKNOWN	CPT2:c.852del (p.Glu285Serfs*7)	UNKNOWN			TRUE	Under 5 times
CPT2:c.577C>T (p.Arg193Cys)	Likely Pathogenic	CPT2:c.577C>T (p.Arg193Cys)	Likely Pathogenic			FALSE	Under 5 times		26436962
CPT2:c.587C>T (p.Pro196Leu)	Uncertain Significance	CPT2:c.587C>T (p.Pro196Leu)	Uncertain Significance			FALSE	Under 5 times		35281663
CPT2:c.628T>G (p.Tyr210Asp)	Likely Pathogenic	CPT2:c.628T>G (p.Tyr210Asp)	Likely Pathogenic			FALSE	Under 5 times		14605500
CPT2:c.62C>A (p.Pro21His)	Likely Pathogenic	CPT2:c.99G>C (p.Gln33His)	Likely Pathogenic			FALSE	Under 5 times		22494076
CPT2:c.631C>T (p.Pro211Ser)	Uncertain Significance	CPT2:c.631C>T (p.Pro211Ser)	Uncertain Significance			FALSE	Under 5 times		35342266
CPT2:c.638A>G (p.Asp213Gly)	Pathogenic	CPT2:c.1073T>G (p.Leu358Arg)	Uncertain Significance			FALSE	Under 5 times		34626609
CPT2:c.638A>G (p.Asp213Gly)	Pathogenic	CPT2:c.338C>T (p.Ser113Leu)	Pathogenic			FALSE	Under 5 times		35066899
CPT2:c.673C>T (p.Arg225Cys)	Uncertain Significance	CPT2:c.338C>T (p.Ser113Leu)	Pathogenic			FALSE	Under 5 times		32528171
CPT2:c.680C>T (p.Pro227Leu)	Pathogenic	CPT2:c.680C>T (p.Pro227Leu)	Pathogenic			FALSE	5-10 times	Arrhythmia (4), Abnormal renal morphology (3), Cardiac-other (3), Renal insufficiency/failure (3), Hyperammonemia (2), Dandy-walker malformation (2), Liver abnormality (2), Pulmonary/respiratory (2), Hypotonia (2), Vermian hypoplasia (2), Seizure (1), Insufficient breathing (1), Severe major hydrocephaly with pachygyria (1), Vermian agenesis (1), Prominent forehead (1), Periventricular hyperechog…	18550408, 21709843, 25827434, 38616285, None (Abstract only)
CPT2:c.729_731del (p.Leu244del)	Likely Pathogenic	CPT2:c.729_731del (p.Leu244del)	Likely Pathogenic			FALSE	Under 5 times		31199774
CPT2:c.739A>T (p.Arg247Trp)	Likely Pathogenic	CPT2:c.739A>T (p.Arg247Trp)	Likely Pathogenic			FALSE	Under 5 times		17936304
CPT2:c.746del (p.Gly249Glufs*16)	Pathogenic	CPT2:c.647A>G (p.Gln216Arg)	Likely Pathogenic			FALSE	Under 5 times		21921422
CPT2:c.748_749del (p.Asn250Phefs*5)	Pathogenic	CPT2:c.1460A>C (p.Glu487Ala)	Pathogenic	ACADVL:c.848T>C (p.Val283Ala)	Pathogenic	TRUE	Under 5 times
CPT2:c.886C>T (p.Arg296*)	Pathogenic	CPT2:c.1148T>A (p.Phe383Tyr)	Pathogenic			FALSE	Under 5 times		27974123, 34394177
CPT2:c.887G>A (p.Arg296Gln)	Likely Pathogenic	CPT2:c.1891C>T (p.Arg631Cys)	Pathogenic			FALSE	Under 5 times		35028265
CPT2:c.887G>T (p.Arg296Leu)	Likely Pathogenic	CPT2:c.338C>T (p.Ser113Leu)	Pathogenic			FALSE	Under 5 times		37510298
CPT2:c.896_906dup (p.Arg303Glyfs*8)	Pathogenic	CPT2:c.1711C>A (p.Pro571Thr)	Pathogenic			FALSE	Under 5 times		35360862
CPT2:c.983A>G (p.Asp328Gly)	Pathogenic	CPT2:c.983A>G (p.Asp328Gly)	Pathogenic			FALSE	Under 5 times		12673791, 12840153, 14634971, 21378393
CPT2:c.989dup (p.Ile332Hisfs*2)	Pathogenic	CPT2:c.1393G>A (p.Ala465Thr)	Uncertain Significance			FALSE	Under 5 times		36927542
CPT2:c.989dup (p.Ile332Hisfs*2)	Pathogenic	CPT2:c.1711C>A (p.Pro571Thr)	Pathogenic			FALSE	Under 5 times		35360862
CPT2:c.98del (p.Gln33Argfs*40)	Pathogenic	CPT2:c.341-2A>G (Intronic)	Pathogenic			FALSE	Under 5 times		30957255
CPT2:c.? (p.Gln304His)	Uncertain Significance	CPT2:c.1336G>A (p.Val446Ile) CPT2:c.1519G>A (p.Val507Ile)	Uncertain Significance Uncertain Significance			TRUE	Under 5 times		37510298
CPT2:c.? (p.Gly600Arg)	Likely Pathogenic	CPT2:c.? (p.Gly600Arg)	Likely Pathogenic			FALSE	Under 5 times		14605500
CPT2:c.? (p.Tyr290*)	Pathogenic	CPT2:c.? (p.Tyr290*)	Pathogenic			FALSE	Under 5 times		14605500
HADHA:c.1025T>C (p.Leu342Pro)	Uncertain Significance	HADHA:c.1493A>G (p.His498Arg)	Uncertain Significance			FALSE	Under 5 times		27117294, 38623632
HADHA:c.1072C>A (p.Gln358Lys)	Benign	HADHA:c.573+9_573+10insT (Intronic)	Uncertain Significance			FALSE	Under 5 times		22746996
HADHA:c.1086-3_1092del (Intronic)	Pathogenic			CPT1A:c.1199G>C (p.Gly400Ala)	Uncertain Significance	TRUE	Under 5 times
HADHA:c.1132C>T (p.Gln378*)	Pathogenic	HADHA:c.1528G>C (p.Glu510Gln)	Pathogenic			TRUE	Under 5 times
HADHA:c.1195C>T (p.Arg399*)	Pathogenic	HADHA:c.1528G>C (p.Glu510Gln)	Pathogenic			FALSE	Under 5 times		33638202
HADHA:c.1331T>G (p.Val444Gly)	Uncertain Significance	HADHA:c.1331T>G (p.Val444Gly)	Uncertain Significance			TRUE	Under 5 times
HADHA:c.1336_1393del (p.Glu446*)	Pathogenic	HADHA:c.556C>G (p.Gln186Glu)	Likely Pathogenic			FALSE	Under 5 times		24305961
HADHA:c.1393_1479del (p.Pro467_Ile495del)	Likely Pathogenic	HADHA:c.1393_1479del (p.Pro467_Ile495del)	Likely Pathogenic			FALSE	Under 5 times		26109258
HADHA:c.13C>T (p.Arg5Trp)	Uncertain Significance			ACADVL:c.1372T>C (p.Phe458Leu)	Pathogenic	TRUE	Under 5 times
HADHA:c.1480-139C>G (Intronic)	Uncertain Significance	HADHA:c.1480-139C>G (Intronic)	Uncertain Significance			FALSE	Under 5 times		30747351
HADHA:c.1493A>G (p.His498Arg)	Uncertain Significance	HADHA:c.1528G>C (p.Glu510Gln)	Pathogenic			FALSE	Under 5 times		33638202
HADHA:c.1528G>C (p.Glu510Gln)	Pathogenic			ACADVL:c.1818G>A (p.Trp606*)	Pathogenic	TRUE	Under 5 times
HADHA:c.1528G>C (p.Glu510Gln)	Pathogenic	HADHA:c.1025T>C (p.Leu342Pro)	Uncertain Significance			FALSE	Under 5 times		9266371
HADHA:c.1528G>C (p.Glu510Gln)	Pathogenic	HADHA:c.1036C>T (p.Gln346Ter)	Pathogenic			FALSE	Under 5 times		38623632
HADHA:c.1528G>C (p.Glu510Gln)	Pathogenic	HADHA:c.1058_1059delinsT (p.Lys353Ilefs*19)	Pathogenic			FALSE	Under 5 times		21549624, 32253025
HADHA:c.1528G>C (p.Glu510Gln)	Pathogenic	HADHA:c.1085+5G>C (p.?)	Uncertain Significance			FALSE	Under 5 times		38623632
HADHA:c.1528G>C (p.Glu510Gln)	Pathogenic	HADHA:c.1086-3_1092del (Intronic)	Pathogenic			FALSE	Under 5 times		11241049
HADHA:c.1528G>C (p.Glu510Gln)	Pathogenic	HADHA:c.1108G>A (p.Gly370Arg)	Uncertain Significance			FALSE	Under 5 times		35782617
HADHA:c.1528G>C (p.Glu510Gln)	Pathogenic	HADHA:c.1132C>T (p.Gln378*)	Pathogenic			FALSE	5-10 times	Liver abnormality (1), Peripheral neuropathy (1), Retinal/choroid disorder (1), Rhabdomyolysis (1)	10352164, 11241049, 16040264, 16297647, 22030098, 24064340, 30912279, 38623632, 7846063, 8809345
HADHA:c.1528G>C (p.Glu510Gln)	Pathogenic	HADHA:c.1152dup (p.Leu385Alafs*6)	Pathogenic			FALSE	Under 5 times		38623632
HADHA:c.1528G>C (p.Glu510Gln)	Pathogenic	HADHA:c.1195C>T (p.Arg399*)	Pathogenic			FALSE	Under 5 times		21549624, 38263760
HADHA:c.1528G>C (p.Glu510Gln)	Pathogenic	HADHA:c.1220+1G>C (Intronic)	Pathogenic			FALSE	Under 5 times		21103935
HADHA:c.1528G>C (p.Glu510Gln)	Pathogenic	HADHA:c.1220+2T>C (Intronic)	Pathogenic			FALSE	Under 5 times		12237653, 12413376
HADHA:c.1528G>C (p.Glu510Gln)	Pathogenic	HADHA:c.1381del (p.Glu461Lysfs*2)	Pathogenic			FALSE	Under 5 times		21549624
HADHA:c.1528G>C (p.Glu510Gln)	Pathogenic	HADHA:c.1432G>C (p.Ala478Pro)	Uncertain Significance			FALSE	Under 5 times		21549624
HADHA:c.1528G>C (p.Glu510Gln)	Pathogenic	HADHA:c.1432del (p.Ala478Leufs*17)	Pathogenic			FALSE	Under 5 times		35383965
HADHA:c.1528G>C (p.Glu510Gln)	Pathogenic	HADHA:c.1433C>T (p.Ala478Val)	Uncertain Significance			FALSE	Under 5 times		21549624
HADHA:c.1528G>C (p.Glu510Gln)	Pathogenic	HADHA:c.1479+1G>T (p.?)	Pathogenic			FALSE	Under 5 times		38263760
HADHA:c.1528G>C (p.Glu510Gln)	Pathogenic	HADHA:c.1493A>G (p.His498Arg)	Uncertain Significance			FALSE	Under 5 times		38263760
HADHA:c.1528G>C (p.Glu510Gln)	Pathogenic	HADHA:c.1528G>C (p.Glu510Gln)	Pathogenic			FALSE	More than 30 times	Hypoglycemia (59), Liver abnormality (57), Retinal/choroid disorder (56), Rhabdomyolysis (44), Cardiomyopathy (44), Peripheral neuropathy (33), Vomiting (26), Hypotonia (24), Cardiac-other (19), Abnormality of metabolism/homeostasis (18), Cardiac arrest (16), Decreased body weight (15), Pulmonary/respiratory (14), Seizure (12), Absent achilles reflex (11), Lethargy (10), Myalgia (8), Muscle weakn…	10352164, 10384386, 10518281, 10789927, 11045847, 11241049, 11427446, 11427448, 11719334, 11773547, 11855930, 12208138, 12237653, 12413376, 12660866, 12745572, 12872842, 14605499, 15902556, 16040264, 16183823, 16297647, 16876451, 16996288, 17160563, 17431731, 18162058, 18408953, 19399638, 20363656, 20583174, 20589231, 20659813, 21103935, 21549624, 21820356, 22030098, 22473002, 23430524, 23430857,…
HADHA:c.1528G>C (p.Glu510Gln)	Pathogenic	HADHA:c.1528G>C (p.Glu510Gln) HADHA:UNKNOWN (UNKNOWN)	Pathogenic UNKNOWN			FALSE	21-30 times		38288966
HADHA:c.1528G>C (p.Glu510Gln)	Pathogenic	HADHA:c.1533dup (p.Ile512Tyrfs*29)	Pathogenic			FALSE	Under 5 times		21549624
HADHA:c.1528G>C (p.Glu510Gln)	Pathogenic	HADHA:c.1540del (p.Thr514Profs*13)	Pathogenic			FALSE	Under 5 times		38263760
HADHA:c.1528G>C (p.Glu510Gln)	Pathogenic	HADHA:c.157C>T (p.Arg53*)	Pathogenic			FALSE	Under 5 times		20659813
HADHA:c.1528G>C (p.Glu510Gln)	Pathogenic	HADHA:c.1620+2_1620+6del (Intronic)	Pathogenic			FALSE	Under 5 times		10352164, 16040264, 32999401, 38161518, 38623632
HADHA:c.1528G>C (p.Glu510Gln)	Pathogenic	HADHA:c.162del (p.Asn55Thrfs*7)	Pathogenic			FALSE	Under 5 times		12237653
HADHA:c.1528G>C (p.Glu510Gln)	Pathogenic	HADHA:c.1646G>C (p.Arg549Thr)	Uncertain Significance			FALSE	Under 5 times		34578803
HADHA:c.1528G>C (p.Glu510Gln)	Pathogenic	HADHA:c.1654G>C (p.Ala552Pro)	Uncertain Significance			FALSE	Under 5 times		38623632
HADHA:c.1528G>C (p.Glu510Gln)	Pathogenic	HADHA:c.1663_1665del (p.Met555del)	Uncertain Significance			FALSE	Under 5 times		21549624
HADHA:c.1528G>C (p.Glu510Gln)	Pathogenic	HADHA:c.1664T>G (p.Met555Arg)	Uncertain Significance			FALSE	Under 5 times		34732400
HADHA:c.1528G>C (p.Glu510Gln)	Pathogenic	HADHA:c.1678C>T (p.Arg560*)	Pathogenic			FALSE	11-20 times	Retinal/choroid disorder (4), Hypoglycemia (4), Rhabdomyolysis (3), Myalgia (2), Cardiac-other (2), Coma (2), Hypotonia (2), Irritability (2), Abnormality of metabolism/homeostasis (2), Liver abnormality (2), Myoglobinuria (2), muscle pain (1), Upper respiratory infection with vomiting (1), Respiratory infection (1), Poor weight gain (failure to thrive) (1), Peripheral neuropathy (1), Lethargy (1…	10352164, 11427448, 14630990, 16040264, 16876451, 16996288, 20589231, 22030098, 24064340, 27491397, 30912279, 32463482, 38372965, 38623632, 8865274
HADHA:c.1528G>C (p.Glu510Gln)	Pathogenic	HADHA:c.1690-2A>G (Intronic)	Pathogenic			FALSE	Under 5 times		23430857
HADHA:c.1528G>C (p.Glu510Gln)	Pathogenic	HADHA:c.1712T>C (p.Leu571Pro)	Likely Pathogenic			FALSE	Under 5 times		24305961, 26109258, 32463482, 38372965
HADHA:c.1528G>C (p.Glu510Gln)	Pathogenic	HADHA:c.180+3A>G (Intronic)	Pathogenic			FALSE	5-10 times	Rhabdomyolysis (3), Myalgia (2), Diminished ankle reflexes (1), Myoglobinuria (1), Urine discoloration (1)	22030098, 23868323, 26109258, 27491397, 29268767, 30682426, 30912279, 38623632
HADHA:c.1528G>C (p.Glu510Gln)	Pathogenic	HADHA:c.180_180+5delinsA (p.?)	Pathogenic			FALSE	Under 5 times		38263760
HADHA:c.1528G>C (p.Glu510Gln)	Pathogenic	HADHA:c.180_180+5delinsAT (Intronic)	Pathogenic			FALSE	Under 5 times		33638202
HADHA:c.1528G>C (p.Glu510Gln)	Pathogenic	HADHA:c.1893del (p.Lys631Asnfs*13)	Pathogenic			FALSE	Under 5 times		38263760
HADHA:c.1528G>C (p.Glu510Gln)	Pathogenic	HADHA:c.1915_1918del (p.Tyr639Argfs*4)	Pathogenic			FALSE	Under 5 times		35281663
HADHA:c.1528G>C (p.Glu510Gln)	Pathogenic	HADHA:c.1916_1919dup (p.Glu641Serfs*12)	Pathogenic			FALSE	Under 5 times		38623632
HADHA:c.1528G>C (p.Glu510Gln)	Pathogenic	HADHA:c.1967del (p.Leu656*)	Pathogenic			FALSE	Under 5 times		10352164, 18045290, 21549624
HADHA:c.1528G>C (p.Glu510Gln)	Pathogenic	HADHA:c.1981_1999del (p.Leu661Serfs*12)	Pathogenic			FALSE	Under 5 times		21549624
HADHA:c.1528G>C (p.Glu510Gln)	Pathogenic	HADHA:c.2000+1G>A (Intronic)	Pathogenic			FALSE	Under 5 times		14630990
HADHA:c.1528G>C (p.Glu510Gln)	Pathogenic	HADHA:c.2000+1G>T (p.?)	Pathogenic			FALSE	Under 5 times		38623632
HADHA:c.1528G>C (p.Glu510Gln)	Pathogenic	HADHA:c.2027G>A (p.Arg676His)	Likely Pathogenic			FALSE	Under 5 times		11427448, 15902556, 26109258
HADHA:c.1528G>C (p.Glu510Gln)	Pathogenic	HADHA:c.2058_2060del (p.Met687del)	Uncertain Significance			FALSE	Under 5 times		38623632
HADHA:c.1528G>C (p.Glu510Gln)	Pathogenic	HADHA:c.2059del (p.Met687Cysfs*43)	Pathogenic			FALSE	Under 5 times		27652820
HADHA:c.1528G>C (p.Glu510Gln)	Pathogenic	HADHA:c.2099del (p.Gly700Glufs*30)	Pathogenic			FALSE	Under 5 times		32978841, 35383965, 38372965
HADHA:c.1528G>C (p.Glu510Gln)	Pathogenic	HADHA:c.2107G>A (p.Gly703Arg)	Pathogenic			FALSE	Under 5 times		21103935, 38263760
HADHA:c.1528G>C (p.Glu510Gln)	Pathogenic	HADHA:c.2111C>A (p.Ala704Asp)	UNKNOWN			TRUE	Under 5 times
HADHA:c.1528G>C (p.Glu510Gln)	Pathogenic	HADHA:c.2131_2133delinsACA (p.Pro711Thr)	Uncertain Significance			TRUE	Under 5 times
HADHA:c.1528G>C (p.Glu510Gln)	Pathogenic	HADHA:c.2132dup (p.Pro712Alafs*26)	Pathogenic			FALSE	Under 5 times		9266371
HADHA:c.1528G>C (p.Glu510Gln)	Pathogenic	HADHA:c.2146+6_2146+18del (Intronic)	Uncertain Significance			FALSE	Under 5 times		21549624
HADHA:c.1528G>C (p.Glu510Gln)	Pathogenic	HADHA:c.2198T>C (p.Leu733Pro)	Uncertain Significance			FALSE	Under 5 times		8739956
HADHA:c.1528G>C (p.Glu510Gln)	Pathogenic	HADHA:c.2225_2228dup (p.Phe744Thrfs*10)	Pathogenic			FALSE	5-10 times	Arrhythmia (1), Cardiomyopathy (1), Decreased body weight (1), Desaturation episodes (1), Developmental delay (1), Hematochezia (1), Hypoglycemia (1), Hypotonia (1), Liver abnormality (1), Retinal/choroid disorder (1), Rhabdomyolysis (1)	12237653, 21549624, 36861082, 38623632
HADHA:c.1528G>C (p.Glu510Gln)	Pathogenic	HADHA:c.266T>G (p.Val89Gly)	Uncertain Significance			FALSE	Under 5 times		21103935
HADHA:c.1528G>C (p.Glu510Gln)	Pathogenic	HADHA:c.274_278del (p.Ser92Lysfs*10)	Pathogenic			FALSE	11-20 times	Hypoglycemia (7), Rhabdomyolysis (6), Liver abnormality (4), Retinal/choroid disorder (3), Cardiac-other (2), Peripheral neuropathy (2), Cardiomyopathy (1), Myopathy (1)	10352164, 11241049, 12237653, 12413376, 16040264, 16876451, 16996288, 20589231, 21549624, 24064340, 27491397, 30912279, 33638202, 34578803, 38263760, 38623632
HADHA:c.1528G>C (p.Glu510Gln)	Pathogenic	HADHA:c.278C>G (p.Ser93*)	Pathogenic			FALSE	Under 5 times		34578803
HADHA:c.1528G>C (p.Glu510Gln)	Pathogenic	HADHA:c.315-1G>A (Intronic)	Pathogenic			FALSE	Under 5 times		19852779, 38623632
HADHA:c.1528G>C (p.Glu510Gln)	Pathogenic	HADHA:c.315-2A>T (Intronic)	Pathogenic			FALSE	Under 5 times		10352164
HADHA:c.1528G>C (p.Glu510Gln)	Pathogenic	HADHA:c.454-2A>T (p.?)	Pathogenic			FALSE	Under 5 times		38263760
HADHA:c.1528G>C (p.Glu510Gln)	Pathogenic	HADHA:c.467G>A (p.Cys156Tyr)	Uncertain Significance			FALSE	Under 5 times		38623632
HADHA:c.1528G>C (p.Glu510Gln)	Pathogenic	HADHA:c.479_482delinsAATA (p.Ile160_Gln763delinsLys)	Likely Pathogenic			FALSE	5-10 times	Rhabdomyolysis (4), Hypoglycemia (3), Cardiac arrest (2), Peripheral neuropathy (2), retinopathy (1), Cardiac-other (1), Her visual symptom started with nyctalopia at age 14 (1), Liver abnormality (1), Liver and kidney failure (1), Myoglobinuria (1), Stage 4 lchadd retinopathy (1)	10352164, 16876451, 16996288, 20589231, 27491397, 28871440, 32928639, 38161518, 38623632
HADHA:c.1528G>C (p.Glu510Gln)	Pathogenic	HADHA:c.509G>A (p.Gly170Asp)	Uncertain Significance			FALSE	Under 5 times		11427448
HADHA:c.1528G>C (p.Glu510Gln)	Pathogenic	HADHA:c.58del (p.Arg20Alafs*17)	Pathogenic			FALSE	Under 5 times		34578803
HADHA:c.1528G>C (p.Glu510Gln)	Pathogenic	HADHA:c.703C>T (p.Arg235Trp)	Pathogenic			FALSE	5-10 times	Rhabdomyolysis (3), Hypoglycemia (2), Peripheral neuropathy (2), Decreased body weight (1), Lethargy (1), Liver abnormality (1), Myopathy (1)	28871440, 32928639, 34578803, 38263760, 38623632
HADHA:c.1528G>C (p.Glu510Gln)	Pathogenic	HADHA:c.761_764del (p.Lys254Argfs*14)	Pathogenic			FALSE	Under 5 times		21103935
HADHA:c.1528G>C (p.Glu510Gln)	Pathogenic	HADHA:c.871C>T (p.Arg291*)	Pathogenic			FALSE	Under 5 times		10352164, 23798014
HADHA:c.1528G>C (p.Glu510Gln)	Pathogenic	HADHA:c.914T>A (p.Ile305Asn)	Pathogenic			FALSE	Under 5 times		32253025, 34578803
HADHA:c.1528G>C (p.Glu510Gln)	Pathogenic	HADHA:c.918+1G>A (Intronic)	Pathogenic			FALSE	Under 5 times		21549624
HADHA:c.1528G>C (p.Glu510Gln)	Pathogenic	HADHA:c.918+6T>G (Intronic)	Uncertain Significance			FALSE	Under 5 times		21549624
HADHA:c.1528G>C (p.Glu510Gln)	Pathogenic	HADHA:c.919-2A>G (Intronic)	Likely Pathogenic			FALSE	Under 5 times		38623632
HADHA:c.1528G>C (p.Glu510Gln)	Pathogenic	HADHA:c.982G>A (p.Gly328Arg) HADHA:c.1072C>A (p.Gln358Lys)	Likely Pathogenic Benign			FALSE	Under 5 times		26109258, 35383965
HADHA:c.157C>T (p.Arg53*)	Pathogenic	HADHA:c.1528G>C (p.Glu510Gln)	Pathogenic			TRUE	Under 5 times
HADHA:c.1647G>C (p.Arg549Ser)	Uncertain Significance	HADHA:c.1793_1794del (p.His598Argfs*33)	Pathogenic			TRUE	Under 5 times
HADHA:c.1678C>T (p.Arg560*)	Pathogenic	HADHA:c.1678C>T (p.Arg560*)	Pathogenic			FALSE	Under 5 times		21549624, 33123633
HADHA:c.1689+2T>G (Intronic)	Pathogenic	HADHA:c.1392+1G>A (Intronic)	Pathogenic			FALSE	Under 5 times		27014569, 28515471
HADHA:c.1689+2T>G (Intronic)	Pathogenic	HADHA:c.1689+2T>G (Intronic)	Pathogenic			FALSE	Under 5 times		17143551, 29519241
HADHA:c.1689+2T>G (Intronic)	Pathogenic	HADHA:c.361C>T (p.Gln121*)	Pathogenic			FALSE	Under 5 times		28515471
HADHA:c.1712T>C (p.Leu571Pro)	Likely Pathogenic	HADHA:c.446G>T (p.Gly149Val)	Uncertain Significance			FALSE	Under 5 times		29124685
HADHA:c.1748G>A (p.Gly583Asp)	Uncertain Significance	HADHA:c.871C>T (p.Arg291*)	Pathogenic			FALSE	Under 5 times		37184518
HADHA:c.1793_1794del (p.His598Argfs*33)	Pathogenic	HADHA:c.1793_1794del (p.His598Argfs*33)	Pathogenic			FALSE	Under 5 times		11855930, 12442268, 29519241
HADHA:c.180+1G>A (Intronic)	Pathogenic	HADHA:c.180+3A>G (Intronic)	Pathogenic			FALSE	Under 5 times		10352164
HADHA:c.180+3A>G (Intronic)	Pathogenic	HADHA:c.1528G>C (p.Glu510Gln)	Pathogenic			TRUE	Under 5 times
HADHA:c.180+3A>G (Intronic)	Pathogenic	HADHA:c.180+1G>A (Intronic)	Pathogenic			FALSE	Under 5 times		7738175, 8651282
HADHA:c.180+3A>G (Intronic)	Pathogenic	HADHA:c.180+3A>G (Intronic)	Pathogenic			FALSE	Under 5 times		33123633
HADHA:c.180_180+5delinsAT (Intronic)	Pathogenic	HADHA:c.1528G>C (p.Glu510Gln)	Pathogenic			TRUE	Under 5 times
HADHA:c.180_180+5delinsAT (Intronic)	Pathogenic	HADHA:c.180+3A>G (Intronic)	Pathogenic			FALSE	Under 5 times		10400133
HADHA:c.1828C>G (p.Arg610Gly)	Likely Pathogenic	HADHA:c.1528G>C (p.Glu510Gln)	Pathogenic			FALSE	Under 5 times		21103935
HADHA:c.1828C>G (p.Arg610Gly)	Likely Pathogenic	HADHA:c.2281T>G (p.Phe761Val)	Likely Pathogenic			FALSE	5-10 times	Absent deep tendon reflexes (3), Peripheral neuropathy (3), Ataxic gait (2), Hypotonia (1), Stumble (1)	33638202, 35433174
HADHA:c.1990_1991del (p.Lys664Valfs*2)	Pathogenic	HADHA:c.1990_1991del (p.Lys664Valfs*2)	Pathogenic			FALSE	Under 5 times		21549624
HADHA:c.2026C>T (p.Arg676Cys)	Likely Pathogenic	HADHA:c.2027G>A (p.Arg676His)	Likely Pathogenic			FALSE	Under 5 times		10352164
HADHA:c.2027G>A (p.Arg676His)	Likely Pathogenic	HADHA:c.1967del (p.Leu656*)	Pathogenic			FALSE	Under 5 times		21549624
HADHA:c.2027G>T (p.Arg676Leu)	Uncertain Significance	HADHA:c.2027G>T (p.Arg676Leu)	Uncertain Significance			FALSE	Under 5 times		24305961, 28283530
HADHA:c.2102A>G (p.Asp701Gly)	Uncertain Significance	HADHA:c.1528G>C (p.Glu510Gln)	Pathogenic			FALSE	Under 5 times		14630990, 22030098, 24064340, 26907176, 30912279
HADHA:c.2107G>A (p.Gly703Arg)	Pathogenic	HADHA:c.1336G>A (p.Glu446Lys)	Likely Pathogenic			FALSE	Under 5 times		26109258
HADHA:c.2114T>A (p.Val705Asp)	Likely Pathogenic	HADHA:c.2114T>A (p.Val705Asp)	Likely Pathogenic			FALSE	Under 5 times		26109258
HADHA:c.2146+1G>A (p.?)	Pathogenic	HADHA:c.403A>G (p.Lys135Glu)	Likely Pathogenic			FALSE	Under 5 times		39088276
HADHA:c.240G>A (p.Trp80*)	Pathogenic	HADHA:c.1528G>C (p.Glu510Gln)	Pathogenic			TRUE	Under 5 times
HADHA:c.274_278del (p.Ser92Lysfs*10)	Pathogenic	HADHA:c.1528G>C (p.Glu510Gln)	Pathogenic			FALSE	Under 5 times		12809642, 33204595
HADHA:c.274_278del (p.Ser92Lysfs*10)	Pathogenic	HADHA:c.2063G>A (p.Cys688Tyr)	Uncertain Significance			FALSE	Under 5 times		21549624
HADHA:c.274_278del (p.Ser92Lysfs*10)	Pathogenic	HADHA:c.274_278del (p.Ser92Lysfs*10)	Pathogenic			FALSE	Under 5 times		21549624, 28392417
HADHA:c.314+2T>C (Intronic)	Pathogenic	HADHA:c.1528G>C (p.Glu510Gln)	Pathogenic			TRUE	Under 5 times
ACADVL:c.848T>C (p.Val283Ala)	Pathogenic	ACADVL:c.848T>C (p.Val283Ala)	Pathogenic	HADHA:c.325G>A (p.Ala109Thr)	Uncertain Significance	TRUE	Under 5 times
HADHA:c.389T>C (p.Leu130Pro)	Uncertain Significance	HADHA:c.389T>C (p.Leu130Pro)	Uncertain Significance			FALSE	Under 5 times		12442268
HADHA:c.442G>A (p.Gly148Arg)	Uncertain Significance	HADHA:c.442G>A (p.Gly148Arg)	Uncertain Significance			FALSE	Under 5 times		21549624
HADHA:c.453+1G>A (Intronic)	Pathogenic	HADHA:c.453+1G>A (Intronic)	Pathogenic			FALSE	Under 5 times		35281663
HADHA:c.454-1G>A (Intronic)	UNKNOWN	HADHA:c.1688A>C (p.Gln563Pro)	UNKNOWN			TRUE	Under 5 times
HADHA:c.539C>T (p.Pro180Leu)	Uncertain Significance	HADHA:c.539C>T (p.Pro180Leu)	Uncertain Significance			FALSE	Under 5 times		32657593
HADHA:c.556C>G (p.Gln186Glu)	Likely Pathogenic	HADHA:c.1392+1G>A (Intronic)	Pathogenic			FALSE	Under 5 times		35758105, 38372965
HADHA:c.574-2A>G (Intronic)	Pathogenic	HADHA:c.574-2A>G (Intronic)	Pathogenic			FALSE	Under 5 times		10352164, 11241049, 11427448, 14630990
HADHA:c.602T>C (p.Met201Thr)	Uncertain Significance	HADHA:c.602T>C (p.Met201Thr)	Uncertain Significance			FALSE	Under 5 times		33638202, 38263760
HADHA:c.676+2T>C (Intronic)	Pathogenic	HADHA:c.1161_1164dup (p.Leu389Tyrfs*3)	UNKNOWN			TRUE	Under 5 times
HADHA:c.676+2T>C (Intronic)	Pathogenic	HADHA:c.676+2T>C (Intronic)	Pathogenic			FALSE	Under 5 times		21549624
HADHA:c.703C>T (p.Arg235Trp)	Pathogenic	HADHA:c.2107G>A (p.Gly703Arg)	Pathogenic			FALSE	Under 5 times		34878152
HADHA:c.703C>T (p.Arg235Trp)	Pathogenic	HADHA:c.703C>T (p.Arg235Trp)	Pathogenic			FALSE	5-10 times	Anemia (1), Cardiac arrest (1), Encephalopathy (1), Fever (1), Head lag (1), Hypotonia (1), Muscle weakness (1), Respiratory tract infection (1), Rhabdomyolysis (1), Thrombocytosis (1)	19433283, 21549624, 34578803, 39210374
HADHA:c.703C>T (p.Arg235Trp)	Pathogenic	HADHA:c.955G>A (p.Gly319Ser)	Likely Pathogenic			FALSE	Under 5 times		33638202
HADHA:c.731C>T (p.Ala244Val)	Uncertain Significance	HADHA:c.919-2A>G (Intronic)	Likely Pathogenic			FALSE	Under 5 times		15902556
HADHA:c.799+1G>A (Intronic)	Likely Pathogenic	HADHA:c.799+1G>A (Intronic)	Likely Pathogenic			TRUE	Under 5 times
HADHA:c.845T>A (p.Val282Asp)	Uncertain Significance	HADHA:c.845T>A (p.Val282Asp)	Uncertain Significance			FALSE	Under 5 times		10352164, 7748366, 9739053
HADHA:c.871C>T (p.Arg291*)	Pathogenic			ACADVL:c.1220G>C (p.Gly407Ala)	Pathogenic	TRUE	Under 5 times
HADHA:c.871C>T (p.Arg291*)	Pathogenic	HADHA:c.1528G>C (p.Glu510Gln)	Pathogenic			TRUE	Under 5 times
HADHA:c.871C>T (p.Arg291*)	Pathogenic	HADHA:c.871C>T (p.Arg291*)	Pathogenic			FALSE	Under 5 times		18485779
HADHA:c.877C>T (p.Gln293*)	Pathogenic	HADHA:c.1528G>C (p.Glu510Gln)	Pathogenic			TRUE	Under 5 times
HADHA:c.914T>A (p.Ile305Asn)	Pathogenic	HADHA:c.138dup (p.Gly47Argfs*9)	Pathogenic			FALSE	Under 5 times		21549624
HADHA:c.914T>A (p.Ile305Asn)	Pathogenic	HADHA:c.1528G>C (p.Glu510Gln)	Pathogenic			FALSE	5-10 times	Developmental delay (1)	21549624, 26109258, 29268767
HADHA:c.914T>A (p.Ile305Asn)	Pathogenic	HADHA:c.871C>T (p.Arg291*)	Pathogenic			FALSE	Under 5 times		10352164, 2019931, 9739053
HADHA:c.918+1G>A (Intronic)	Pathogenic	HADHA:c.918+1G>A (Intronic)	Pathogenic			FALSE	Under 5 times		26109258
HADHA:c.919-2A>G (Intronic)	Likely Pathogenic	HADHA:c.703C>T (p.Arg235Trp)	Pathogenic			FALSE	Under 5 times		39088276
HADHA:c.955G>A (p.Gly319Ser)	Likely Pathogenic	HADHA:c.453+1G>T (Intronic)	Pathogenic			FALSE	Under 5 times		30682426
HADHA:c.955G>A (p.Gly319Ser)	Likely Pathogenic	HADHA:c.955G>A (p.Gly319Ser)	Likely Pathogenic			FALSE	5-10 times	Abnormality of metabolism/homeostasis (1), Absent deep tendon reflexes (1), Axonal-type distal motor polyneuropathy (1), Dragging gait (1), Fever (1), Gait problems developed (1), Lower limb muscle weakness (1), Myopathy (1), Pain (1), Vomiting (1)	36468010, 38263760, 39210374, 39687448
HADHA:c.975+6C>T (Intronic)	Uncertain Significance			HADHB:c.1000A>C (p.Lys334Gln)	Uncertain Significance	TRUE	Under 5 times
HADHA:c.975G>A (p.Gln325=)	Uncertain Significance	HADHA:c.1528G>C (p.Glu510Gln)	Pathogenic			TRUE	Under 5 times
HADHB:c.-8-2780_109+2924del (Intronic)	Pathogenic	HADHB:c.788A>G (p.Asp263Gly)	Pathogenic			FALSE	Under 5 times		21549624
HADHB:c.1049A>G (p.Gln350Arg)	Uncertain Significance	HADHB:c.1049A>G (p.Gln350Arg)	Uncertain Significance			FALSE	Under 5 times		36094697
HADHB:c.1072G>C (p.Ala358Pro)	Uncertain Significance	HADHB:c.1235C>G (p.Pro412Arg)	Uncertain Significance			TRUE	Under 5 times
HADHB:c.1091A>G (p.Glu364Gly)	Uncertain Significance	HADHB:c.1348G>T (p.Gly450Cys)	Uncertain Significance			FALSE	Under 5 times		34578803
HADHB:c.1136A>G (p.His379Arg)	Pathogenic	HADHB:c.1136A>G (p.His379Arg)	Pathogenic			FALSE	Under 5 times		25420603
HADHB:c.1136A>G (p.His379Arg)	Pathogenic	HADHB:c.1211dup (p.Arg405*)	Pathogenic			FALSE	Under 5 times		29519241
HADHB:c.1137del (p.His379Glnfs*76)	Pathogenic	HADHB:c.1191G>A (p.Trp397*)	Pathogenic			FALSE	Under 5 times		21549624
HADHB:c.1142C>T (p.Ala381Val)	Uncertain Significance	HADHB:c.1142C>T (p.Ala381Val)	Uncertain Significance			FALSE	Under 5 times		38146699
HADHB:c.1154A>C (p.Gln385Pro)	Likely Pathogenic	HADHB:c.1154A>C (p.Gln385Pro)	Likely Pathogenic			FALSE	Under 5 times		28112527
HADHB:c.1165A>G (p.Asn389Asp)	Pathogenic	HADHB:c.1165A>G (p.Asn389Asp)	Pathogenic			FALSE	Under 5 times		21549624, 28392417
HADHB:c.1165A>G (p.Asn389Asp)	Pathogenic	HADHB:c.1289T>C (p.Phe430Ser)	Pathogenic			FALSE	Under 5 times		39088276
HADHB:c.1165A>G (p.Asn389Asp)	Pathogenic	HADHB:c.919A>G (p.Asn307Asp)	Likely Pathogenic			FALSE	Under 5 times		17143551
HADHB:c.1175C>T (p.Ala392Val)	Likely Pathogenic	HADHB:c.1175C>T (p.Ala392Val)	Likely Pathogenic			FALSE	Under 5 times		24664533, 37388542
HADHB:c.1175C>T (p.Ala392Val)	Likely Pathogenic	HADHB:c.1364T>G (p.Val455Gly)	Pathogenic			FALSE	Under 5 times		28515471, 32509533
HADHB:c.1175_1177del (p.Ala392_Met393delinsVal)	Uncertain Significance	HADHB:c.1175_1177del (p.Ala392_Met393delinsVal)	Uncertain Significance			FALSE	Under 5 times		21549624
HADHB:c.1192T>C (p.Phe398Leu)	Uncertain Significance	HADHB:c.1192T>C (p.Phe398Leu)	Uncertain Significance			FALSE	Under 5 times		28132977
HADHB:c.1198G>T (p.Glu400*)	Pathogenic	HADHB:c.442+663A>G (Intronic)	Uncertain Significance			FALSE	Under 5 times		30029694
HADHB:c.1228_1240del (p.Gly410Trpfs*41)	Pathogenic	HADHB:c.181C>T (p.Arg61Cys)	Likely Pathogenic			FALSE	Under 5 times		31527676
HADHB:c.1279G>A (p.Gly427Arg)	Uncertain Significance	HADHB:c.1279G>A (p.Gly427Arg)	Uncertain Significance			TRUE	Under 5 times
HADHB:c.1280G>A (p.Gly427Glu)	Likely Pathogenic	HADHB:c.1370C>T (p.Ala457Val)	Uncertain Significance			FALSE	Under 5 times		37510298
HADHB:c.1280G>A (p.Gly427Glu)	Likely Pathogenic	HADHB:c.206C>T (p.Thr69Ile)	Likely Pathogenic			FALSE	Under 5 times		30193751
HADHB:c.1331G>A (p.Arg444Lys)	Pathogenic	HADHB:c.1331G>A (p.Arg444Lys)	Pathogenic			FALSE	Under 5 times		11239956, 19699128, 26109258, 28515471, 9259266, 9305349
HADHB:c.1331G>A (p.Arg444Lys)	Pathogenic	HADHB:c.520C>T (p.Arg174Cys)	Pathogenic			FALSE	Under 5 times		22000755, 28515471
HADHB:c.1331G>A (p.Arg444Lys)	Pathogenic	HADHB:c.776_777insT (p.Leu260Thrfs*4)	Pathogenic			FALSE	Under 5 times		19699128, 28515471, 8645256, 9259266
HADHB:c.1364T>G (p.Val455Gly)	Pathogenic	HADHB:c.1364T>G (p.Val455Gly)	Pathogenic			FALSE	Under 5 times		19699128
HADHB:c.1389+5G>A (p.?)	Likely Pathogenic	HADHB:c.1389+5G>A (p.?)	Likely Pathogenic			FALSE	Under 5 times		38263760
HADHB:c.1390-515_1390-499del (Intronic)	Pathogenic	HADHB:c.1059del (p.Gly354Aspfs*10)	Pathogenic			FALSE	Under 5 times		39723123
HADHB:c.1390-515_1390-499del (Intronic)	Pathogenic	HADHB:c.1390-515_1390-499del (Intronic)	Pathogenic			FALSE	Under 5 times		28283530
HADHB:c.170_172del (p.Val57del)	Uncertain Significance	HADHB:c.170_172del (p.Val57del)	Uncertain Significance			FALSE	Under 5 times		21549624
HADHB:c.176G>A (p.Gly59Asp)	Uncertain Significance	HADHB:c.740G>A (p.Arg247His)	Likely Pathogenic			FALSE	Under 5 times		12754706
HADHB:c.181C>T (p.Arg61Cys)	Likely Pathogenic	HADHB:c.181C>T (p.Arg61Cys)	Likely Pathogenic			FALSE	Under 5 times		12754706
HADHB:c.181C>T (p.Arg61Cys)	Likely Pathogenic	HADHB:c.254+5G>A (Intronic)	Uncertain Significance			FALSE	Under 5 times		35383965
HADHB:c.181C>T (p.Arg61Cys)	Likely Pathogenic	HADHB:c.349A>G (p.Arg117Gly)	Pathogenic			FALSE	Under 5 times		12754706
HADHB:c.182G>A (p.Arg61His)	Pathogenic	HADHB:c.1178T>C (p.Met393Thr)	Uncertain Significance			TRUE	Under 5 times
HADHB:c.182G>A (p.Arg61His)	Pathogenic	HADHB:c.1289T>C (p.Phe430Ser)	Pathogenic			FALSE	Under 5 times		16423905, 35383965, 35782614
HADHB:c.182G>A (p.Arg61His)	Pathogenic	HADHB:c.210-3C>G (p.?)	Uncertain Significance			FALSE	Under 5 times		38263760
HADHB:c.182G>A (p.Arg61His)	Pathogenic	HADHB:c.740G>A (p.Arg247His)	Likely Pathogenic			FALSE	Under 5 times		12754706, 15617873, 8651282
HADHB:c.184A>G (p.Thr62Ala)	Uncertain Significance	HADHB:c.254+1G>A (Intronic)	Pathogenic			FALSE	Under 5 times		24379101
HADHB:c.18C>A (p.Tyr6*)	Pathogenic	HADHB:c.631-1G>A (Intronic)	Pathogenic			FALSE	Under 5 times		35383965
HADHB:c.209+1G>C (Intronic)	Pathogenic	HADHB:c.209+1G>C (Intronic)	Pathogenic			FALSE	Under 5 times		21549624, 35383965
HADHB:c.209+1G>C (Intronic)	Pathogenic	HADHB:c.255-1G>A (Intronic)	Pathogenic			FALSE	Under 5 times		33123633
HADHB:c.209+1G>C (Intronic)	Pathogenic	HADHB:c.397A>G (p.Thr133Ala)	Uncertain Significance			FALSE	Under 5 times		35403730
HADHB:c.209+1G>C (Intronic)	Pathogenic	HADHB:c.980T>C (p.Leu327Pro)	Uncertain Significance			FALSE	Under 5 times		28685493
HADHB:c.209C>G (p.Ser70*)	Pathogenic	HADHB:c.1389+5G>A (p.?)	Likely Pathogenic			FALSE	Under 5 times		34543737
HADHB:c.210-1G>C (Intronic)	Pathogenic	HADHB:c.686G>T (p.Arg229Leu)	Pathogenic			FALSE	Under 5 times		24314034
HADHB:c.210-1G>T (Intronic)	Pathogenic	HADHB:c.210-1G>T (Intronic)	Pathogenic			TRUE	Under 5 times
HADHB:c.210-?_354+?del (Deletion (Exons 5-6))	Pathogenic	HADHB:c.1289T>C (p.Phe430Ser)	Pathogenic			TRUE	Under 5 times
HADHB:c.230A>G (p.His77Arg)	Uncertain Significance	HADHB:c.230A>G (p.His77Arg)	Uncertain Significance			FALSE	Under 5 times		38263760
HADHB:c.248C>G (p.Ala83Gly)	Likely Pathogenic	HADHB:c.694G>A (p.Ala232Thr)	Likely Pathogenic			FALSE	Under 5 times		35403730
HADHB:c.255-1G>A (Intronic)	Pathogenic	HADHB:c.998C>T (p.Pro333Leu)	Uncertain Significance			FALSE	Under 5 times		35433169
HADHB:c.255-2A>G (p.?)	Pathogenic	HADHB:c.255-2A>G (p.?)	Pathogenic			FALSE	Under 5 times		38263760
HADHB:c.305T>C (p.Ile102Thr)	Uncertain Significance			HADHA:c.1117G>A (p.Gly373Arg) ACADVL:c.1376G>A (p.Arg459Gln)	Uncertain Significance Pathogenic	TRUE	Under 5 times
HADHB:c.340A>G (p.Asn114Asp)	Likely Pathogenic	HADHB:c.1148C>T (p.Ser383Leu)	Likely Pathogenic			FALSE	Under 5 times		29519241
HADHB:c.340A>G (p.Asn114Asp)	Likely Pathogenic	HADHB:c.739C>T (p.Arg247Cys)	Pathogenic			FALSE	Under 5 times		29519241
HADHB:c.340A>G (p.Asn114Asp)	Likely Pathogenic	HADHB:c.919A>G (p.Asn307Asp)	Likely Pathogenic			FALSE	Under 5 times		17143551, 29519241
HADHB:c.346G>T (p.Ala116Ser)	Uncertain Significance			HADHA:c.1393G>C (p.Val465Leu)	Uncertain Significance	TRUE	Under 5 times
HADHB:c.354+5del (Intronic)	Uncertain Significance	HADHB:c.354+5del (Intronic)	Uncertain Significance			FALSE	Under 5 times		35383965
HADHB:c.357dup (p.Ala120Cysfs*8)	Pathogenic	HADHB:c.1364T>G (p.Val455Gly)	Pathogenic			FALSE	Under 5 times		19880769
HADHB:c.392C>T (p.Ala131Val)	Uncertain Significance	HADHB:c.427C>G (p.Gln143Glu)	Uncertain Significance			FALSE	Under 5 times		32348839
HADHB:c.397A>C (p.Thr133Pro)	Likely Pathogenic	HADHB:c.881C>G (p.Pro294Arg)	Pathogenic			FALSE	Under 5 times		12754706
ACADVL:c.779C>T (p.Thr260Met)	Pathogenic	ACADVL:c.877del (p.His293Metfs*60)	Pathogenic	HADHB:c.397A>G (p.Thr133Ala)	Uncertain Significance	TRUE	Under 5 times
HADHB:c.397A>G (p.Thr133Ala)	Uncertain Significance	HADHB:c.1289T>C (p.Phe430Ser)	Pathogenic			FALSE	Under 5 times		35403730
HADHB:c.397A>G (p.Thr133Ala)	Uncertain Significance	HADHB:c.397A>G (p.Thr133Ala)	Uncertain Significance			FALSE	Under 5 times		35383965, 35403730
HADHB:c.407T>C (p.Met136Thr)	Likely Pathogenic	HADHB:c.421G>A (p.Ala141Thr)	Uncertain Significance			FALSE	Under 5 times		31521624
HADHB:c.407T>C (p.Met136Thr)	Likely Pathogenic	HADHB:c.520C>T (p.Arg174Cys)	Pathogenic			FALSE	Under 5 times		32348839
HADHB:c.442+614A>G (Intronic)	Likely Pathogenic	HADHB:c.1136A>G (p.His379Arg)	Pathogenic			FALSE	Under 5 times		15056246, 18693053
HADHB:c.443-10T>C (Intronic)	Uncertain Significance	HADHB:c.1150-?_1389+?del (Deletion (Exons 14-15))	Likely Pathogenic			TRUE	Under 5 times
HADHB:c.443-20_624delinsCACACAAG (Intronic)	Uncertain Significance	HADHB:c.443-20_624delinsCACACAAG (Intronic)	Uncertain Significance			FALSE	Under 5 times		31575911
HADHB:c.487G>A (p.Gly163Ser)	Likely Pathogenic	HADHB:c.1154A>C (p.Gln385Pro)	Likely Pathogenic			FALSE	Under 5 times		38263760
HADHB:c.487G>A (p.Gly163Ser)	Likely Pathogenic	HADHB:c.487G>A (p.Gly163Ser)	Likely Pathogenic			FALSE	Under 5 times		39350166
HADHB:c.490G>A (p.Gly164Ser)	Uncertain Significance	HADHB:c.686G>A (p.Arg229Gln)	Uncertain Significance			FALSE	Under 5 times		34712195
HADHB:c.522dup (p.His175Serfs*11)	Pathogenic	HADHB:c.1376C>A (p.Ala459Glu)	Uncertain Significance			FALSE	Under 5 times		11196108, 15902556
HADHB:c.560A>G (p.Asn187Ser)	Uncertain Significance	HADHB:c.790G>A (p.Val264Met)	Uncertain Significance			TRUE	Under 5 times
HADHB:c.575_676del (p.?)	UNKNOWN	HADHB:c.575_676del (p.?)	UNKNOWN			FALSE	Under 5 times		33610471
HADHB:c.580C>T (p.Gln194*)	Pathogenic	HADHB:c.1115A>T (p.Asp372Val)	Likely Pathogenic			FALSE	Under 5 times		33638202, 38263760
HADHB:c.583C>T (p.Arg195Ter)	Pathogenic	HADHB:c.1280G>A (p.Gly427Glu)	Likely Pathogenic			FALSE	Under 5 times		38263760
HADHB:c.607C>T (p.Arg203*)	Pathogenic	HADHB:c.881C>T (p.Pro294Leu)	Likely Pathogenic			FALSE	Under 5 times		12754706
HADHB:c.640G>A (p.Val214Ile)	Uncertain Significance			ACADVL:c.896_898del (p.Lys299del)	Pathogenic	TRUE	Under 5 times
HADHB:c.686G>A (p.Arg229Gln)	Uncertain Significance	HADHB:c.1258T>G (p.Trp420Gly)	Uncertain Significance			FALSE	Under 5 times		38392311
HADHB:c.686G>A (p.Arg229Gln)	Uncertain Significance	HADHB:c.686G>A (p.Arg229Gln)	Uncertain Significance			FALSE	Under 5 times		30990523
HADHB:c.686G>A (p.Arg229Gln)	Uncertain Significance	HADHB:c.712C>T (p.Arg238Trp)	Likely Pathogenic			FALSE	Under 5 times		38263760
HADHB:c.693del (p.Ala232Leufs*20)	Pathogenic	HADHB:c.881C>G (p.Pro294Arg)	Pathogenic			FALSE	Under 5 times		12754706, 35076099, 39088276
HADHB:c.694G>A (p.Ala232Thr)	Likely Pathogenic	HADHB:c.694G>A (p.Ala232Thr)	Likely Pathogenic			FALSE	Under 5 times		35433169
HADHB:c.712C>T (p.Arg238Trp)	Likely Pathogenic	HADHB:c.712C>T (p.Arg238Trp)	Likely Pathogenic			FALSE	Under 5 times		30682426, 37644014
HADHB:c.725A>G (p.Asp242Gly)	Likely Pathogenic	HADHB:c.839G>A (p.Gly280Asp)	Uncertain Significance			FALSE	Under 5 times		12754706
HADHB:c.739C>T (p.Arg247Cys)	Pathogenic	HADHB:c.739C>T (p.Arg247Cys)	Pathogenic			FALSE	Under 5 times		28649548, 38263760
HADHB:c.739C>T (p.Arg247Cys)	Pathogenic	HADHB:c.817del (p.Asp273Ilefs*20)	Pathogenic			FALSE	Under 5 times		19699128, 22841441
HADHB:c.788A>G (p.Asp263Gly)	Pathogenic	HADHB:c.(-9+1_-8-1)_(109+1_110-1)del (Intronic)	Pathogenic			FALSE	Under 5 times		28392417
HADHB:c.788A>G (p.Asp263Gly)	Pathogenic	HADHB:c.788A>G (p.Asp263Gly)	Pathogenic			FALSE	Under 5 times		21549624
HADHB:c.811+82A>G (Intronic)	Uncertain Significance	HADHB:c.255-713_811+86del (p.Gly86Lysfs*8)	Pathogenic			FALSE	Under 5 times		32257295
HADHB:c.845G>A (p.Arg282His)	Uncertain Significance			HADHA:c.1793_1794del (p.His598Argfs*33)	Pathogenic	TRUE	Under 5 times
HADHB:c.88_91del (p.Gln31Tyrfs*15)	Pathogenic	HADHB:c.88_91del (p.Gln31Tyrfs*15)	Pathogenic			FALSE	Under 5 times		20659813, 38263760
HADHB:c.901G>A (p.Gly301Ser)	Uncertain Significance	HADHB:c.1137del (p.His379Glnfs*76)	Pathogenic			TRUE	Under 5 times
HADHB:c.919A>G (p.Asn307Asp)	Likely Pathogenic	HADHB:c.1165A>G (p.Asn389Asp)	Pathogenic			FALSE	Under 5 times		29519241
HADHB:c.925del (p.Ser309Leufs*3)	UNKNOWN	HADHB:c.945del (p.Ser316Leufs*4)	UNKNOWN			TRUE	Under 5 times
HADHB:c.976G>C (p.Ala326Pro)	Likely Pathogenic	HADHB:c.976G>C (p.Ala326Pro)	Likely Pathogenic			FALSE	Under 5 times		12548384
SLC25A20:c.109C>T (p.Arg37*)	Pathogenic	SLC25A20:c.706C>T (p.Arg236*)	Pathogenic			FALSE	Under 5 times		34626609
SLC25A20:c.10C>T (p.Gln4*)	Pathogenic	SLC25A20:c.779_781del (p.Glu260del)	Uncertain Significance	CPT1A:c.454-6C>G (Intronic)	Uncertain Significance	TRUE	Under 5 times
SLC25A20:c.10C>T (p.Gln4*)	Pathogenic	SLC25A20:c.301C>T (p.Gln101*)	UNKNOWN			TRUE	Under 5 times
SLC25A20:c.10C>T (p.Gln4*)	Pathogenic	SLC25A20:c.897dup (p.Asn300Glnfs*24)	Pathogenic			TRUE	Under 5 times
SLC25A20:c.110G>C (p.Arg37Pro)	Likely Pathogenic	SLC25A20:c.110G>C (p.Arg37Pro)	Likely Pathogenic			FALSE	Under 5 times		31575911
SLC25A20:c.160_163delinsTGGG (p.Gly54_Thr55delinsTrpAla)	Pathogenic	SLC25A20:c.160_163delinsTGGG (p.Gly54_Thr55delinsTrpAla)	Pathogenic			FALSE	Under 5 times		15365988
SLC25A20:c.160_163delinsTGGG (p.Gly54_Thr55delinsTrpAla)	Pathogenic	SLC25A20:c.536A>G (p.Asp179Gly)	Uncertain Significance	HADHA:c.1528G>C (p.Glu510Gln)	Pathogenic	TRUE	Under 5 times
SLC25A20:c.198+4G>A (Intronic)	Uncertain Significance			ACADVL:c.553G>A (p.Gly185Ser)	Pathogenic	TRUE	Under 5 times
SLC25A20:c.199-10T>G (Intronic)	Likely Pathogenic	SLC25A20:c.199-10T>G (Intronic)	Likely Pathogenic			FALSE	11-20 times	Hypoglycemia (6), Lethargy (6), Hypotonia (6), Arrhythmia (5), Pulmonary/respiratory (5), Cardiac arrest (4), Hyperammonemia (4), Encephalopathy (3), Liver abnormality (3), Seizure (3), Cardiomyopathy (3), Hypothermia (2), Gastrointestinal-other (1), Developmental delay (1), Anemia (1), Cyanosis (1), Coma (1), Micro -macrovesicular steatosis of the liver (1), Myopathy (1), No interest in breastfe…	12559850, 25459972, 25604974, 26117549, 27066551, 29137068, 31108048, 33194920, 34626609, 35360862, 36419912, 8739960
SLC25A20:c.199-10T>G (Intronic)	Likely Pathogenic	SLC25A20:c.1A>G (p.Met1Val)	Pathogenic			FALSE	Under 5 times		29137068
SLC25A20:c.199-10T>G (Intronic)	Likely Pathogenic	SLC25A20:c.576G>A (p.Trp192*)	Pathogenic			FALSE	Under 5 times		24088670
SLC25A20:c.199-10T>G (Intronic)	Likely Pathogenic	SLC25A20:c.84del (p.His29Thrfs*100)	Pathogenic			FALSE	Under 5 times		11592821, 1598097
SLC25A20:c.199-10T>G (p.?)	Likely Pathogenic	SLC25A20:c.199-10T>G (p.?)	Likely Pathogenic			FALSE	11-20 times	Sudden cardiac arrests (2), Bilateral renal agenesis (1), Cardiac-other (1), Hyperammonemia (1), Hypoglycemia (1), Hypotension (1), Poor peripheral circulation (1)	17277394, 37243546, 37305732
SLC25A20:c.199-10T>G (p.?)	Likely Pathogenic	SLC25A20:c.1A>T (p.Met1?)	Pathogenic			FALSE	Under 5 times		34784499
SLC25A20:c.199-10T>G (p.?)	Likely Pathogenic	SLC25A20:c.270del (p.Phe91Leufs*38)	Pathogenic			FALSE	Under 5 times		31501239
SLC25A20:c.199-10T>G (p.?)	Likely Pathogenic	SLC25A20:c.476T>C (p.Leu159Pro)	Uncertain Significance			FALSE	Under 5 times		37305732
SLC25A20:c.1A>G (p.Met1Val)	Pathogenic	SLC25A20:c.199-10T>G (Intronic)	Likely Pathogenic			FALSE	Under 5 times		35360862
SLC25A20:c.226G>C (p.Ala76Pro)	Uncertain Significance			ACADVL:c.587C>T (p.Ala196Val)	Uncertain Significance	TRUE	Under 5 times
SLC25A20:c.241G>A (p.Gly81Arg)	Likely Pathogenic	SLC25A20:c.241G>A (p.Gly81Arg)	Likely Pathogenic			FALSE	Under 5 times		23322164, 23850792
SLC25A20:c.254T>A (p.Met85Lys)	Uncertain Significance			ACADVL:c.343-3C>G (Intronic)	Uncertain Significance	TRUE	Under 5 times
SLC25A20:c.268T>A (p.Phe90Ile)	Uncertain Significance	SLC25A20:c.326+1del (Intronic)	Pathogenic			TRUE	Under 5 times
SLC25A20:c.270del (p.Phe91Leufs*38)	Pathogenic	SLC25A20:c.199-10T>C (p.?)	Uncertain Significance			FALSE	Under 5 times		37305718
SLC25A20:c.270del (p.Phe91Leufs*38)	Pathogenic	SLC25A20:c.270del (p.Phe91Leufs*38)	Pathogenic			FALSE	Under 5 times		11592821, 8450053
SLC25A20:c.270del (p.Phe91Leufs*38)	Pathogenic	SLC25A20:c.804del (p.Phe269Serfs*4)	Pathogenic			FALSE	Under 5 times		35360862
SLC25A20:c.326+1del (Intronic)	Pathogenic	SLC25A20:c.10C>T (p.Gln4*)	Pathogenic			FALSE	Under 5 times		36109795
SLC25A20:c.326+1del (Intronic)	Pathogenic	SLC25A20:c.199-10T>G (Intronic)	Likely Pathogenic			FALSE	Under 5 times		11592821, 9290607
SLC25A20:c.326+1del (Intronic)	Pathogenic	SLC25A20:c.326+1del (Intronic)	Pathogenic			FALSE	Under 5 times		11350184
SLC25A20:c.326+1del (Intronic)	Pathogenic	SLC25A20:c.609-3C>G (Intronic)	Pathogenic			FALSE	Under 5 times		16919490
SLC25A20:c.326+1del (Intronic)	Pathogenic	SLC25A20:c.691G>C (p.Asp231His)	Pathogenic			FALSE	Under 5 times		15365988
SLC25A20:c.327-?_417+?del (Deletion (Exon 4))	Pathogenic	SLC25A20:c.779_781del (p.Glu260del)	Uncertain Significance			TRUE	Under 5 times
SLC25A20:c.327_417del (p.Ser109Argfs*50)	UNKNOWN	SLC25A20:c.327_417del (p.Ser109Argfs*50)	UNKNOWN			FALSE	Under 5 times		33610471
SLC25A20:c.383T>A (p.Met128Lys)	Likely Pathogenic	SLC25A20:c.383T>A (p.Met128Lys)	Likely Pathogenic			FALSE	Under 5 times		26589311
SLC25A20:c.397C>T (p.Arg133Trp)	Pathogenic	SLC25A20:c.658G>A (p.Gly220Arg)	Uncertain Significance			FALSE	Under 5 times		32905135
SLC25A20:c.397C>T (p.Arg133Trp)	Pathogenic	SLC25A20:c.718+1G>C (Intronic)	Pathogenic			FALSE	Under 5 times		15365988
SLC25A20:c.397C>T (p.Arg133Trp)	Pathogenic	SLC25A20:c.752_761del (p.Asp251Glyfs*3)	Pathogenic			FALSE	Under 5 times		21605995
SLC25A20:c.397C>T (p.Arg133Trp)	Pathogenic	SLC25A20:c.779_781del (p.Glu260del)	Uncertain Significance			FALSE	Under 5 times		21605995
SLC25A20:c.3G>T (p.Met1?)	Pathogenic	SLC25A20:c.496C>T (p.Arg166*)	Pathogenic			TRUE	Under 5 times
SLC25A20:c.417+1G>T (Intronic)	Pathogenic	SLC25A20:c.3G>A (Intronic)	Pathogenic			FALSE	Under 5 times		23322164, 23850792
SLC25A20:c.47C>T (p.Ala16Val)	Uncertain Significance	SLC25A20:c.463T>C (p.Cys155Arg)	Likely Pathogenic			FALSE	Under 5 times		31561269
SLC25A20:c.496C>T (p.Arg166*)	Pathogenic	SLC25A20:c.496C>T (p.Arg166*)	Pathogenic			FALSE	Under 5 times		10384384, 10653336, 12559850
SLC25A20:c.496C>T (p.Arg166*)	Pathogenic	SLC25A20:c.528del (p.Met177Cysfs*12)	Pathogenic			FALSE	Under 5 times		21605995
SLC25A20:c.50G>C (p.Gly17Ala)	Uncertain Significance	SLC25A20:c.326+1del (Intronic)	Pathogenic			FALSE	Under 5 times		32070364
SLC25A20:c.532C>T (p.Arg178*)	Pathogenic	SLC25A20:c.160_163delinsTGGG (p.Gly54_Thr55delinsTrpAla)	Pathogenic			FALSE	Under 5 times		15365988, 25614308
SLC25A20:c.532C>T (p.Arg178*)	Pathogenic	SLC25A20:c.532C>T (p.Arg178*)	Pathogenic			FALSE	Under 5 times		12801121
SLC25A20:c.532C>T (p.Arg178*)	Pathogenic	SLC25A20:c.533G>A (p.Arg178Gln)	Likely Pathogenic			FALSE	Under 5 times		12559850
SLC25A20:c.532C>T (p.Arg178*)	Pathogenic	SLC25A20:c.94G>A (p.Asp32Asn)	Pathogenic			FALSE	Under 5 times		12559850
SLC25A20:c.533G>A (p.Arg178Gln)	Likely Pathogenic	SLC25A20:c.533G>A (p.Arg178Gln)	Likely Pathogenic			FALSE	Under 5 times		12559850, 33610471
SLC25A20:c.536A>G (p.Asp179Gly)	Uncertain Significance	SLC25A20:c.536A>G (p.Asp179Gly)	Uncertain Significance			FALSE	Under 5 times		25614308
SLC25A20:c.550G>T (p.Gly184Ter)	Pathogenic	SLC25A20:c.199-10T>G (p.?)	Likely Pathogenic			FALSE	Under 5 times		37305718
SLC25A20:c.576G>A (p.Trp192*)	Pathogenic	SLC25A20:c.106-2A>T (Intronic)	Pathogenic			FALSE	Under 5 times		24088670
SLC25A20:c.59G>A (p.Gly20Asp)	Uncertain Significance	SLC25A20:c.59G>A (p.Gly20Asp)	Uncertain Significance			FALSE	Under 5 times		25614308
SLC25A20:c.609-3C>G (Intronic)	Pathogenic	SLC25A20:c.326+1del (Intronic)	Pathogenic			FALSE	Under 5 times		25604974
SLC25A20:c.609-3C>G (Intronic)	Pathogenic	SLC25A20:c.609-3C>G (Intronic)	Pathogenic			FALSE	Under 5 times		16919490
SLC25A20:c.673_782del (p.Ala225Serfs*27)	Likely Pathogenic	SLC25A20:c.261_388del (p.Val88Trpfs*53)	Pathogenic			FALSE	Under 5 times		21605995, 9686371
SLC25A20:c.67T>C (p.Cys23Arg)	Uncertain Significance	SLC25A20:c.67T>C (p.Cys23Arg)	Uncertain Significance			FALSE	Under 5 times		21605995
SLC25A20:c.689C>G (p.Pro230Arg)	Pathogenic	SLC25A20:c.609-1G>A (Intronic)	Pathogenic			FALSE	Under 5 times		12559850
SLC25A20:c.689C>G (p.Pro230Arg)	Pathogenic	SLC25A20:c.706_707insT (p.Arg236Leufs*12)	Pathogenic			FALSE	Under 5 times		37115522
SLC25A20:c.691G>C (p.Asp231His)	Pathogenic	SLC25A20:c.65_69dup (p.Leu24Cysfs*107)	Pathogenic			FALSE	Under 5 times		12559850
SLC25A20:c.713A>G (p.Gln238Arg)	Pathogenic	SLC25A20:c.713A>G (p.Gln238Arg)	Pathogenic			FALSE	Under 5 times		15057979, 23867825
SLC25A20:c.715A>C (p.Thr239Pro)	Likely Pathogenic	SLC25A20:c.715A>C (p.Thr239Pro)	Likely Pathogenic			FALSE	Under 5 times		31319225
SLC25A20:c.719-9_719-1dup (Intronic)	Uncertain Significance	SLC25A20:c.199-10T>G (Intronic)	Likely Pathogenic			FALSE	Under 5 times		31108048, 33194920
SLC25A20:c.804del (p.Phe269Serfs*4)	Pathogenic	SLC25A20:c.160G>T (p.Gly54Trp) SLC25A20:c.163A>G (p.Thr55Ala)	Uncertain Significance Uncertain Significance			FALSE	Under 5 times		21506744
SLC25A20:c.804del (p.Phe269Serfs*4)	Pathogenic	SLC25A20:c.160_163delinsTGGG (p.Gly54_Thr55delinsTrpAla)	Pathogenic			FALSE	Under 5 times		21605995
SLC25A20:c.804del (p.Phe269Serfs*4)	Pathogenic	SLC25A20:c.804del (p.Phe269Serfs*4)	Pathogenic			FALSE	Under 5 times		12559850, 37090833
SLC25A20:c.823C>T (p.Arg275*)	Pathogenic	SLC25A20:c.418-?_844+?del (Deletion (Exons 5-9))	Pathogenic			FALSE	Under 5 times		21605995
SLC25A20:c.824G>A (p.Arg275Gln)	Likely Pathogenic	SLC25A20:c.824G>A (p.Arg275Gln)	Likely Pathogenic			FALSE	Under 5 times		32337051
SLC25A20:c.82G>T (p.Gly28Cys)	Pathogenic	SLC25A20:c.535G>A (p.Asp179Asn)	Likely Pathogenic			FALSE	Under 5 times		38628283
SLC25A20:c.82G>T (p.Gly28Cys)	Pathogenic	SLC25A20:c.82G>T (p.Gly28Cys)	Pathogenic			FALSE	Under 5 times		12559850, 33123633, 34374989, 9544911
SLC25A20:c.842C>T (p.Ala281Val)	Pathogenic	SLC25A20:c.842C>T (p.Ala281Val)	Pathogenic			FALSE	Under 5 times		15365988
SLC25A20:c.843+4_843+50del (Intronic)	Likely Pathogenic	SLC25A20:c.843+4_843+50del (Intronic)	Likely Pathogenic			FALSE	Under 5 times		10472533, 15365988
SLC25A20:c.868G>A (p.Ala290Thr)	Uncertain Significance			ACADVL:c.1019G>T (p.Gly340Val)	Uncertain Significance	TRUE	Under 5 times
SLC25A20:c.897dup (p.Asn300Glnfs*24)	Pathogenic	SLC25A20:c.269T>G (p.Phe90Cys)	Uncertain Significance			FALSE	Under 5 times		36109795
SLC25A20:c.897dup (p.Asn300Glnfs*24)	Pathogenic	SLC25A20:c.897dup (p.Asn300Glnfs*24)	Pathogenic			FALSE	Under 5 times		11162577, 9399886
