# Supplementary material for: Long‐Chain Fatty Acid Oxidation Disorder Genes: A Comprehensive Genetic Database of LC‐FAOD Variants, Genotypes, and Phenotypes
Source: Hum Mutat. 2026 Jul 7;2026:6864813. doi: 10.1155/humu/6864813 (PMC13342283; doi:10.1155/humu/6864813)
Supplement: Supplementary file 4 — Supporting information 4 Table S3: Single‐heterozygous genotypes. List of genotypes and associated data for individuals with a single P, LP, or VUS variant in ACADVL, CPT1A, CPT2, HADHA, HADHB, or SLC25A20. [file HUMU-2026-6864813-s003.xlsx]

## Sheet: Sheet1
Variant ID	Gene	Variant (cDNA)	HGVS	Amino Acid Change	Variant Classification	Variant Type	Effect Type	Variant Location	Times Observed	PMIDs
ACADVL_0496	ACADVL	c.-144_-132delinsT	NM_000018.4:c.-144_-132delinsT	UTR	Uncertain Significance		UTR		1	30194637
ACADVL_0016	ACADVL	c.-154-?_*170+?del	NM_000018.3:c.-154-?_*170+?del	Deletion (Entire coding sequence)	Pathogenic	Copy Number Loss	Deletion	Entire coding sequence	2
ACADVL_0533	ACADVL	c.1001T>C	NM_000018.4:c.1001T>C	p.Met334Thr	Uncertain Significance	SNV	Missense	Exon 10	1	38015438
ACADVL_0227	ACADVL	c.1001T>G	NM_000018.4:c.1001T>G	p.Met334Arg	Pathogenic	SNV	Missense	Exon 10	11	26385305
ACADVL_0534	ACADVL	c.1004A>C	NM_000018.4:c.1004A>C	p.His335Pro	Uncertain Significance	SNV	Missense	Exon 10	1	39375714
ACADVL_0228	ACADVL	c.1009C>T	NM_000018.4:c.1009C>T	p.Leu337Phe	Likely Pathogenic	SNV	Missense	Exon 10	1	20547398, 21932095
ACADVL_0229	ACADVL	c.1009_1011del	NM_000018.4:c.1009_1011del	p.Leu337del	Uncertain Significance	Deletion	Deletion	Exon 10	1
ACADVL_0230	ACADVL	c.1019G>T	NM_000018.4:c.1019G>T	p.Gly340Val	Uncertain Significance	SNV	Missense	Exon 10	7	26385305
ACADVL_0231	ACADVL	c.1019del	NM_000018.4:c.1019del	p.Gly340Glufs*13	Likely Pathogenic	Deletion	Frameshift	Exon 10	1	30194637
ACADVL_0232	ACADVL	c.1022G>A	NM_000018.4:c.1022G>A	p.Arg341Lys	Uncertain Significance	SNV	Missense	Exon 10	1	30194637
ACADVL_0467	ACADVL	c.1022G>C	NM_000018.4:c.1022G>C	p.Arg341Thr	Uncertain Significance	SNV	Missense	Exon 10	1
ACADVL_0233	ACADVL	c.1024T>C	NM_000018.4:c.1024T>C	p.Phe342Leu	Pathogenic	SNV	Missense	Exon 10	1
ACADVL_0234	ACADVL	c.1027G>C	NM_000018.4:c.1027G>C	p.Gly343Arg	Uncertain Significance	SNV	Missense	Exon 10	1	21932095
ACADVL_0468	ACADVL	c.1037C>T	NM_000018.4:c.1037C>T	p.Ala346Val	Uncertain Significance	SNV	Missense	Exon 10	1
ACADVL_0535	ACADVL	c.1039del	NM_000018.4:c.1039del	p.Ala347Profs*6	Pathogenic	Deletion	Frameshift	Exon 10	1
ACADVL_0469	ACADVL	c.1043T>C	NM_000018.4:c.1043T>C	p.Leu348Pro	Uncertain Significance	SNV	Missense	Exon 10	1
ACADVL_0237	ACADVL	c.1046C>A	NM_000018.4:c.1046C>A	p.Ala349Glu	Uncertain Significance	SNV	Missense	Exon 10	1	33986768
ACADVL_0238	ACADVL	c.1049G>A	NM_000018.4:c.1049G>A	p.Gly350Asp	Uncertain Significance	SNV	Missense	Exon 10	1
ACADVL_0029	ACADVL	c.104del	NM_000018.4:c.104del	p.Pro35Leufs*26	Pathogenic	Deletion	Frameshift	Exon 2	2	20547398, 38535124
ACADVL_0470	ACADVL	c.1051_1052delinsTT	NM_000018.4:c.1051_1052delinsTT	p.Thr351Phe	Uncertain Significance	Delins	Missense	Exon 10	1
ACADVL_0471	ACADVL	c.1054A>G	NM_000018.4:c.1054A>G	p.Met352Val	Uncertain Significance	SNV	Missense	Exon 10	1
ACADVL_0243	ACADVL	c.1066A>G	NM_000018.4:c.1066A>G	p.Ile356Val	Likely Pathogenic	SNV	Missense	Exon 10	13	26385305, 30194637, 37671074
ACADVL_0244	ACADVL	c.1067T>C	NM_000018.4:c.1067T>C	p.Ile356Thr	Uncertain Significance	SNV	Missense	Exon 10	1
ACADVL_0246	ACADVL	c.1076C>T	NM_000018.4:c.1076C>T	p.Ala359Val	Pathogenic	SNV	Missense	Exon 10	5	26385305, 29111448
ACADVL_0539	ACADVL	c.1077+1G>A	NM_000018.4:c.1077+1G>A	p.?	Pathogenic	SNV	Splice donor	Intron 10	1	38015438
ACADVL_0249	ACADVL	c.1077+1G>T	NM_000018.4:c.1077+1G>T	Intronic	Likely Pathogenic	SNV	Splice donor	Intron 10	1	21932095
ACADVL_0252	ACADVL	c.1077+3_1077+6del	NM_000018.4:c.1077+3_1077+6del	Intronic	Uncertain Significance	Deletion	Splice region	Intron 10	1
ACADVL_0253	ACADVL	c.1077+5G>A	NM_000018.4:c.1077+5G>A	Intronic	Uncertain Significance	SNV	Splice region	Intron 10	2
ACADVL_0492	ACADVL	c.1077_1077+1delinsCAC	NM_000018.4:c.1077_1077+1delinsCAC	p.?	Likely Pathogenic	Delins	Splice donor	Exon 10, Intron 10	1
ACADVL_0256	ACADVL	c.1078-1G>A	NM_000018.4:c.1078-1G>A	Intronic	Likely Pathogenic	SNV	Splice acceptor	Intron 10	1	30194637
ACADVL_0255	ACADVL	c.1078-5T>G	NM_000018.4:c.1078-5T>G	Intronic	Uncertain Significance	SNV	Splice region	Intron 10	1
ACADVL_0258	ACADVL	c.1093_1094insT	NM_000018.4:c.1093_1094insT	p.Asn365Ilefs*30	Pathogenic	Insertion	Frameshift	Exon 11	1
ACADVL_0260	ACADVL	c.1096C>G	NM_000018.4:c.1096C>G	p.Arg366Gly	Likely Pathogenic	SNV	Missense	Exon 11	2
ACADVL_0259	ACADVL	c.1096C>T	NM_000018.4:c.1096C>T	p.Arg366Cys	Pathogenic	SNV	Missense	Exon 11	15	20547398, 21932095
ACADVL_0261	ACADVL	c.1097G>A	NM_000018.4:c.1097G>A	p.Arg366His	Pathogenic	SNV	Missense	Exon 11	4	16488171
ACADVL_0263	ACADVL	c.1103A>C	NM_000018.4:c.1103A>C	p.Gln368Pro	Likely Pathogenic	SNV	Missense	Exon 11	8	26385305
ACADVL_0476	ACADVL	c.1115A>C	NM_000018.4:c.1115A>C	p.Lys372Thr	Uncertain Significance	SNV	Missense	Exon 11	1
ACADVL_0267	ACADVL	c.1121A>C	NM_000018.4:c.1121A>C	p.His374Pro	Likely Pathogenic	SNV	Missense	Exon 11	2
ACADVL_0268	ACADVL	c.1127T>C	NM_000018.4:c.1127T>C	p.Phe376Ser	Pathogenic	SNV	Missense	Exon 11	5	23867825, 28755359, 30194637
ACADVL_0270	ACADVL	c.1133T>C	NM_000018.4:c.1133T>C	p.Leu378Pro	Uncertain Significance	SNV	Missense	Exon 11	1	30194637
ACADVL_0275	ACADVL	c.1153C>T	NM_000018.4:c.1153C>T	p.Arg385Trp	Pathogenic	SNV	Missense	Exon 11	2	28755359, 31844625
ACADVL_0276	ACADVL	c.1168C>T	NM_000018.4:c.1168C>T	p.Gln390*	Pathogenic	SNV	Nonsense	Exon 11	1
ACADVL_0279	ACADVL	c.1177A>G	NM_000018.4:c.1177A>G	p.Thr393Ala	Uncertain Significance	SNV	Missense	Exon 11	1
ACADVL_0281	ACADVL	c.1182+1G>A	NM_000018.4:c.1182+1G>A	Intronic	Pathogenic	SNV	Splice donor	Intron 11	7	21932095
ACADVL_0499	ACADVL	c.1182+5A>G	NM_000018.4:c.1182+5A>G	p.?	Uncertain Significance				1	38015438
ACADVL_0286	ACADVL	c.1194C>A	NM_000018.4:c.1194C>A	p.Tyr398*	Pathogenic	SNV	Nonsense	Exon 12	1
ACADVL_0287	ACADVL	c.1198G>A	NM_000018.4:c.1198G>A	p.Val400Met	Likely Pathogenic	SNV	Missense	Exon 12	5	31844625
ACADVL_0290	ACADVL	c.1217A>C	NM_000018.4:c.1217A>C	p.Gln406Pro	Likely Pathogenic	SNV	Missense	Exon 12	1	30194637
ACADVL_0291	ACADVL	c.1220G>C	NM_000018.4:c.1220G>C	p.Gly407Ala	Pathogenic	SNV	Missense	Exon 12	3	28755359
ACADVL_0292	ACADVL	c.1226C>T	NM_000018.4:c.1226C>T	p.Thr409Met	Pathogenic	SNV	Missense	Exon 12	4
ACADVL_0297	ACADVL	c.1242G>C	NM_000018.4:c.1242G>C	p.Glu414Asp	Likely Pathogenic	SNV	Missense	Exon 12	2	18670371, 25843429, 32558070, 33986768
ACADVL_0300	ACADVL	c.1246G>A	NM_000018.4:c.1246G>A	p.Ala416Thr	Pathogenic	SNV	Missense	Exon 12	1	11158518
ACADVL_0299	ACADVL	c.1246G>T	NM_000018.4:c.1246G>T	p.Ala416Ser	Likely Pathogenic	SNV	Missense	Exon 12	1
ACADVL_0303	ACADVL	c.1268C>T	NM_000018.4:c.1268C>T	p.Ser423Leu	Uncertain Significance	SNV	Missense	Exon 12	5	26385305, 37671074
ACADVL_0306	ACADVL	c.1269+1G>A	NM_000018.4:c.1269+1G>A	Intronic	Pathogenic	SNV	Splice donor	Intron 12	2	30194637
ACADVL_0305	ACADVL	c.1269G>A	NM_000018.4:c.1269G>A	p.Ser423=	Uncertain Significance	SNV	Silent	Exon 12	1
ACADVL_0308	ACADVL	c.1273G>A	NM_000018.4:c.1273G>A	p.Ala425Thr	Pathogenic	SNV	Missense	Exon 13	10	26385305
ACADVL_0310	ACADVL	c.1280G>A	NM_000018.4:c.1280G>A	p.Trp427*	Pathogenic	SNV	Nonsense	Exon 13	1	10077518
ACADVL_0478	ACADVL	c.1291G>C	NM_000018.4:c.1291G>C	p.Asp431His	Uncertain Significance	SNV	Missense	Exon 13	1
ACADVL_0312	ACADVL	c.1292A>G	NM_000018.4:c.1292A>G	p.Asp431Gly	Uncertain Significance	SNV	Missense	Exon 13	1	33514801
ACADVL_0313	ACADVL	c.1309A>G	NM_000018.4:c.1309A>G	p.Met437Val	Likely Pathogenic	SNV	Missense	Exon 13	1	11914034
ACADVL_0316	ACADVL	c.1313G>C	NM_000018.4:c.1313G>C	p.Gly438Ala	Likely Pathogenic	SNV	Missense	Exon 13	1	20547398
ACADVL_0317	ACADVL	c.1316G>A	NM_000018.4:c.1316G>A	p.Gly439Asp	Pathogenic	SNV	Missense	Exon 13	10	23169530, 30194637
ACADVL_0318	ACADVL	c.1316G>C	NM_000018.4:c.1316G>C	p.Gly439Ala	Pathogenic	SNV	Missense	Exon 13	1
ACADVL_0545	ACADVL	c.1316dup	NM_000018.4:c.1316dup	p.Met440Tyrfs*23	Likely Pathogenic	Duplication	Frameshift	Exon 13	1	37194472
ACADVL_0321	ACADVL	c.1322G>A	NM_000018.4:c.1322G>A	p.Gly441Asp	Pathogenic	SNV	Missense	Exon 13	21	16288870, 16488171, 23867825, 32558070
ACADVL_0320	ACADVL	c.1322G>C	NM_000018.4:c.1322G>C	p.Gly441Ala	Likely Pathogenic	SNV	Missense	Exon 13	1
ACADVL_0322	ACADVL	c.1328T>G	NM_000018.4:c.1328T>G	p.Met443Arg	Pathogenic	SNV	Missense	Exon 13	2
ACADVL_0479	ACADVL	c.1333-3T>G	NM_000018.4:c.1333-3T>G	Intronic	Uncertain Significance	SNV	Splice region	Intron 13	1
ACADVL_0329	ACADVL	c.1348C>T	NM_000018.4:c.1348C>T	p.Arg450Cys	Pathogenic	SNV	Missense	Exon 14	2	38015438
ACADVL_0330	ACADVL	c.1349G>A	NM_000018.4:c.1349G>A	p.Arg450His	Pathogenic	SNV	Missense	Exon 14	12	11158518, 16488171, 28980192, 29519241, 31737040, 38488835
ACADVL_0480	ACADVL	c.1355T>C	NM_000018.4:c.1355T>C	p.Leu452Pro	Uncertain Significance	SNV	Missense	Exon 14	1
ACADVL_0331	ACADVL	c.1357C>T	NM_000018.4:c.1357C>T	p.Arg453*	Pathogenic	SNV	Nonsense	Exon 14	2
ACADVL_0332	ACADVL	c.1358G>A	NM_000018.4:c.1358G>A	p.Arg453Gln	Pathogenic	SNV	Missense	Exon 14	3	32272925, 33986768
ACADVL_0333	ACADVL	c.1360G>A	NM_000018.4:c.1360G>A	p.Asp454Asn	Uncertain Significance	SNV	Missense	Exon 14	4	30194637
ACADVL_0481	ACADVL	c.1360G>C	NM_000018.4:c.1360G>C	p.Asp454His	Uncertain Significance	SNV	Missense	Exon 14	1
ACADVL_0336	ACADVL	c.1367G>A	NM_000018.4:c.1367G>A	p.Arg456His	Pathogenic	SNV	Missense	Exon 14	4	21932095, 9973285
ACADVL_0337	ACADVL	c.1370T>A	NM_000018.4:c.1370T>A	p.Ile457Asn	Likely Pathogenic	SNV	Missense	Exon 14	3	21932095, 30194637
ACADVL_0339	ACADVL	c.1372T>C	NM_000018.4:c.1372T>C	p.Phe458Leu	Pathogenic	SNV	Missense	Exon 14	2	10077518
ACADVL_0340	ACADVL	c.1375C>T	NM_000018.4:c.1375C>T	p.Arg459Trp	Likely Pathogenic	SNV	Missense	Exon 14	8	10738914, 21932095, 25085675
ACADVL_0341	ACADVL	c.1375dup	NM_000018.4:c.1375dup	p.Arg459Profs*4	Pathogenic	Duplication	Frameshift	Exon 14	4
ACADVL_0342	ACADVL	c.1376G>A	NM_000018.4:c.1376G>A	p.Arg459Gln	Pathogenic	SNV	Missense	Exon 14	8	37671074, 38015438
ACADVL_0550	ACADVL	c.1385_1388del	NM_000018.4:c.1385_1388del	p.Glu462Glyfs*29	Likely Pathogenic	Deletion	Frameshift	Exon 14	3	38516188
ACADVL_0345	ACADVL	c.1388G>A	NM_000018.4:c.1388G>A	p.Gly463Glu	Uncertain Significance	SNV	Missense	Exon 14	1
ACADVL_0348	ACADVL	c.1396G>T	NM_000018.4:c.1396G>T	p.Asp466Tyr	Likely Pathogenic	SNV	Missense	Exon 14	2	31844625, 33514801
ACADVL_0350	ACADVL	c.1405C>T	NM_000018.4:c.1405C>T	p.Arg469Trp	Pathogenic	SNV	Missense	Exon 14	7	21932095, 38015438, 9973285
ACADVL_0351	ACADVL	c.1406G>A	NM_000018.4:c.1406G>A	p.Arg469Gln	Pathogenic	SNV	Missense	Exon 14	3	20480395, 23798014
ACADVL_0353	ACADVL	c.1412_1413del	NM_000018.4:c.1412_1413del	p.Phe471Cysfs*90	Likely Pathogenic	Deletion	Frameshift	Exon 14	1	30194637
ACADVL_0552	ACADVL	c.1434+1G>C	NM_000018.4:c.1434+1G>C	Intronic	Likely Pathogenic	SNV	Splice donor	Intron 14	1
ACADVL_0357	ACADVL	c.1434+4del	NM_000018.4:c.1434+4del	Intronic	Uncertain Significance	Deletion	Splice region	Intron 14	1	21932095
ACADVL_0360	ACADVL	c.1435G>A	NM_000018.4:c.1435G>A	p.Asp479Asn	Uncertain Significance	SNV	Missense	Exon 15	2
ACADVL_0364	ACADVL	c.1468G>C	NM_000018.4:c.1468G>C	p.Ala490Pro	Pathogenic	SNV	Missense	Exon 15	1	17457695
ACADVL_0555	ACADVL	c.1475dup	NM_000018.4:c.1475dup	p.Asn493Glufs*69	Pathogenic	Duplication	Frameshift	Exon 15	1
ACADVL_0366	ACADVL	c.1500_1502del	NM_000018.4:c.1500_1502del	p.Leu502del	Pathogenic	Deletion	Deletion	Exon 15	3	38015438
ACADVL_0368	ACADVL	c.1502T>C	NM_000018.4:c.1502T>C	p.Leu501Pro	Likely Pathogenic	SNV	Missense	Exon 15	2	29373990
ACADVL_0371	ACADVL	c.1505T>C	NM_000018.4:c.1505T>C	p.Leu502Pro	Pathogenic	SNV	Missense	Exon 15	3	19327992, 38015438
ACADVL_0483	ACADVL	c.1531C>G	NM_000018.4:c.1531C>G	p.Arg511Gly	Uncertain Significance	SNV	Missense	Exon 15	1
ACADVL_0558	ACADVL	c.1532+1G>A	NM_000018.4:c.1532+1G>A	Intronic	Likely Pathogenic	SNV	Splice donor	Intron 15	1
ACADVL_0378	ACADVL	c.1532G>A	NM_000018.4:c.1532G>A	p.Arg511Gln	Pathogenic	SNV	Missense	Exon 15	3	21932095
ACADVL_0383	ACADVL	c.1567G>A	NM_000018.4:c.1567G>A	p.Gly523Arg	Uncertain Significance	SNV	Missense	Exon 16	4
ACADVL_0385	ACADVL	c.1591C>T	NM_000018.4:c.1591C>T	p.Arg531Trp	Pathogenic	SNV	Missense	Exon 16	7	28468868
ACADVL_0388	ACADVL	c.1605+1G>A	NM_000018.4:c.1605+1G>A	Intronic	Pathogenic	SNV	Splice donor	Intron 16	2
ACADVL_0387	ACADVL	c.1605+1G>T	NM_000018.4:c.1605+1G>T	Intronic	Pathogenic	SNV	Splice donor	Intron 16	2	21932095, 38015438
ACADVL_0390	ACADVL	c.1605+6_1605+7inv	NM_000018.4:c.1605+6_1605+7inv	Intronic	Uncertain Significance	Delins	Splice region	Intron 16	1
ACADVL_0393	ACADVL	c.1613G>C	NM_000018.4:c.1613G>C	p.Arg538Pro	Likely Pathogenic	SNV	Missense	Exon 17	1
ACADVL_0394	ACADVL	c.1616C>A	NM_000018.4:c.1616C>A	p.Ala539Asp	Likely Pathogenic	SNV	Missense	Exon 17	3
ACADVL_0493	ACADVL	c.1617T>C	NM_000018.4:c.1617T>C	p.Ala539=	Uncertain Significance	SNV	Silent	Exon 17	1
ACADVL_0397	ACADVL	c.1621G>A	NM_000018.4:c.1621G>A	p.Glu541Lys	Uncertain Significance	SNV	Missense	Exon 17	1
ACADVL_0403	ACADVL	c.1678+3_1678+6del	NM_000018.4:c.1678+3_1678+6del	Intronic	Likely Pathogenic	Deletion	Splice region	Intron 17	3	27590926
ACADVL_0406	ACADVL	c.1679-6G>A	NM_000018.4:c.1679-6G>A	Intronic	Pathogenic	SNV	Splice region	Intron 17	5	38015438
ACADVL_0409	ACADVL	c.1699C>T	NM_000018.4:c.1699C>T	p.Arg567Trp	Likely Pathogenic	SNV	Missense	Exon 18	1	37671074
ACADVL_0410	ACADVL	c.1700G>A	NM_000018.4:c.1700G>A	p.Arg567Gln	Pathogenic	SNV	Missense	Exon 18	3	38015438
ACADVL_0486	ACADVL	c.1738G>A	NM_000018.4:c.1738G>A	p.Val580Met	Uncertain Significance	SNV	Missense	Exon 18	1
ACADVL_0416	ACADVL	c.1748C>G	NM_000018.4:c.1748C>G	p.Ser583Trp	Likely Pathogenic	SNV	Missense	Exon 18	2	30194637
ACADVL_0417	ACADVL	c.1748C>T	NM_000018.4:c.1748C>T	p.Ser583Leu	Pathogenic	SNV	Missense	Exon 18	2	30612563
ACADVL_0421	ACADVL	c.1754C>A	NM_000018.4:c.1754C>A	p.Ala585Asp	Uncertain Significance	SNV	Missense	Exon 19	1
ACADVL_0422	ACADVL	c.1770_1773del	NM_000018.4:c.1770_1773del	p.Ser590Argfs*89	Pathogenic	Deletion	Frameshift	Exon 19	1	26927351
ACADVL_0427	ACADVL	c.1801del	NM_000018.4:c.1801del	p.Met601Cysfs*79	Pathogenic	Deletion	Frameshift	Exon 19	1	11914034
ACADVL_0563	ACADVL	c.1820G>A	NM_000018.4:c.1820G>A	p.Cys607Tyr	Pathogenic	SNV	Missense	Exon 19	1
ACADVL_0564	ACADVL	c.1837C>G	NM_000018.4:c.1837C>G	p.Arg613Gly	Likely Pathogenic	SNV	Missense	Exon 20	1
ACADVL_0438	ACADVL	c.1837C>T	NM_000018.4:c.1837C>T	p.Arg613Trp	Pathogenic	SNV	Missense	Exon 20	8	20547398, 29111448, 30194637, 33986768
ACADVL_0439	ACADVL	c.1838G>A	NM_000018.4:c.1838G>A	p.Arg613Gln	Pathogenic	SNV	Missense	Exon 20	1	38015438
ACADVL_0441	ACADVL	c.1843C>T	NM_000018.4:c.1843C>T	p.Arg615*	Pathogenic	SNV	Nonsense	Exon 20	3	29111448, 33514801
ACADVL_0442	ACADVL	c.1844G>A	NM_000018.4:c.1844G>A	p.Arg615Gln	Likely Pathogenic	SNV	Missense	Exon 20	2	10077518, 35626289
ACADVL_0443	ACADVL	c.1848G>C	NM_000018.4:c.1848G>C	p.Glu616Asp	Uncertain Significance	SNV	Missense	Exon 20	1
ACADVL_0444	ACADVL	c.1894C>T	NM_000018.4:c.1894C>T	p.Arg632Cys	Uncertain Significance	SNV	Missense	Exon 20	4	28798025
ACADVL_0488	ACADVL	c.1908dup	NM_000018.4:c.1908dup	p.Ile637Hisfs*53	Pathogenic	Duplication	Frameshift	Exon 20	1
ACADVL_0445	ACADVL	c.1913C>T	NM_000018.4:c.1913C>T	p.Ser638Phe	Uncertain Significance	SNV	Missense	Exon 20	1
ACADVL_0034	ACADVL	c.192del	NM_000018.4:c.192del	p.Lys64Asnfs*53	Pathogenic	Deletion	Frameshift	Exon 3	1
ACADVL_0449	ACADVL	c.1966T>A	NM_000018.4:c.1966T>A	p.*656Argext*54	Uncertain Significance	SNV	Extension	Exon 20	1	30194637
ACADVL_0036	ACADVL	c.199A>T	NM_000018.4:c.199A>T	p.Lys67*	Pathogenic	SNV	Nonsense	Exon 3	2	38015438
ACADVL_0037	ACADVL	c.204+4G>C	NM_000018.4:c.204+4G>C	Intronic	Uncertain Significance	SNV	Splice region	Intron 3	1
ACADVL_0453	ACADVL	c.234C>G	NM_000018.4:c.234C>G	p.Phe78Leu	Uncertain Significance	SNV	Missense	Exon 4	1
ACADVL_0491	ACADVL	c.276C>T	NM_000018.4:c.276C>T	p.Ser92=	Uncertain Significance	SNV	Silent	Exon 4	1
ACADVL_0051	ACADVL	c.277+2T>G	NM_000018.4:c.277+2T>G	Intronic	Pathogenic	SNV	Splice donor	Intron 4	1	34943631
ACADVL_0053	ACADVL	c.278-1G>A	NM_000018.4:c.278-1G>A	Intronic	Likely Pathogenic	SNV	Splice acceptor	Intron 4	1
ACADVL_0052	ACADVL	c.278-31_278-18del	NM_000018.4:c.278-31_278-18del	Intronic	Uncertain Significance	Deletion	Intronic	Intron 4	1	31737040
ACADVL_0056	ACADVL	c.298_299del	NM_000018.4:c.298_299del	p.Gln100Valfs*3	Pathogenic	Deletion	Frameshift	Exon 5	1	33514801
ACADVL_0506	ACADVL	c.299_305del	NM_000018.4:c.299_305del	p.Gln100Leufs*15	Pathogenic	Deletion	Frameshift	Exon 5	1
ACADVL_0060	ACADVL	c.307_323dup	NM_000018.4:c.307_323dup	p.Val109Lysfs*14	Pathogenic	Duplication	Frameshift	Exon 5	1
ACADVL_0059	ACADVL	c.317_1752-46del	NM_000018.4:c.317_1752-46del	Partial Deletion (Exons 5-18)	Pathogenic	Copy Number Loss	Deletion	Exon 5-18,20, Intron 5-18, 20	1
ACADVL_0062	ACADVL	c.329C>A	NM_000018.4:c.329C>A	p.Ser110Tyr	Uncertain Significance	SNV	Missense	Exon 5	1	30094188
ACADVL_0070	ACADVL	c.343del	NM_000018.4:c.343del	p.Glu115Lysfs*2	Pathogenic	Deletion	Frameshift	Exon 6	6	30194637
ACADVL_0071	ACADVL	c.364A>G	NM_000018.4:c.364A>G	p.Asn122Asp	Pathogenic	SNV	Missense	Exon 6	2
ACADVL_0509	ACADVL	c.374T>C	NM_000018.4:c.374T>C	p.Leu125Pro	Uncertain Significance	SNV	Missense	Exon 6	1	37671074
ACADVL_0072	ACADVL	c.388_390del	NM_000018.4:c.388_390del	p.Glu130del	Pathogenic	Deletion	Deletion	Exon 6	6
ACADVL_0074	ACADVL	c.407T>C	NM_000018.4:c.407T>C	p.Leu136Pro	Uncertain Significance	SNV	Missense	Exon 6	1	30194637
ACADVL_0075	ACADVL	c.416T>C	NM_000018.4:c.416T>C	p.Leu139Pro	Uncertain Significance	SNV	Missense	Exon 6	1	33986768
ACADVL_0077	ACADVL	c.425T>C	NM_000018.4:c.425T>C	p.Phe142Ser	Uncertain Significance	SNV	Missense	Exon 6	3	28980192
ACADVL_0078	ACADVL	c.427G>A	NM_000018.4:c.427G>A	p.Gly143Ser	Uncertain Significance	SNV	Missense	Exon 6	1
ACADVL_0079	ACADVL	c.428G>A	NM_000018.4:c.428G>A	p.Gly143Asp	Pathogenic	SNV	Missense	Exon 6	1
ACADVL_0082	ACADVL	c.434A>C	NM_000018.4:c.434A>C	p.Gln145Pro	Uncertain Significance	SNV	Missense	Exon 6	1
ACADVL_0086	ACADVL	c.455G>A	NM_000018.4:c.455G>A	p.Gly152Asp	Pathogenic	SNV	Missense	Exon 6	1	38015438
ACADVL_0088	ACADVL	c.476A>G	NM_000018.4:c.476A>G	p.Gln159Arg	Likely Pathogenic	SNV	Missense	Exon 6	2	16950999, 38015438
ACADVL_0089	ACADVL	c.481G>A	NM_000018.4:c.481G>A	p.Ala161Thr	Pathogenic	SNV	Missense	Exon 7	2	16488171
ACADVL_0090	ACADVL	c.485G>A	NM_000018.4:c.485G>A	p.Arg162His	Uncertain Significance	SNV	Missense	Exon 7	2	23480858
ACADVL_0091	ACADVL	c.488T>A	NM_000018.4:c.488T>A	p.Leu163*	Pathogenic	SNV	Nonsense	Exon 7	1	31893530
ACADVL_0092	ACADVL	c.491T>G	NM_000018.4:c.491T>G	p.Val164Gly	Uncertain Significance	SNV	Missense	Exon 7	3	23169530
ACADVL_0093	ACADVL	c.494A>T	NM_000018.4:c.494A>T	p.Glu165Val	Uncertain Significance	SNV	Missense	Exon 7	1	30194637
ACADVL_0095	ACADVL	c.497_498del	NM_000018.4:c.497_498del	p.Ile166Serfs*5	Pathogenic	Deletion	Frameshift	Exon 7	3
ACADVL_0457	ACADVL	c.503G>A	NM_000018.4:c.503G>A	p.Gly168Asp	Uncertain Significance	SNV	Missense	Exon 7	1
ACADVL_0097	ACADVL	c.507_527del	NM_000018.4:c.507_527del	p.Met169_Gly175del	Pathogenic	Deletion	Deletion	Exon 7	3	31031081
ACADVL_0098	ACADVL	c.513C>G	NM_000018.4:c.513C>G	p.Asp171Glu	Uncertain Significance	SNV	Missense	Exon 7	2	30194637
ACADVL_0101	ACADVL	c.520G>A	NM_000018.4:c.520G>A	p.Val174Met	Pathogenic	SNV	Missense	Exon 7	5	21932095, 28755359, 30194637
ACADVL_0102	ACADVL	c.533T>C	NM_000018.4:c.533T>C	p.Leu178Pro	Likely Pathogenic	SNV	Missense	Exon 7	1	21932095
ACADVL_0103	ACADVL	c.535G>T	NM_000018.4:c.535G>T	p.Gly179Trp	Uncertain Significance	SNV	Missense	Exon 7	1
ACADVL_0104	ACADVL	c.538G>A	NM_000018.4:c.538G>A	p.Ala180Thr	Pathogenic	SNV	Missense	Exon 7	12	26385305
ACADVL_0107	ACADVL	c.552del	NM_000018.4:c.552del	p.Ile184Metfs*33	Pathogenic	Deletion	Frameshift	Exon 7	1	23867825
ACADVL_0109	ACADVL	c.553G>A	NM_000018.4:c.553G>A	p.Gly185Ser	Pathogenic	SNV	Missense	Exon 7	12	21932095, 29618732, 30194637, 31737040, 32655480, 39375714
ACADVL_0112	ACADVL	c.565_587del	NM_000018.4:c.565_587del	p.Ile189Profs*56	Pathogenic	Deletion	Frameshift	Exon 7	1
ACADVL_0114	ACADVL	c.577G>C	NM_000018.4:c.577G>C	p.Gly193Arg	Likely Pathogenic	SNV	Missense	Exon 7	2	38015438
ACADVL_0115	ACADVL	c.587C>T	NM_000018.4:c.587C>T	p.Ala196Val	Uncertain Significance	SNV	Missense	Exon 7	1
ACADVL_0501	ACADVL	c.58G>T	NM_000018.4:c.58G>T	p.Gly20*	Pathogenic	SNV	Nonsense	Exon 1	1
ACADVL_0459	ACADVL	c.595G>T	NM_000018.4:c.595G>T	p.Glu199*	Pathogenic	SNV	Nonsense	Exon 7	1
ACADVL_0116	ACADVL	c.602A>G	NM_000018.4:c.602A>G	p.Tyr201Cys	Pathogenic	SNV	Missense	Exon 7	3	17457695
ACADVL_0460	ACADVL	c.603C>G	NM_000018.4:c.603C>G	p.Tyr201*	Pathogenic	SNV	Nonsense	Exon 7	1
ACADVL_0118	ACADVL	c.605T>C	NM_000018.4:c.605T>C	p.Leu202Pro	Pathogenic	SNV	Missense	Exon 7	5	20480395, 23480858, 30445591
ACADVL_0461	ACADVL	c.609del	NM_000018.4:c.609del	p.Lys204Serfs*13	Pathogenic	Deletion	Frameshift	Exon 7	1
ACADVL_0122	ACADVL	c.619T>C	NM_000018.4:c.619T>C	p.Ser207Pro	Pathogenic	SNV	Missense	Exon 7	3	26927351
ACADVL_0502	ACADVL	c.62+1G>A	NM_000018.4:c.62+1G>A	Intronic	Likely Pathogenic	SNV	Splice donor	Intron 1	1
ACADVL_0451	ACADVL	c.62G>A	NM_000018.4:c.62G>A	p.Ser21Asn	Uncertain Significance	SNV	Missense	Exon 1	1
ACADVL_0133	ACADVL	c.631G>A	NM_000018.4:c.631G>A	p.Val211Met	Uncertain Significance	SNV	Missense	Exon 8	1	28468868
ACADVL_0135	ACADVL	c.637G>A	NM_000018.4:c.637G>A	p.Ala213Thr	Pathogenic	SNV	Missense	Exon 8	3	37671074
ACADVL_0134	ACADVL	c.637G>C	NM_000018.4:c.637G>C	p.Ala213Pro	Likely Pathogenic	SNV	Missense	Exon 8	2
ACADVL_0136	ACADVL	c.640T>G	NM_000018.4:c.640T>G	p.Phe214Val	Uncertain Significance	SNV	Missense	Exon 8	7	26385305
ACADVL_0139	ACADVL	c.644_647del	NM_000018.4:c.644_647del	p.Cys215*	Pathogenic	Deletion	Frameshift	Exon 8	4
ACADVL_0028	ACADVL	c.65C>A	NM_000018.4:c.65C>A	p.Ser22*	Pathogenic	SNV	Nonsense	Exon 2	3	27629047, 29789446, 33543475
ACADVL_0144	ACADVL	c.664G>A	NM_000018.4:c.664G>A	p.Gly222Arg	Pathogenic	SNV	Missense	Exon 8	1
ACADVL_0143	ACADVL	c.664G>C	NM_000018.4:c.664G>C	p.Gly222Arg	Pathogenic	SNV	Missense	Exon 8	4	25652019
ACADVL_0146	ACADVL	c.685C>T	NM_000018.4:c.685C>T	p.Arg229*	Pathogenic	SNV	Nonsense	Exon 8	3	28755359
ACADVL_0462	ACADVL	c.688dup	NM_000018.4:c.688dup	p.Thr230Asnfs*23	Pathogenic	Duplication	Frameshift	Exon 8	1
ACADVL_0149	ACADVL	c.708_709del	NM_000018.4:c.708_709del	p.Cys237Trpfs*15	Pathogenic	Deletion	Frameshift	Exon 8	1	35281659
ACADVL_0150	ACADVL	c.709T>C	NM_000018.4:c.709T>C	p.Cys237Arg	Likely Pathogenic	SNV	Missense	Exon 8	1	31844625
ACADVL_0464	ACADVL	c.715A>G	NM_000018.4:c.715A>G	p.Lys239Glu	Uncertain Significance	SNV	Missense	Exon 8	1
ACADVL_0151	ACADVL	c.716_717del	NM_000018.4:c.716_717del	p.Lys239Ilefs*13	Pathogenic	Deletion	Frameshift	Exon 8	2
ACADVL_0152	ACADVL	c.728T>A	NM_000018.4:c.728T>A	p.Leu243His	Pathogenic	SNV	Missense	Exon 8	5	23798014
ACADVL_0155	ACADVL	c.746G>T	NM_000018.4:c.746G>T	p.Trp249Leu	Uncertain Significance	SNV	Missense	Exon 8	1	31844625
ACADVL_0159	ACADVL	c.753-2A>C	NM_000018.4:c.753-2A>C	Intronic	Pathogenic	SNV	Splice acceptor	Intron 8	8	23798014, 30194637
ACADVL_0522	ACADVL	c.755A>G	NM_000018.4:c.755A>G	p.Asn252Ser	Uncertain Significance	SNV	Missense	Exon 9	1	37671074
ACADVL_0162	ACADVL	c.770del	NM_000018.4:c.770del	p.Asp257Alafs*19	Pathogenic	Deletion	Frameshift	Exon 9	2	20547398, 30194637
ACADVL_0163	ACADVL	c.773T>C	NM_000018.4:c.773T>C	p.Ile258Thr	Pathogenic	SNV	Missense	Exon 9	1
ACADVL_0165	ACADVL	c.779C>T	NM_000018.4:c.779C>T	p.Thr260Met	Pathogenic	SNV	Missense	Exon 9	17	19327992, 20480395, 20547398, 21932095, 30194637, 38015438
ACADVL_0167	ACADVL	c.790A>G	NM_000018.4:c.790A>G	p.Lys264Glu	Likely Pathogenic	SNV	Missense	Exon 9	1	11914034
ACADVL_0169	ACADVL	c.797_798del	NM_000018.4:c.797_798del	p.Pro266Argfs*31	Likely Pathogenic	Deletion	Frameshift	Exon 9	1	39160549
ACADVL_0171	ACADVL	c.829_831del	NM_000018.4:c.829_831del	p.Glu277del	Pathogenic	Deletion	Deletion	Exon 9	8	20547398, 23169530
ACADVL_0172	ACADVL	c.833_835del	NM_000018.4:c.833_835del	p.Lys278del	Pathogenic	Deletion	Deletion	Exon 9	7	10407852, 20480395, 38015438
ACADVL_0174	ACADVL	c.841G>C	NM_000018.4:c.841G>C	p.Ala281Pro	Uncertain Significance	SNV	Missense	Exon 9	1
ACADVL_0176	ACADVL	c.842_843del	NM_000018.4:c.842_843del	p.Ala281Valfs*16	Pathogenic	Deletion	Frameshift	Exon 9	1	12122118
ACADVL_0178	ACADVL	c.848T>C	NM_000018.4:c.848T>C	p.Val283Ala	Pathogenic	SNV	Missense	Exon 9	95	16488171, 16860141, 20480395, 21429517, 21932095, 25085675, 28755359, 33986768, 38015438, 38535124, 39375714
ACADVL_0179	ACADVL	c.854A>G	NM_000018.4:c.854A>G	p.Glu285Gly	Likely Pathogenic	SNV	Missense	Exon 9	1	31844625
ACADVL_0184	ACADVL	c.865G>A	NM_000018.4:c.865G>A	p.Gly289Arg	Pathogenic	SNV	Missense	Exon 9	6	22494076, 39160549
ACADVL_0185	ACADVL	c.866G>A	NM_000018.4:c.866G>A	p.Gly289Glu	Likely Pathogenic	SNV	Missense	Exon 9	1
ACADVL_0189	ACADVL	c.878+1G>C	NM_000018.4:c.878+1G>C	Intronic	Pathogenic	SNV	Splice donor	Intron 9	4	26927351, 31844625
ACADVL_0190	ACADVL	c.878+3G>T	NM_000018.4:c.878+3G>T	Intronic	Uncertain Significance	SNV	Splice region	Intron 9	1	31844625
ACADVL_0192	ACADVL	c.881G>A	NM_000018.4:c.881G>A	p.Gly294Glu	Likely Pathogenic	SNV	Missense	Exon 10	2
ACADVL_0194	ACADVL	c.881_884dup	NM_000018.4:c.881_884dup	p.Pro296Alafs*3	Pathogenic	Duplication	Frameshift	Exon 10	2
ACADVL_0195	ACADVL	c.887_888del	NM_000018.4:c.887_888del	p.Pro296Argfs*17	Pathogenic	Deletion	Frameshift	Exon 10	4	10077518
ACADVL_0196	ACADVL	c.889_891del	NM_000018.4:c.889_891del	p.Glu297del	Uncertain Significance	Deletion	Deletion	Exon 10	7	21932095, 26385305, 30194637
ACADVL_0198	ACADVL	c.896_898del	NM_000018.4:c.896_898del	p.Lys299del	Pathogenic	Deletion	Deletion	Exon 10	12	10077518, 23480858, 28755359, 31844625, 8554073
ACADVL_0199	ACADVL	c.898A>G	NM_000018.4:c.898A>G	p.Met300Val	Pathogenic	SNV	Missense	Exon 10	2
ACADVL_0202	ACADVL	c.900G>A	NM_000018.4:c.900G>A	p.Met300Ile	Likely Pathogenic	SNV	Missense	Exon 10	2	32558070
ACADVL_0530	ACADVL	c.901_902del	NM_000018.4:c.901_902del	p.Gly301Hisfs*12	Pathogenic	Deletion	Frameshift	Exon 10	1
ACADVL_0204	ACADVL	c.907A>G	NM_000018.4:c.907A>G	p.Lys303Glu	Uncertain Significance	SNV	Missense	Exon 10	1
ACADVL_0210	ACADVL	c.932del	NM_000018.4:c.932del	p.Phe311Serfs*42	Pathogenic	Deletion	Frameshift	Exon 10	1
ACADVL_0213	ACADVL	c.947G>A	NM_000018.4:c.947G>A	p.Arg316Gln	Pathogenic	SNV	Missense	Exon 10	4
ACADVL_0216	ACADVL	c.953C>T	NM_000018.4:c.953C>T	p.Pro318Leu	Pathogenic	SNV	Missense	Exon 10	1
ACADVL_0217	ACADVL	c.956C>A	NM_000018.4:c.956C>A	p.Ser319*	Pathogenic	SNV	Nonsense	Exon 10	1
ACADVL_0222	ACADVL	c.988T>C	NM_000018.4:c.988T>C	p.Phe330Leu	Uncertain Significance	SNV	Missense	Exon 10	1
ACADVL_0223	ACADVL	c.996del	NM_000018.4:c.996del	p.Ala333Profs*20	Pathogenic	Deletion	Frameshift	Exon 10	1	28755359
ACADVL_0224	ACADVL	c.996dup	NM_000018.4:c.996dup	p.Ala333Cysfs*26	Pathogenic	Duplication	Frameshift	Exon 10	3	31844625, 33514801
ACADVL_0019	ACADVL	c.?	NM_000018.4:c.?	p.Gly222Arg	Likely Pathogenic		Missense		1	31844625
ACADVL_0018	ACADVL	c.?	NM_000018.4:c.?	p.Gly289Arg	Pathogenic		Missense		1	31844625
ACADVL_0498	ACADVL	c.?	NM_000018.4:c.?	p.Gly523Arg	Uncertain Significance		Missense	Exon 16	1	37671074
CPT1A_0103	CPT1A	c.1112C>T	NM_001876.4:c.1112C>T	p.Ser371Leu	Uncertain Significance	SNV	Missense	Exon 10	1
CPT1A_0050	CPT1A	c.1163+5G>A	NM_001876.4:c.1163+5G>A	Intronic	Uncertain Significance	SNV	Splice region	Intron 10	1	30271085
CPT1A_0041	CPT1A	c.1361A>G	NM_001876.4:c.1361A>G	p.Asp454Gly	Likely Pathogenic	SNV	Missense	Exon 12	2	9691089
CPT1A_0040	CPT1A	c.1364A>C	NM_001876.4:c.1364A>C	p.Lys455Thr	Likely Pathogenic	SNV	Missense	Exon 12	7	17060594, 21962599
CPT1A_0036	CPT1A	c.1394G>A	NM_001876.4:c.1394G>A	p.Gly465Glu	Likely Pathogenic	SNV	Missense	Exon 12	2	32781271
CPT1A_0034	CPT1A	c.1436C>T	NM_001876.4:c.1436C>T	p.Pro479Leu	Likely Pathogenic	SNV	Missense	Exon 12	4	19181627, 30887117, 35442417, 38884101
CPT1A_0030	CPT1A	c.1493A>G	NM_001876.4:c.1493A>G	p.Tyr498Cys	Likely Pathogenic	SNV	Missense	Exon 13	1	12189492
CPT1A_0102	CPT1A	c.1496C>T	NM_001876.4:c.1496C>T	p.Ala499Val	Uncertain Significance	SNV	Missense	Exon 13	1
CPT1A_0101	CPT1A	c.1625A>G	NM_001876.4:c.1625A>G	p.Asn542Ser	Uncertain Significance	SNV	Missense	Exon 14	1
CPT1A_0100	CPT1A	c.1658C>T	NM_001876.4:c.1658C>T	p.Ala553Val	Uncertain Significance	SNV	Missense	Exon 14	1
CPT1A_0092	CPT1A	c.167C>T	NM_001876.4:c.167C>T	p.Pro56Leu	Likely Pathogenic	SNV	Missense	Exon 3	3	23430868
CPT1A_0026	CPT1A	c.1683del	NM_001876.4:c.1683del	p.Lys561Asnfs*33	Likely Pathogenic	Deletion	Frameshift	Exon 14	1	28771436
CPT1A_0098	CPT1A	c.1813G>A	NM_001876.4:c.1813G>A	p.Val605Met	Uncertain Significance	SNV	Missense	Exon 15	1
CPT1A_0097	CPT1A	c.1876G>C	NM_001876.4:c.1876G>C	p.Val626Leu	Uncertain Significance	SNV	Missense	Exon 16	1
CPT1A_0020	CPT1A	c.1889T>G	NM_001876.4:c.1889T>G	p.Leu630Arg	Uncertain Significance	SNV	Missense	Exon 16	1	34728707
CPT1A_0014	CPT1A	c.2028+3_2028+6del	NM_001876.4:c.2028+3_2028+6del	Intronic	Likely Pathogenic	Deletion	Splice region	Intron 16	1	12111367
CPT1A_0010	CPT1A	c.2129G>A	NM_001876.4:c.2129G>A	p.Gly710Glu	Likely Pathogenic	SNV	Missense	Exon 17	5	11350183
CPT1A_0009	CPT1A	c.2136del	NM_001876.4:c.2136del	p.Phe712Leufs*43	Likely Pathogenic	Deletion	Frameshift	Exon 17	1	30887117
CPT1A_0007	CPT1A	c.2142G>A	NM_001876.4:c.2142G>A	p.Pro714=	Uncertain Significance	SNV	Silent	Exon 17	1
CPT1A_0096	CPT1A	c.2235+4T>C	NM_001876.4:c.2235+4T>C	Intronic	Uncertain Significance	SNV	Splice region	Intron 18	1
CPT1A_0002	CPT1A	c.2238T>G	NM_001876.4:c.2238T>G	p.Asp746Glu	Uncertain Significance	SNV	Missense	Exon 19	1
CPT1A_0106	CPT1A	c.223G>A	NM_001876.4:c.223G>A	p.Ala75Thr	Uncertain Significance	SNV	Missense	Exon 3	1
CPT1A_0105	CPT1A	c.304A>C	NM_001876.4:c.304A>C	p.Lys102Gln	Uncertain Significance	SNV	Missense	Exon 4	1
CPT1A_0085	CPT1A	c.434G>A	NM_001876.4:c.434G>A	p.Arg145His	Uncertain Significance	SNV	Missense	Exon 4	1
CPT1A_0104	CPT1A	c.454-6C>G	NM_001876.4:c.454-6C>G	Intronic	Uncertain Significance	SNV	Splice region	Intron 4	1
CPT1A_0080	CPT1A	c.601C>T	NM_001876.4:c.601C>T	p.Arg201Trp	Uncertain Significance	SNV	Missense	Exon 6	1
CPT1A_0077	CPT1A	c.693+1G>A	NM_001876.4:c.693+1G>A	Intronic	Likely Pathogenic	SNV	Splice donor	Intron 6	1	30887117
CPT1A_0114	CPT1A	c.693+37T>C	NM_001876.4:c.693+37T>C	p.?	Uncertain Significance	SNV	Intronic	Intron 6	1	36185699
CPT1A_0095	CPT1A	c.694-?_967+?dup	NM_001876.3:c.694-?_967+?dup	Gain (Exons 7-9)	Likely Pathogenic	Copy Number Gain	Splice acceptor	Exons 7-9	1
CPT1A_0068	CPT1A	c.929G>A	NM_001876.4:c.929G>A	p.Arg310Gln	Uncertain Significance	SNV	Missense	Exon 9	2
CPT1A_0066	CPT1A	c.946C>G	NM_001876.4:c.946C>G	p.Arg316Gly	Uncertain Significance	SNV	Missense	Exon 9	3	15110323
CPT2_0087	CPT2	c.1048C>T	NM_000098.3:c.1048C>T	p.Arg350Cys	Uncertain Significance	SNV	Missense	Exon 4	1
CPT2_0018	CPT2	c.110_111dup	NM_000098.3:c.110_111dup	p.Ser38Alafs*36	Pathogenic	Duplication	Frameshift	Exon 1	2	38015438
CPT2_0091	CPT2	c.1117T>C	NM_000098.3:c.1117T>C	p.Ser373Pro	Uncertain Significance	SNV	Missense	Exon 4	1	30149802
CPT2_0163	CPT2	c.1124G>T	NM_000098.3:c.1124G>T	p.Gly375Val	Uncertain Significance	SNV	Missense	Exon 4	1
CPT2_0164	CPT2	c.1145G>C	NM_000098.3:c.1145G>C	p.Arg382Thr	Uncertain Significance	SNV	Missense	Exon 4	1
CPT2_0095	CPT2	c.1148T>A	NM_000098.3:c.1148T>A	p.Phe383Tyr	Pathogenic	SNV	Missense	Exon 4	10	18363739, 22854105, 27363342, 28516040, 28649538, 8682496
CPT2_0097	CPT2	c.1223_1224del	NM_000098.3:c.1223_1224del	p.Ser408Tyrfs*13	Pathogenic	Deletion	Frameshift	Exon 4	2	15754283
CPT2_0098	CPT2	c.1234G>T	NM_000098.3:c.1234G>T	p.Val412Leu	Uncertain Significance	SNV	Missense	Exon 4	1	35342266
CPT2_0100	CPT2	c.1239_1240del	NM_000098.3:c.1239_1240del	p.Lys414Thrfs*7	Pathogenic	Deletion	Frameshift	Exon 4	7	12362414, 31624327
CPT2_0165	CPT2	c.1259C>G	NM_000098.3:c.1259C>G	p.Thr420Ser	Uncertain Significance	SNV	Missense	Exon 4	1
CPT2_0102	CPT2	c.1301T>C	NM_000098.3:c.1301T>C	p.Phe434Ser	Uncertain Significance	SNV	Missense	Exon 4	1	38650450
CPT2_0103	CPT2	c.1342T>C	NM_000098.3:c.1342T>C	p.Phe448Leu	Likely Pathogenic	SNV	Missense	Exon 4	7	31624327, 37933340, 38015438
CPT2_0105	CPT2	c.1348A>T	NM_000098.3:c.1348A>T	p.Arg450*	Pathogenic	SNV	Nonsense	Exon 4	1	31517061
CPT2_0106	CPT2	c.1369A>T	NM_000098.3:c.1369A>T	p.Lys457*	Pathogenic	SNV	Nonsense	Exon 4	1	30094188
CPT2_0109	CPT2	c.1436A>G	NM_000098.3:c.1436A>G	p.Tyr479Cys	Likely Pathogenic	SNV	Missense	Exon 4	1	18925671
CPT2_0110	CPT2	c.1438G>A	NM_000098.3:c.1438G>A	p.Gly480Arg	Uncertain Significance	SNV	Missense	Exon 4	2	16996287
CPT2_0112	CPT2	c.1459G>A	NM_000098.3:c.1459G>A	p.Glu487Lys	Likely Pathogenic	SNV	Missense	Exon 4	1	10868782
CPT2_0114	CPT2	c.1489G>A	NM_000098.3:c.1489G>A	p.Gly497Ser	Pathogenic	SNV	Missense	Exon 4	1	30887117
CPT2_0115	CPT2	c.1493G>T	NM_000098.3:c.1493G>T	p.Arg498Leu	Likely Pathogenic	SNV	Missense	Exon 4	1	38650450
CPT2_0023	CPT2	c.149C>A	NM_000098.3:c.149C>A	p.Pro50His	Pathogenic	SNV	Missense	Exon 1	15	10862092, 16996287, 30957255, 31554424, 38015438, 39394929, 7711730, 9048718
CPT2_0116	CPT2	c.1505T>C	NM_000098.3:c.1505T>C	p.Ile502Thr	Pathogenic	SNV	Missense	Exon 4	1	30957255
CPT2_0117	CPT2	c.1507C>T	NM_000098.3:c.1507C>T	p.Arg503Cys	Pathogenic	SNV	Missense	Exon 4	13	10090476, 10398218, 10873395, 11001791, 17372854, 19762733, 21913903, 8515756
CPT2_0119	CPT2	c.1525A>G	NM_000098.3:c.1525A>G	p.Thr509Ala	Likely Pathogenic	SNV	Missense	Exon 4	1	28801073, 30514913
CPT2_0173	CPT2	c.153-2A>G	NM_000098.3:c.153-2A>G	p.?	Pathogenic	SNV	Splice acceptor	Intron 1	1	38650450
CPT2_0195	CPT2	c.1543G>C	NM_000098.3:c.1543G>C	p.Ala515Pro	Uncertain Significance	SNV	Missense	Exon 4	1	38650450
CPT2_0123	CPT2	c.1634A>C	NM_000098.3:c.1634A>C	p.Glu545Ala	Uncertain Significance	SNV	Missense	Exon 4	3	20952238, 28801073, 30514913, 37987475
CPT2_0126	CPT2	c.1645+20C>T	NM_000098.3:c.1645+20C>T	Intronic	Uncertain Significance	SNV	Intronic	Intron 4	1
CPT2_0128	CPT2	c.1646G>A	NM_000098.3:c.1646G>A	p.Gly549Asp	Likely Pathogenic	SNV	Missense	Exon 5	1	16996287
CPT2_0130	CPT2	c.1649A>G	NM_000098.3:c.1649A>G	p.Gln550Arg	Uncertain Significance	SNV	Missense	Exon 5	1	9758712
CPT2_0133	CPT2	c.1665C>G	NM_000098.3:c.1665C>G	p.His555Gln	Uncertain Significance	SNV	Missense	Exon 5	1	29744303
CPT2_0136	CPT2	c.1679G>A	NM_000098.3:c.1679G>A	p.Arg560Gln	Uncertain Significance	SNV	Missense	Exon 5	1	16996287
CPT2_0137	CPT2	c.1711C>A	NM_000098.3:c.1711C>A	p.Pro571Thr	Pathogenic	SNV	Missense	Exon 5	2	38168614
CPT2_0199	CPT2	c.1748del	NM_000098.3:c.1748del	p.Asn583Thrfs*10	Pathogenic	Deletion	Frameshift	Exon 5	1	38015438
CPT2_0200	CPT2	c.1754_1756dup	NM_000098.3:c.1754_1756dup	p.Asn585_Val586insAsp	Uncertain Significance	Duplication	Insertion	Exon 5	1	38015438
CPT2_0201	CPT2	c.1766C>T	NM_000098.3:c.1766C>T	p.Thr589Met	Uncertain Significance	SNV	Missense	Exon 5	1	38650450
CPT2_0143	CPT2	c.1784del	NM_000098.3:c.1784del	p.Pro595Glnfs*3	Pathogenic	Deletion	Frameshift	Exon 5	1
CPT2_0146	CPT2	c.1806del	NM_000098.3:c.1806del	p.Phe602Leufs*20	Pathogenic	Deletion	Frameshift	Exon 5	1	31599017
CPT2_0147	CPT2	c.1810C>T	NM_000098.3:c.1810C>T	p.Pro604Ser	Uncertain Significance	SNV	Missense	Exon 5	1	9758712
CPT2_0152	CPT2	c.1858T>C	NM_000098.3:c.1858T>C	p.Trp620Arg	Uncertain Significance	SNV	Missense	Exon 5	1
CPT2_0153	CPT2	c.1883A>C	NM_000098.3:c.1883A>C	p.Tyr628Ser	Likely Pathogenic	SNV	Missense	Exon 5	4	10398215, 20661589, 39375714
CPT2_0154	CPT2	c.1891C>T	NM_000098.3:c.1891C>T	p.Arg631Cys	Pathogenic	SNV	Missense	Exon 5	17	15754283, 17651973, 35372350, 38650450
CPT2_0157	CPT2	c.1931T>C	NM_000098.3:c.1931T>C	p.Leu644Ser	Uncertain Significance	SNV	Missense	Exon 5	1	38015438
CPT2_0158	CPT2	c.1932dup	NM_000098.3:c.1932dup	p.Glu645Argfs*5	Pathogenic	Duplication	Frameshift	Exon 5	1	21913903
CPT2_0160	CPT2	c.1964C>A	NM_000098.3:c.1964C>A	p.Ser655Tyr	Uncertain Significance	SNV	Missense	Exon 5	2
CPT2_0029	CPT2	c.200C>G	NM_000098.3:c.200C>G	p.Ala67Gly	Uncertain Significance	SNV	Missense	Exon 2	2	38015438, 38535124
CPT2_0030	CPT2	c.213_214del	NM_000098.3:c.213_214del	p.Leu72Glufs*2	Pathogenic	Deletion	Frameshift	Exon 2	1
CPT2_0032	CPT2	c.234-1G>A	NM_000098.3:c.234-1G>A	Intronic	Pathogenic	SNV	Splice acceptor	Intron 2	1	12560872
CPT2_0038	CPT2	c.338C>T	NM_000098.3:c.338C>T	p.Ser113Leu	Pathogenic	SNV	Missense	Exon 3	183	10090476, 10398215, 10398218, 10734268, 10862092, 10868782, 11001791, 11585077, 11595519, 11999976, 12362414, 12707442, 12809643, 14605500, 15776096, 15776098, 16168441, 16225172, 16671104, 16996287, 18645163, 20810031, 21913903, 23184072, 24398345, 24843804, 27843283, 28871440, 29744303, 30149802, 30262761, 31191612, 31624327, 32721234, 32928639, 33201363, 36685561, 37524782, 38015438, 39375714,…
CPT2_0041	CPT2	c.340+5G>A	NM_000098.3:c.340+5G>A	Intronic	Likely Pathogenic	SNV	Splice region	Intron 3	1	12809643
CPT2_0044	CPT2	c.359A>G	NM_000098.3:c.359A>G	p.Tyr120Cys	Pathogenic	SNV	Missense	Exon 4	2	10862092
CPT2_0046	CPT2	c.365C>T	NM_000098.3:c.365C>T	p.Ser122Phe	Likely Pathogenic	SNV	Missense	Exon 4	3	30514913
CPT2_0047	CPT2	c.370C>T	NM_000098.3:c.370C>T	p.Arg124*	Pathogenic	SNV	Nonsense	Exon 4	2
CPT2_0050	CPT2	c.437A>C	NM_000098.3:c.437A>C	p.Asn146Thr	Likely Pathogenic	SNV	Missense	Exon 4	1	38015438
CPT2_0051	CPT2	c.451C>T	NM_000098.3:c.451C>T	p.Arg151Trp	Pathogenic	SNV	Missense	Exon 4	3	28529889
CPT2_0053	CPT2	c.481C>T	NM_000098.3:c.481C>T	p.Arg161Trp	Likely Pathogenic	SNV	Missense	Exon 4	1	22854105
CPT2_0054	CPT2	c.482G>A	NM_000098.3:c.482G>A	p.Arg161Gln	Likely Pathogenic	SNV	Missense	Exon 4	1	39429887
CPT2_0057	CPT2	c.534_558delinsT	NM_000098.3:c.534_558delinsT	p.Leu178_Ile186delinsPhe	Pathogenic	Delins	Protein altering	Exon 4	2	16168441, 9758712
CPT2_0061	CPT2	c.593C>G	NM_000098.3:c.593C>G	p.Ser198Cys	Uncertain Significance	SNV	Missense	Exon 4	1	35572607
CPT2_0063	CPT2	c.611C>T	NM_000098.3:c.611C>T	p.Ala204Val	Uncertain Significance	SNV	Missense	Exon 4	1
CPT2_0069	CPT2	c.656G>A	NM_000098.3:c.656G>A	p.Arg219Gln	Uncertain Significance	SNV	Missense	Exon 4	1
CPT2_0070	CPT2	c.680C>T	NM_000098.3:c.680C>T	p.Pro227Leu	Pathogenic	SNV	Missense	Exon 4	6	38535124
CPT2_0071	CPT2	c.691C>T	NM_000098.3:c.691C>T	p.Arg231Trp	Pathogenic	SNV	Missense	Exon 4	1
CPT2_0181	CPT2	c.725dup	NM_000098.3:c.725dup	p.His242Glnfs*14	Pathogenic	Duplication	Frameshift	Exon 4	1
CPT2_0072	CPT2	c.733G>A	NM_000098.3:c.733G>A	p.Val245Ile	Uncertain Significance	SNV	Missense	Exon 4	1
CPT2_0075	CPT2	c.748_749del	NM_000098.3:c.748_749del	p.Asn250Phefs*5	Pathogenic	Deletion	Frameshift	Exon 4	1	18925671
CPT2_0161	CPT2	c.755A>T	NM_000098.3:c.755A>T	p.Tyr252Phe	Uncertain Significance	SNV	Missense	Exon 4	3
CPT2_0183	CPT2	c.764A>G	NM_000098.3:c.764A>G	p.Asp255Gly	Uncertain Significance	SNV	Missense	Exon 4	1	38650450
CPT2_0184	CPT2	c.798dup	NM_000098.3:c.798dup	p.Ser267Leufs*28	Pathogenic	Duplication	Frameshift	Exon 4	2
CPT2_0076	CPT2	c.853G>A	NM_000098.3:c.853G>A	p.Glu285Lys	Uncertain Significance	SNV	Missense	Exon 4	1
CPT2_0081	CPT2	c.921_923del	NM_000098.3:c.921_923del	p.Met307_Ser308delinsIle	Uncertain Significance	Deletion	Deletion	Exon 4	1
CPT2_0082	CPT2	c.930C>T	NM_000098.3:c.930C>T	p.Gly310=	Uncertain Significance	SNV	Silent	Exon 4	1	16996287
CPT2_0166	CPT2	c.?	NM_000098.3:c.?	p.His555Gln	Uncertain Significance		Missense	Exon 5	1	39375714
CPT2_0011	CPT2	c.?	NM_000098.3:c.?	p.Leu72Phe	Likely Pathogenic		Missense		1	14605500
CPT2_0168	CPT2	c.?	NM_000098.3:c.?	p.Phe352Leu	Likely Pathogenic		Missense	Exon 4	1	38650450
CPT2_0010	CPT2	c.?	NM_000098.3:c.?	p.Val605Leu	Pathogenic		Missense		1	31348995
HADHA_0063	HADHA	c.1029C>A	NM_000182.5:c.1029C>A	p.Tyr343*	Pathogenic	SNV	Nonsense	Exon 11	1
HADHA_0060	HADHA	c.1086-3_1092del	NM_000182.5:c.1086-3_1092del	Intronic	Uncertain Significance	Deletion	Splice acceptor	Exon 12, Intron 11	2	21549624, 38015438
HADHA_0059	HADHA	c.1108G>A	NM_000182.5:c.1108G>A	p.Gly370Arg	Uncertain Significance	SNV	Missense	Exon 12	1	38015438
HADHA_0057	HADHA	c.1195C>T	NM_000182.5:c.1195C>T	p.Arg399*	Pathogenic	SNV	Nonsense	Exon 12	2	37260775, 38015438
HADHA_0056	HADHA	c.1196G>A	NM_000182.5:c.1196G>A	p.Arg399Gln	Uncertain Significance	SNV	Missense	Exon 12	1
HADHA_0049	HADHA	c.1418C>A	NM_000182.5:c.1418C>A	p.Ala473Asp	Uncertain Significance	SNV	Missense	Exon 14	1	32999401
HADHA_0001	HADHA	c.1480-?_*615+?dup	NM_000182.4:c.1480-?_*615+?dup	Gain (Exons 15-20)	Uncertain Significance	Copy Number Gain	Duplication	Exons 15-20	1
HADHA_0042	HADHA	c.1528G>C	NM_000182.5:c.1528G>C	p.Glu510Gln	Pathogenic	SNV	Missense	Exon 15	126	10352164, 11427446, 11719334, 11773547, 12162610, 12208138, 12660866, 14630990, 16040264, 16876451, 16996288, 17160563, 17431731, 18240871, 18662835, 20589231, 21103935, 22494076, 22859334, 23430524, 24064340, 26109258, 26907176, 28245050, 28871440, 30364125, 30682426, 30912279, 32581083, 32706845, 35199468, 35677112, 36109795, 38015438, 38535124, 39375714, 39730912, 7811722, 8739956, 8865274, 88…
HADHA_0137	HADHA	c.1553C>G	NM_000182.5:c.1553C>G	p.Ser518Cys	Uncertain Significance	SNV	Missense	Exon 15	1	38015438
HADHA_0040	HADHA	c.1561_1562del	NM_000182.5:c.1561_1562del	p.Thr521Glnfs*19	Pathogenic	Deletion	Frameshift	Exon 15	1	30682426
HADHA_0116	HADHA	c.1655C>T	NM_000182.5:c.1655C>T	p.Ala552Val	Uncertain Significance	SNV	Missense	Exon 16	1
HADHA_0035	HADHA	c.1678C>T	NM_000182.5:c.1678C>T	p.Arg560*	Pathogenic	SNV	Nonsense	Exon 16	1	8865274
HADHA_0123	HADHA	c.167C>G	NM_000182.5:c.167C>G	p.Ser56Cys	Uncertain Significance	SNV	Missense	Exon 3	1
HADHA_0034	HADHA	c.1689+2T>G	NM_000182.5:c.1689+2T>G	Intronic	Pathogenic	SNV	Splice donor	Intron 16	1
HADHA_0031	HADHA	c.1793_1794del	NM_000182.5:c.1793_1794del	p.His598Argfs*33	Pathogenic	Deletion	Frameshift	Exon 17	1	12971428
HADHA_0030	HADHA	c.1795G>A	NM_000182.5:c.1795G>A	p.Val599Met	Uncertain Significance	SNV	Missense	Exon 17	1	14630990
HADHA_0105	HADHA	c.180+1G>A	NM_000182.5:c.180+1G>A	Intronic	Pathogenic	SNV	Splice donor	Intron 3	1	14630990
HADHA_0104	HADHA	c.180+3A>G	NM_000182.5:c.180+3A>G	Intronic	Pathogenic	SNV	Splice region	Intron 3	3	14630990, 22746996
HADHA_0103	HADHA	c.180_180+5delinsAT	NM_000182.5:c.180_180+5delinsAT	Intronic	Pathogenic	Delins	Splice donor	Exon 3, Intron 3	1	30682426
HADHA_0113	HADHA	c.1965T>G	NM_000182.5:c.1965T>G	p.Ile655Met	Uncertain Significance	SNV	Missense	Exon 18	1
HADHA_0022	HADHA	c.2000+5G>C	NM_000182.5:c.2000+5G>C	Intronic	Uncertain Significance	SNV	Splice region	Intron 18	1
HADHA_0021	HADHA	c.2005T>G	NM_000182.5:c.2005T>G	p.Ser669Ala	Uncertain Significance	SNV	Missense	Exon 19	1
HADHA_0019	HADHA	c.2026C>T	NM_000182.5:c.2026C>T	p.Arg676Cys	Likely Pathogenic	SNV	Missense	Exon 19	1	14630990
HADHA_0018	HADHA	c.2027G>A	NM_000182.5:c.2027G>A	p.Arg676His	Likely Pathogenic	SNV	Missense	Exon 19	1
HADHA_0016	HADHA	c.2059del	NM_000182.5:c.2059del	p.Met687Cysfs*43	Pathogenic	Deletion	Frameshift	Exon 19	1	30682426
HADHA_0014	HADHA	c.2077A>G	NM_000182.5:c.2077A>G	p.Ile693Val	Uncertain Significance	SNV	Missense	Exon 19	2
HADHA_0013	HADHA	c.2099del	NM_000182.5:c.2099del	p.Gly700Glufs*30	Pathogenic	Deletion	Frameshift	Exon 19	1	38535124
HADHA_0006	HADHA	c.2198T>C	NM_000182.5:c.2198T>C	p.Leu733Pro	Uncertain Significance	SNV	Missense	Exon 20	1	8739956
HADHA_0126	HADHA	c.2231del	NM_000182.5:c.2231del	p.Phe744Serfs*7	Pathogenic	Deletion	Frameshift	Exon 20	1
HADHA_0101	HADHA	c.274_278del	NM_000182.5:c.274_278del	p.Ser92Lysfs*10	Pathogenic	Deletion	Frameshift	Exon 4	1
HADHA_0099	HADHA	c.315-2A>T	NM_000182.5:c.315-2A>T	Intronic	Pathogenic	SNV	Splice acceptor	Intron 4	1	14630990
HADHA_0121	HADHA	c.323C>A	NM_000182.5:c.323C>A	p.Ala108Asp	Uncertain Significance	SNV	Missense	Exon 5	1
HADHA_0096	HADHA	c.341A>G	NM_000182.5:c.341A>G	p.Gln114Arg	Uncertain Significance	SNV	Missense	Exon 5	1
HADHA_0094	HADHA	c.389T>C	NM_000182.5:c.389T>C	p.Leu130Pro	Uncertain Significance	SNV	Missense	Exon 5	2	12442268, 14630990
HADHA_0084	HADHA	c.574-2A>G	NM_000182.5:c.574-2A>G	Intronic	Pathogenic	SNV	Splice acceptor	Intron 6	1	11241049
HADHA_0120	HADHA	c.653T>C	NM_000182.5:c.653T>C	p.Val218Ala	Uncertain Significance	SNV	Missense	Exon 7	1
HADHA_0081	HADHA	c.677-3T>C	NM_000182.5:c.677-3T>C	Intronic	Uncertain Significance	SNV	Splice region	Intron 7	1
HADHA_0080	HADHA	c.703C>T	NM_000182.5:c.703C>T	p.Arg235Trp	Pathogenic	SNV	Missense	Exon 8	2	34602496
HADHA_0109	HADHA	c.72del	NM_000182.5:c.72del	p.Tyr24*	Pathogenic	Deletion	Frameshift	Exon 2	1	14630990
HADHA_0153	HADHA	c.80G>T	NM_000182.5:c.80G>T	p.Arg27Leu	Uncertain Significance	SNV	Missense	Exon 2	1	37654565
HADHA_0077	HADHA	c.845T>A	NM_000182.5:c.845T>A	p.Val282Asp	Uncertain Significance	SNV	Missense	Exon 9	1	14630990
HADHA_0076	HADHA	c.859del	NM_000182.5:c.859del	p.Glu287Lysfs*16	Pathogenic	Deletion	Frameshift	Exon 9	1	30682426
HADHA_0075	HADHA	c.871C>T	NM_000182.5:c.871C>T	p.Arg291*	Pathogenic	SNV	Nonsense	Exon 9	1
HADHA_0074	HADHA	c.896C>A	NM_000182.5:c.896C>A	p.Pro299His	Uncertain Significance	SNV	Missense	Exon 9	1
HADHA_0072	HADHA	c.914T>A	NM_000182.5:c.914T>A	p.Ile305Asn	Pathogenic	SNV	Missense	Exon 9	3	10352164, 38015438
HADHA_0073	HADHA	c.914T>C	NM_000182.5:c.914T>C	p.Ile305Thr	Likely Pathogenic	SNV	Missense	Exon 9	1
HADHA_0068	HADHA	c.955G>A	NM_000182.5:c.955G>A	p.Gly319Ser	Likely Pathogenic	SNV	Missense	Exon 10	3	39687448
HADHA_0002	HADHA	c.?	NM_000182.5:c.?	p.Val412Leu	Uncertain Significance		Missense		1	14630990
HADHB_0108	HADHB	c.1044A>C	NM_000183.3:c.1044A>C	p.Lys348Asn	Uncertain Significance	SNV	Missense	Exon 12	1
HADHB_0077	HADHB	c.1059del	NM_000183.3:c.1059del	p.Gly354Aspfs*10	Pathogenic	Deletion	Frameshift	Exon 12	3	26334177, 27995076, 28617419
HADHB_0007	HADHB	c.106C>T	NM_000183.3:c.106C>T	p.Pro36Ser	Uncertain Significance	SNV	Missense	Exon 3	1	23665194
HADHB_0103	HADHB	c.109+5A>G	NM_000183.3:c.109+5A>G	Intronic	Uncertain Significance	SNV	Splice region	Intron 3	1
HADHB_0080	HADHB	c.1136A>G	NM_000183.3:c.1136A>G	p.His379Arg	Pathogenic	SNV	Missense	Exon 13	2	25420603
HADHB_0083	HADHB	c.1149+4A>G	NM_000183.3:c.1149+4A>G	Intronic	Uncertain Significance	SNV	Splice region	Intron 13	1
HADHB_0084	HADHB	c.1154A>C	NM_000183.3:c.1154A>C	p.Gln385Pro	Likely Pathogenic	SNV	Missense	Exon 14	2	28112527
HADHB_0085	HADHB	c.1165A>G	NM_000183.3:c.1165A>G	p.Asn389Asp	Pathogenic	SNV	Missense	Exon 14	1	29915090
HADHB_0086	HADHB	c.1175C>T	NM_000183.3:c.1175C>T	p.Ala392Val	Likely Pathogenic	SNV	Missense	Exon 14	4	24664533, 35665479
HADHB_0092	HADHB	c.1228_1240del	NM_000183.3:c.1228_1240del	p.Gly410Trpfs*41	Pathogenic	Deletion	Frameshift	Exon 15	1	31527676
HADHB_0129	HADHB	c.1258T>G	NM_000183.3:c.1258T>G	p.Trp420Gly	Uncertain Significance	SNV	Missense	Exon 15	1	38392311
HADHB_0094	HADHB	c.1280G>A	NM_000183.3:c.1280G>A	p.Gly427Glu	Likely Pathogenic	SNV	Missense	Exon 15	1	39375714
HADHB_0095	HADHB	c.1289T>C	NM_000183.3:c.1289T>C	p.Phe430Ser	Pathogenic	SNV	Missense	Exon 15	1
HADHB_0130	HADHB	c.1312G>T	NM_000183.3:c.1312G>T	p.Val438Phe	Uncertain Significance	SNV	Missense	Exon 15	2	32314272
HADHB_0096	HADHB	c.1331G>A	NM_000183.3:c.1331G>A	p.Arg444Lys	Pathogenic	SNV	Missense	Exon 15	5	11239956, 9259266
HADHB_0097	HADHB	c.1336C>T	NM_000183.3:c.1336C>T	p.Arg446Trp	Uncertain Significance	SNV	Missense	Exon 15	1
HADHB_0099	HADHB	c.1364T>G	NM_000183.3:c.1364T>G	p.Val455Gly	Pathogenic	SNV	Missense	Exon 15	2	19880769, 27014569
HADHB_0109	HADHB	c.1369G>A	NM_000183.3:c.1369G>A	p.Ala457Thr	Uncertain Significance	SNV	Missense	Exon 15	1
HADHB_0132	HADHB	c.1389+5G>A	NM_000183.3:c.1389+5G>A	p.?	Likely Pathogenic	SNV	Splice region	Intron 15	1	34543737
HADHB_0102	HADHB	c.1409A>C	NM_000183.3:c.1409A>C	p.Glu470Ala	Uncertain Significance	SNV	Missense	Exon 16	1
HADHB_0008	HADHB	c.166G>T	NM_000183.3:c.166G>T	p.Val56Leu	Uncertain Significance	SNV	Missense	Exon 4	1
HADHB_0011	HADHB	c.181C>T	NM_000183.3:c.181C>T	p.Arg61Cys	Likely Pathogenic	SNV	Missense	Exon 4	1	31527676
HADHB_0012	HADHB	c.182G>A	NM_000183.3:c.182G>A	p.Arg61His	Likely Pathogenic	SNV	Missense	Exon 4	1	12754706
HADHB_0112	HADHB	c.1A>G	NM_000183.3:c.1A>G	p.Met1?	Pathogenic	SNV	Missense	Exon 2	1
HADHB_0014	HADHB	c.206C>T	NM_000183.3:c.206C>T	p.Thr69Ile	Likely Pathogenic	SNV	Missense	Exon 4	1	39375714
HADHB_0113	HADHB	c.209C>G	NM_000183.3:c.209C>G	p.Ser70*	Pathogenic	SNV	Nonsense	Exon 4	1	34543737
HADHB_0016	HADHB	c.210-1G>C	NM_000183.3:c.210-1G>C	Intronic	Pathogenic	SNV	Splice acceptor	Intron 4	1	24314034
HADHB_0111	HADHB	c.210-1G>T	NM_000183.3:c.210-1G>T	Intronic	Pathogenic	SNV	Splice acceptor	Intron 4	1
HADHB_0105	HADHB	c.219C>A	NM_000183.3:c.219C>A	p.Asp73Glu	Uncertain Significance	SNV	Missense	Exon 5	1
HADHB_0018	HADHB	c.254+1G>A	NM_000183.3:c.254+1G>A	Intronic	Pathogenic	SNV	Splice donor	Intron 5	1	28641477
HADHB_0023	HADHB	c.341A>G	NM_000183.3:c.341A>G	p.Asn114Ser	Pathogenic	SNV	Missense	Exon 6	3	15902556, 17431731, 26109258
HADHB_0026	HADHB	c.357dup	NM_000183.3:c.357dup	p.Ala120Cysfs*8	Pathogenic	Duplication	Frameshift	Exon 7	1	19880769
HADHB_0027	HADHB	c.362T>C	NM_000183.3:c.362T>C	p.Leu121Pro	Uncertain Significance	SNV	Missense	Exon 7	1	12754706
HADHB_0028	HADHB	c.392C>T	NM_000183.3:c.392C>T	p.Ala131Val	Uncertain Significance	SNV	Missense	Exon 7	1	32348839
HADHB_0031	HADHB	c.407T>C	NM_000183.3:c.407T>C	p.Met136Thr	Likely Pathogenic	SNV	Missense	Exon 7	2	31521624, 32348839
HADHB_0032	HADHB	c.421G>A	NM_000183.3:c.421G>A	p.Ala141Thr	Uncertain Significance	SNV	Missense	Exon 7	1	31521624
HADHB_0033	HADHB	c.426C>A	NM_000183.3:c.426C>A	p.Asn142Lys	Uncertain Significance	SNV	Missense	Exon 7	1	11196108, 15902556
HADHB_0034	HADHB	c.427C>G	NM_000183.3:c.427C>G	p.Gln143Glu	Uncertain Significance	SNV	Missense	Exon 7	1	32348839
HADHB_0035	HADHB	c.442+614A>G	NM_000183.3:c.442+614A>G	Intronic	Likely Pathogenic	SNV	Intronic	Intron 7	2	18693053, 27014569
HADHB_0117	HADHB	c.487G>A	NM_000183.3:c.487G>A	p.Gly163Ser	Likely Pathogenic	SNV	Missense	Exon 8	2	39350166
HADHB_0040	HADHB	c.520C>T	NM_000183.3:c.520C>T	p.Arg174Cys	Pathogenic	SNV	Missense	Exon 8	1	32348839
HADHB_0042	HADHB	c.527C>G	NM_000183.3:c.527C>G	p.Ser176*	Pathogenic	SNV	Nonsense	Exon 8	1	12754706
HADHB_0043	HADHB	c.565G>A	NM_000183.3:c.565G>A	p.Ala189Thr	Uncertain Significance	SNV	Missense	Exon 8	1
HADHB_0044	HADHB	c.574A>G	NM_000183.3:c.574A>G	p.Met192Val	Uncertain Significance	SNV	Missense	Exon 8	1
HADHB_0045	HADHB	c.580C>T	NM_000183.3:c.580C>T	p.Gln194*	Pathogenic	SNV	Nonsense	Exon 8	1	30682426
HADHB_0046	HADHB	c.584G>A	NM_000183.3:c.584G>A	p.Arg195Gln	Uncertain Significance	SNV	Missense	Exon 8	1
HADHB_0048	HADHB	c.631-1G>A	NM_000183.3:c.631-1G>A	Intronic	Pathogenic	SNV	Splice acceptor	Intron 8	1	30682426
HADHB_0050	HADHB	c.646G>T	NM_000183.3:c.646G>T	p.Glu216*	Pathogenic	SNV	Nonsense	Exon 9	1
HADHB_0051	HADHB	c.685C>T	NM_000183.3:c.685C>T	p.Arg229*	Pathogenic	SNV	Nonsense	Exon 9	1	12754706
HADHB_0052	HADHB	c.686G>A	NM_000183.3:c.686G>A	p.Arg229Gln	Likely Pathogenic	SNV	Missense	Exon 9	1	38392311
HADHB_0053	HADHB	c.686G>T	NM_000183.3:c.686G>T	p.Arg229Leu	Pathogenic	SNV	Missense	Exon 9	1	24314034
HADHB_0057	HADHB	c.713G>A	NM_000183.3:c.713G>A	p.Arg238Gln	Uncertain Significance	SNV	Missense	Exon 9	1
HADHB_0059	HADHB	c.739C>T	NM_000183.3:c.739C>T	p.Arg247Cys	Pathogenic	SNV	Missense	Exon 9	3	28649548, 29915090
HADHB_0061	HADHB	c.776_777insT	NM_000183.3:c.776_777insT	p.Leu260Thrfs*4	Pathogenic	Insertion	Frameshift	Exon 9	1	9259266
HADHB_0062	HADHB	c.788A>G	NM_000183.3:c.788A>G	p.Asp263Gly	Pathogenic	SNV	Missense	Exon 9	1	8163672, 8651282
HADHB_0063	HADHB	c.811+82A>G	NM_000183.3:c.811+82A>G	Intronic	Uncertain Significance	SNV	Intronic	Intron 9	1	32257295
HADHB_0069	HADHB	c.901G>A	NM_000183.3:c.901G>A	p.Gly301Ser	Uncertain Significance	SNV	Missense	Exon 10	8	12754706, 12809642, 16040264, 16996288, 20589231, 27491397, 39375714
HADHB_0070	HADHB	c.902G>A	NM_000183.3:c.902G>A	p.Gly301Asp	Likely Pathogenic	SNV	Missense	Exon 10	1	11196108, 15902556
HADHB_0072	HADHB	c.965C>A	NM_000183.3:c.965C>A	p.Ala322Glu	Uncertain Significance	SNV	Missense	Exon 11	1
HADHB_0073	HADHB	c.976G>C	NM_000183.3:c.976G>C	p.Ala326Pro	Likely Pathogenic	SNV	Missense	Exon 11	2	12548384
SLC25A20_0076	SLC25A20	c.198+2T>C	NM_000387.6:c.198+2T>C	p.?	Uncertain Significance	SNV	Splice donor	Intron 2	1	39730912
SLC25A20_0041	SLC25A20	c.199-10T>G	NM_000387.6:c.199-10T>G	Intronic	Likely Pathogenic	SNV	Intronic	Intron 2	14	12559850, 35314707
SLC25A20_0074	SLC25A20	c.199-10T>G	NM_000387.6:c.199-10T>G	p.?	Likely Pathogenic	SNV	Intronic	Intron 2	1	34784499
SLC25A20_0080	SLC25A20	c.1A>T	NM_000387.6:c.1A>T	p.Met1?	Pathogenic	SNV	Missense	Exon 1	1	34784499
SLC25A20_0040	SLC25A20	c.226G>C	NM_000387.6:c.226G>C	p.Ala76Pro	Uncertain Significance	SNV	Missense	Exon 3	1
SLC25A20_0039	SLC25A20	c.241G>A	NM_000387.6:c.241G>A	p.Gly81Arg	Likely Pathogenic	SNV	Missense	Exon 3	1	10709662
SLC25A20_0062	SLC25A20	c.254T>A	NM_000387.6:c.254T>A	p.Met85Lys	Uncertain Significance	SNV	Missense	Exon 3	1
SLC25A20_0036	SLC25A20	c.326+1del	NM_000387.6:c.326+1del	Intronic	Pathogenic	Deletion	Splice donor	Intron 3	1	15365988
SLC25A20_0035	SLC25A20	c.364G>A	NM_000387.6:c.364G>A	p.Val122Ile	Uncertain Significance	SNV	Missense	Exon 4	2
SLC25A20_0028	SLC25A20	c.516T>C	NM_000387.6:c.516T>C	p.Thr172=	Uncertain Significance	SNV	Silent	Exon 5	1	24088670
SLC25A20_0020	SLC25A20	c.658G>A	NM_000387.6:c.658G>A	p.Gly220Arg	Uncertain Significance	SNV	Missense	Exon 7	1
SLC25A20_0050	SLC25A20	c.67T>C	NM_000387.6:c.67T>C	p.Cys23Arg	Uncertain Significance	SNV	Missense	Exon 1	1	21605995
SLC25A20_0018	SLC25A20	c.691G>C	NM_000387.6:c.691G>C	p.Asp231His	Pathogenic	SNV	Missense	Exon 7	1	15365988
SLC25A20_0016	SLC25A20	c.713A>G	NM_000387.6:c.713A>G	p.Gln238Arg	Pathogenic	SNV	Missense	Exon 7	21	15057979, 32906206
SLC25A20_0009	SLC25A20	c.804del	NM_000387.6:c.804del	p.Phe269Serfs*4	Pathogenic	Deletion	Frameshift	Exon 8	6	21605995, 24088670, 31156707, 37090833
SLC25A20_0008	SLC25A20	c.823C>T	NM_000387.6:c.823C>T	p.Arg275*	Pathogenic	SNV	Nonsense	Exon 8	1	21605995
SLC25A20_0006	SLC25A20	c.842C>T	NM_000387.6:c.842C>T	p.Ala281Val	Pathogenic	SNV	Missense	Exon 8	2	15365988
SLC25A20_0005	SLC25A20	c.843+4A>G	NM_000387.6:c.843+4A>G	Intronic	Uncertain Significance	SNV	Splice region	Intron 8	1
SLC25A20_0004	SLC25A20	c.843+4_843+50del	NM_000387.6:c.843+4_843+50del	Intronic	Likely Pathogenic	Deletion	Splice region	Intron 8	2	15365988
SLC25A20_0061	SLC25A20	c.906A>G	NM_000387.6:c.906A>G	p.*302Trpext*2	Uncertain Significance	SNV	Missense	Exon 9	1
