# Supplementary material for: Long‐Chain Fatty Acid Oxidation Disorder Genes: A Comprehensive Genetic Database of LC‐FAOD Variants, Genotypes, and Phenotypes
Source: Hum Mutat. 2026 Jul 7;2026:6864813. doi: 10.1155/humu/6864813 (PMC13342283; doi:10.1155/humu/6864813)
Supplement: Supplementary file 5 — Supporting information 5 Table S4: Double‐heterozygous genotypes. List of genotypes and associated data for individuals with P/LP/VUS variants in two different LC‐FAOD genes (ACADVL, CPT1A, CPT2, HADHA, HADHB, or SLC25A20). [file HUMU-2026-6864813-s002.xlsx]

## Sheet: Sheet1
Patient ID	Variant ID	Gene	Genotype	Variant (cDNA)	HGVS	Amino Acid Change	Zygosity	Variant Classification	Variant Type	Effect Type	Variant Location	PMIDs	Age Category in Years	NBS Results	VLCAD Enzyme Activity (% of normal)	NBS blood spot acylcarnitine (umol/L)	Plasma acylcarnitine - fed (umol/L)
P_01	ACADVL_0230	ACADVL	SLC25A20:c.868G>A (p.Ala290Thr) / ACADVL:c.1019G>T (p.Gly340Val)	c.1019G>T	NM_000018.4:c.1019G>T	p.Gly340Val	Heterozygous	Uncertain Significance	SNV	Missense	Exon 10		<1	Positive
P_01	SLC25A20_0003	SLC25A20	SLC25A20:c.868G>A (p.Ala290Thr) / ACADVL:c.1019G>T (p.Gly340Val)	c.868G>A	NM_000387.6:c.868G>A	p.Ala290Thr	Heterozygous	Uncertain Significance	SNV	Missense	Exon 9		<1	Positive
P_02	HADHB_0066	HADHB	HADHB:c.845G>A (p.Arg282His) / HADHA:c.1793_1794del (p.His598Argfs*33)	c.845G>A	NM_000183.3:c.845G>A	p.Arg282His	Heterozygous	Uncertain Significance	SNV	Missense	Exon 10		<1	Positive
P_02	HADHA_0031	HADHA	HADHB:c.845G>A (p.Arg282His) / HADHA:c.1793_1794del (p.His598Argfs*33)	c.1793_1794del	NM_000182.5:c.1793_1794del	p.His598Argfs*33	Heterozygous	Pathogenic	Deletion	Frameshift	Exon 17		<1	Positive
P_03	ACADVL_0342	ACADVL	HADHB:c.305T>C (p.Ile102Thr) / HADHA:c.1117G>A (p.Gly373Arg)|ACADVL:c.1376G>A (p.Arg459Gln)	c.1376G>A	NM_000018.4:c.1376G>A	p.Arg459Gln	Heterozygous	Pathogenic	SNV	Missense	Exon 14		<1	Positive
P_03	HADHA_0118	HADHA	HADHB:c.305T>C (p.Ile102Thr) / HADHA:c.1117G>A (p.Gly373Arg)|ACADVL:c.1376G>A (p.Arg459Gln)	c.1117G>A	NM_000182.5:c.1117G>A	p.Gly373Arg	Heterozygous	Uncertain Significance	SNV	Missense	Exon 12		<1	Positive
P_03	HADHB_0106	HADHB	HADHB:c.305T>C (p.Ile102Thr) / HADHA:c.1117G>A (p.Gly373Arg)|ACADVL:c.1376G>A (p.Arg459Gln)	c.305T>C	NM_000183.3:c.305T>C	p.Ile102Thr	Heterozygous	Uncertain Significance	SNV	Missense	Exon 6		<1	Positive
P_04	ACADVL_0465	ACADVL	ACADVL:c.757G>A (p.Gly253Arg) / HADHA:c.1970C>T (p.Ala657Val)	c.757G>A	NM_000018.4:c.757G>A	p.Gly253Arg	Heterozygous	Uncertain Significance	SNV	Missense	Exon 9		<1	Positive
P_04	HADHA_0112	HADHA	ACADVL:c.757G>A (p.Gly253Arg) / HADHA:c.1970C>T (p.Ala657Val)	c.1970C>T	NM_000182.5:c.1970C>T	p.Ala657Val	Heterozygous	Uncertain Significance	SNV	Missense	Exon 18		<1	Positive
P_05	ACADVL_0434	ACADVL	HADHA:c.1528G>C (p.Glu510Gln) / ACADVL:c.1818G>A (p.Trp606*)	c.1818G>A	NM_000018.4:c.1818G>A	p.Trp606*	Heterozygous	Pathogenic	SNV	Nonsense	Exon 19		<1	Positive
P_05	HADHA_0042	HADHA	HADHA:c.1528G>C (p.Glu510Gln) / ACADVL:c.1818G>A (p.Trp606*)	c.1528G>C	NM_000182.5:c.1528G>C	p.Glu510Gln	Heterozygous	Pathogenic	SNV	Missense	Exon 15		<1	Positive
P_06	CPT1A_0007	CPT1A	ACADVL:c.848T>C (p.Val283Ala) / CPT1A:c.2142G>A (p.Pro714=)	c.2142G>A	NM_001876.4:c.2142G>A	p.Pro714=	Synergistic heterozygous	Uncertain Significance	SNV	Silent	Exon 17
P_06	ACADVL_0178	ACADVL	ACADVL:c.848T>C (p.Val283Ala) / CPT1A:c.2142G>A (p.Pro714=)	c.848T>C	NM_000018.4:c.848T>C	p.Val283Ala	Synergistic heterozygous	Pathogenic	SNV	Missense	Exon 9
P_07	HADHA_0020	HADHA	ACADVL:c.538G>A (p.Ala180Thr) / HADHA:c.2020dup (p.Gln674Profs*11)	c.2020dup	NM_000182.5:c.2020dup	p.Gln674Profs*11	Synergistic heterozygous	Pathogenic	Duplication	Frameshift	Exon 19
P_07	ACADVL_0104	ACADVL	ACADVL:c.538G>A (p.Ala180Thr) / HADHA:c.2020dup (p.Gln674Profs*11)	c.538G>A	NM_000018.4:c.538G>A	p.Ala180Thr	Synergistic heterozygous	Likely Pathogenic	SNV	Missense	Exon 7
P_08	ACADVL_0169	ACADVL	ACADVL:c.797_798del (p.Pro266Argfs*31) / CPT1A:c.2142G>A (p.Pro714=)	c.797_798del	NM_000018.4:c.797_798del	p.Pro266Argfs*31	Heterozygous	Pathogenic	Deletion	Frameshift	Exon 9		<1	Positive
P_08	CPT1A_0007	CPT1A	ACADVL:c.797_798del (p.Pro266Argfs*31) / CPT1A:c.2142G>A (p.Pro714=)	c.2142G>A	NM_001876.4:c.2142G>A	p.Pro714=	Heterozygous	Uncertain Significance	SNV	Silent	Exon 17		<1	Positive
P_09	HADHB_0049	HADHB	HADHB:c.640G>A (p.Val214Ile) / ACADVL:c.896_898del (p.Lys299del)	c.640G>A	NM_000183.3:c.640G>A	p.Val214Ile	Heterozygous	Uncertain Significance	SNV	Missense	Exon 9		<1	Positive
P_09	ACADVL_0198	ACADVL	HADHB:c.640G>A (p.Val214Ile) / ACADVL:c.896_898del (p.Lys299del)	c.896_898del	NM_000018.4:c.896_898del	p.Lys299del	Heterozygous	Pathogenic	Deletion	Deletion	Exon 10		<1	Positive
P_10	HADHB_0076	HADHB	HADHA:c.975+6C>T (Intronic) / HADHB:c.1000A>C (p.Lys334Gln)	c.1000A>C	NM_000183.3:c.1000A>C	p.Lys334Gln	Synergistic heterozygous	Uncertain Significance	SNV	Missense	Exon 11
P_10	HADHA_0066	HADHA	HADHA:c.975+6C>T (Intronic) / HADHB:c.1000A>C (p.Lys334Gln)	c.975+6C>T	NM_000182.5:c.975+6C>T	Intronic	Synergistic heterozygous	Uncertain Significance	SNV	Splice region	Intron 10
P_11	HADHA_0009	HADHA	ACADVL:c.1405C>T (p.Arg469Trp) / HADHA:c.2131C>A (p.Pro711Thr)	c.2131C>A	NM_000182.5:c.2131C>A	p.Pro711Thr	Synergistic heterozygous	Uncertain Significance	SNV	Missense	Exon 19
P_11	ACADVL_0350	ACADVL	ACADVL:c.1405C>T (p.Arg469Trp) / HADHA:c.2131C>A (p.Pro711Thr)	c.1405C>T	NM_000018.4:c.1405C>T	p.Arg469Trp	Synergistic heterozygous	Pathogenic	SNV	Missense	Exon 14
P_12	ACADVL_0198	ACADVL	ACADVL:c.896_898del (p.Lys299del) / HADHA:c.1528G>C (p.Glu510Gln)	c.896_898del	NM_000018.4:c.896_898del	p.Lys299del	Heterozygous	Pathogenic	Deletion	Deletion	Exon 10		<1	Positive
P_12	HADHA_0042	HADHA	ACADVL:c.896_898del (p.Lys299del) / HADHA:c.1528G>C (p.Glu510Gln)	c.1528G>C	NM_000182.5:c.1528G>C	p.Glu510Gln	Heterozygous	Pathogenic	SNV	Missense	Exon 15		<1	Positive
P_13	ACADVL_0072	ACADVL	CPT2:c.338C>T (p.Ser113Leu) / ACADVL:c.388_390del (p.Glu130del)	c.388_390del	NM_000018.4:c.388_390del	p.Glu130del	Heterozygous	Pathogenic	Deletion	Deletion	Exon 6		<1	Positive
P_13	CPT2_0038	CPT2	CPT2:c.338C>T (p.Ser113Leu) / ACADVL:c.388_390del (p.Glu130del)	c.338C>T	NM_000098.3:c.338C>T	p.Ser113Leu	Heterozygous	Pathogenic	SNV	Missense	Exon 3		<1	Positive
P_14	ACADVL_0104	ACADVL	ACADVL:c.538G>A (p.Ala180Thr) / HADHA:c.1528G>C (p.Glu510Gln)	c.538G>A	NM_000018.4:c.538G>A	p.Ala180Thr	Heterozygous	Pathogenic	SNV	Missense	Exon 7		<1	Positive
P_14	HADHA_0042	HADHA	ACADVL:c.538G>A (p.Ala180Thr) / HADHA:c.1528G>C (p.Glu510Gln)	c.1528G>C	NM_000182.5:c.1528G>C	p.Glu510Gln	Heterozygous	Pathogenic	SNV	Missense	Exon 15		<1	Positive
P_15	HADHA_0117	HADHA	HADHB:c.346G>T (p.Ala116Ser) / HADHA:c.1393G>C (p.Val465Leu)	c.1393G>C	NM_000182.5:c.1393G>C	p.Val465Leu	Heterozygous	Uncertain Significance	SNV	Missense	Exon 14		<1	Positive
P_15	HADHB_0107	HADHB	HADHB:c.346G>T (p.Ala116Ser) / HADHA:c.1393G>C (p.Val465Leu)	c.346G>T	NM_000183.3:c.346G>T	p.Ala116Ser	Heterozygous	Uncertain Significance	SNV	Missense	Exon 6		<1	Positive
P_16	CPT2_0038	CPT2	CPT2:c.338C>T (p.Ser113Leu) / ACADVL:c.848T>C (p.Val283Ala)	c.338C>T	NM_000098.3:c.338C>T	p.Ser113Leu	Heterozygous	Pathogenic	SNV	Missense	Exon 3		<1	Positive
P_16	ACADVL_0178	ACADVL	CPT2:c.338C>T (p.Ser113Leu) / ACADVL:c.848T>C (p.Val283Ala)	c.848T>C	NM_000018.4:c.848T>C	p.Val283Ala	Heterozygous	Pathogenic	SNV	Missense	Exon 9		<1	Positive
P_17	SLC25A20_0040	SLC25A20	SLC25A20:c.226G>C (p.Ala76Pro) / ACADVL:c.587C>T (p.Ala196Val)	c.226G>C	NM_000387.6:c.226G>C	p.Ala76Pro	Synergistic heterozygous	Uncertain Significance	SNV	Missense	Exon 3
P_17	ACADVL_0115	ACADVL	SLC25A20:c.226G>C (p.Ala76Pro) / ACADVL:c.587C>T (p.Ala196Val)	c.587C>T	NM_000018.4:c.587C>T	p.Ala196Val	Synergistic heterozygous	Uncertain Significance	SNV	Missense	Exon 7
P_18	HADHA_0111	HADHA	HADHA:c.13C>T (p.Arg5Trp) / ACADVL:c.1372T>C (p.Phe458Leu)	c.13C>T	NM_000182.5:c.13C>T	p.Arg5Trp	Synergistic heterozygous	Uncertain Significance	SNV	Missense	Exon 1
P_18	ACADVL_0339	ACADVL	HADHA:c.13C>T (p.Arg5Trp) / ACADVL:c.1372T>C (p.Phe458Leu)	c.1372T>C	NM_000018.4:c.1372T>C	p.Phe458Leu	Synergistic heterozygous	Pathogenic	SNV	Missense	Exon 14
P_19	CPT1A_0028	CPT1A	ACADVL:c.996dup (p.Ala333Cysfs*26) / CPT1A:c.1518C>T (p.Gly506=)	c.1518C>T	NM_001876.4:c.1518C>T	p.Gly506=	Synergistic heterozygous	Uncertain Significance	SNV	Silent	Exon 13
P_19	ACADVL_0224	ACADVL	ACADVL:c.996dup (p.Ala333Cysfs*26) / CPT1A:c.1518C>T (p.Gly506=)	c.996dup	NM_000018.4:c.996dup	p.Ala333Cysfs*26	Synergistic heterozygous	Pathogenic	Duplication	Frameshift	Exon 10
P_20	CPT2_0038	CPT2	CPT2:c.338C>T (p.Ser113Leu) / ACADVL:c.848T>C (p.Val283Ala)	c.338C>T	NM_000098.3:c.338C>T	p.Ser113Leu	Heterozygous	Pathogenic	SNV	Missense	Exon 3		<1	Positive
P_20	ACADVL_0178	ACADVL	CPT2:c.338C>T (p.Ser113Leu) / ACADVL:c.848T>C (p.Val283Ala)	c.848T>C	NM_000018.4:c.848T>C	p.Val283Ala	Heterozygous	Pathogenic	SNV	Missense	Exon 9		<1	Positive
P_21	ACADVL_0224	ACADVL	ACADVL:c.996dup (p.Ala333Cysfs*26) / CPT1A:c.1518C>T (p.Gly506=)	c.996dup	NM_000018.4:c.996dup	p.Ala333Cysfs*26	Synergistic heterozygous	Pathogenic	Duplication	Frameshift	Exon 10
P_21	CPT1A_0028	CPT1A	ACADVL:c.996dup (p.Ala333Cysfs*26) / CPT1A:c.1518C>T (p.Gly506=)	c.1518C>T	NM_001876.4:c.1518C>T	p.Gly506=	Synergistic heterozygous	Uncertain Significance	SNV	Silent	Exon 13
P_22	HADHA_0075	HADHA	HADHA:c.871C>T (p.Arg291*) / ACADVL:c.1220G>C (p.Gly407Ala)	c.871C>T	NM_000182.5:c.871C>T	p.Arg291*	Heterozygous	Pathogenic	SNV	Nonsense	Exon 9		1-12
P_22	ACADVL_0291	ACADVL	HADHA:c.871C>T (p.Arg291*) / ACADVL:c.1220G>C (p.Gly407Ala)	c.1220G>C	NM_000018.4:c.1220G>C	p.Gly407Ala	Heterozygous	Pathogenic	SNV	Missense	Exon 12		1-12
P_23	CPT1A_0021	CPT1A	ACADVL:c.1838G>A (p.Arg613Gln) / CPT1A:c.1850G>A (p.Arg617Gln)	c.1850G>A	NM_001876.4:c.1850G>A	p.Arg617Gln	Synergistic heterozygous	Uncertain Significance	SNV	Missense	Exon 15
P_23	ACADVL_0439	ACADVL	ACADVL:c.1838G>A (p.Arg613Gln) / CPT1A:c.1850G>A (p.Arg617Gln)	c.1838G>A	NM_000018.4:c.1838G>A	p.Arg613Gln	Synergistic heterozygous	Likely Pathogenic	SNV	Missense	Exon 20
P_24	CPT1A_0048	CPT1A	HADHA:c.1086-3_1092del (Intronic) / CPT1A:c.1199G>C (p.Gly400Ala)	c.1199G>C	NM_001876.4:c.1199G>C	p.Gly400Ala	Synergistic heterozygous	Uncertain Significance	SNV	Missense	Exon 11
P_24	HADHA_0060	HADHA	HADHA:c.1086-3_1092del (Intronic) / CPT1A:c.1199G>C (p.Gly400Ala)	c.1086-3_1092del	NM_000182.5:c.1086-3_1092del	Intronic	Synergistic heterozygous	Pathogenic	Deletion	Splice acceptor	Exon 12, Intron 11
P_25	ACADVL_0408	ACADVL	CPT2:c.1429C>T (p.Arg477Trp) / ACADVL:c.1684_1685del (p.Gln562Valfs*29)	c.1684_1685del	NM_000018.4:c.1684_1685del	p.Gln562Valfs*29	Heterozygous	Pathogenic	Deletion	Frameshift	Exon 18		<1	Positive
P_25	CPT2_0108	CPT2	CPT2:c.1429C>T (p.Arg477Trp) / ACADVL:c.1684_1685del (p.Gln562Valfs*29)	c.1429C>T	NM_000098.3:c.1429C>T	p.Arg477Trp	Heterozygous	Uncertain Significance	SNV	Missense	Exon 4		<1	Positive
P_26	ACADVL_0109	ACADVL	SLC25A20:c.198+4G>A (Intronic) / ACADVL:c.553G>A (p.Gly185Ser)	c.553G>A	NM_000018.4:c.553G>A	p.Gly185Ser	Heterozygous	Pathogenic	SNV	Missense	Exon 7		<1	Positive
P_26	SLC25A20_0042	SLC25A20	SLC25A20:c.198+4G>A (Intronic) / ACADVL:c.553G>A (p.Gly185Ser)	c.198+4G>A	NM_000387.6:c.198+4G>A	Intronic	Heterozygous	Uncertain Significance	SNV	Splice region	Intron 2		<1	Positive
P_27	CPT1A_0087	CPT1A	CPT1A:c.319G>A (p.Gly107Ser) / ACADVL:c.848T>C (p.Val283Ala)	c.319G>A	NM_001876.4:c.319G>A	p.Gly107Ser	Heterozygous	Uncertain Significance	SNV	Missense	Exon 4		<1	Positive
P_27	ACADVL_0178	ACADVL	CPT1A:c.319G>A (p.Gly107Ser) / ACADVL:c.848T>C (p.Val283Ala)	c.848T>C	NM_000018.4:c.848T>C	p.Val283Ala	Heterozygous	Pathogenic	SNV	Missense	Exon 9		<1	Positive
P_28	SLC25A20_0062	SLC25A20	SLC25A20:c.254T>A (p.Met85Lys) / ACADVL:c.343-3C>G (Intronic)	c.254T>A	NM_000387.6:c.254T>A	p.Met85Lys	Heterozygous	Uncertain Significance	SNV	Missense	Exon 3		<1	Positive
P_28	ACADVL_0455	ACADVL	SLC25A20:c.254T>A (p.Met85Lys) / ACADVL:c.343-3C>G (Intronic)	c.343-3C>G	NM_000018.4:c.343-3C>G	Intronic	Heterozygous	Uncertain Significance	SNV	Splice region	Intron 5		<1	Positive
P_29	HADHA_0042	HADHA	ACADVL:c.1269+1G>A (Intronic)|HADHA:c.1528G>C (p.Glu510Gln)	c.1528G>C	NM_000182.5:c.1528G>C	p.Glu510Gln	Heterozygous	likely_pathogenic	SNV	Missense	Exon 15	['32793418']		Positive	45	{'C12': '0.73', 'C12:1': '0.44', 'C14': '1.23', 'C14-OH': '0.05', 'C14:1': '0.84', 'C16-OH': '0.09', 'C18-OH': '0.04'}	{'C12': '0.12', 'C12:1': '0.05', 'C14': '0.03', 'C14-OH': '0.01', 'C14:1': '0.11', 'C16-OH': '0.01', 'C18-OH': '0.01'}
P_29	ACADVL_0306	ACADVL	ACADVL:c.1269+1G>A (Intronic)|HADHA:c.1528G>C (p.Glu510Gln)	c.1269+1G>A	NM_000018.4:c.1269+1G>A	Intronic	Heterozygous	Pathogenic	SNV	Splice donor	Intron 12	['32793418']		Positive	45	{'C12': '0.73', 'C12:1': '0.44', 'C14': '1.23', 'C14-OH': '0.05', 'C14:1': '0.84', 'C16-OH': '0.09', 'C18-OH': '0.04'}	{'C12': '0.12', 'C12:1': '0.05', 'C14': '0.03', 'C14-OH': '0.01', 'C14:1': '0.11', 'C16-OH': '0.01', 'C18-OH': '0.01'}
P_30	CPT1A_0070	CPT1A	CPT2:c.338C>T (p.Ser113Leu) / CPT1A:c.884G>A (p.Arg295His)	c.884G>A	NM_001876.4:c.884G>A	p.Arg295His	Heterozygous	Uncertain Significance	SNV	Missense	Exon 9		40+
P_30	CPT2_0038	CPT2	CPT2:c.338C>T (p.Ser113Leu) / CPT1A:c.884G>A (p.Arg295His)	c.338C>T	NM_000098.3:c.338C>T	p.Ser113Leu	Heterozygous	Pathogenic	SNV	Missense	Exon 3		40+
