# Supplementary material for: Long‐Chain Fatty Acid Oxidation Disorder Genes: A Comprehensive Genetic Database of LC‐FAOD Variants, Genotypes, and Phenotypes
Source: Hum Mutat. 2026 Jul 7;2026:6864813. doi: 10.1155/humu/6864813 (PMC13342283; doi:10.1155/humu/6864813)
Supplement: Supplementary file 6 — Supporting information 6 Table S5: LC‐FAOD gene variants unique to genetic testing programs. List of variants (and associated data) that were only identified in LC‐FAOD genetic testing programs. [file HUMU-2026-6864813-s001.xlsx]

## Sheet: Sheet1
Variant ID	Gene	Variant (cDNA)	HGVS	Amino Acid Change	Variant Classification	Protein Domain	Variant Type	Effect Type	Variant Location	Disease Subtype	Times Observed	Variant Start	Polyphen Predictions	SIFT Predictions	Phenotype	Variant Classification Last Revised Date	PMIDs	Present in ClinVar	ClinVar AlleleID	ClinVar Date	Record Last Revised Date	Variants seen with
HADHB_0002	HADHB	c.210-?_354+?del	NM_000183.2:c.210-?_354+?del	Deletion (Exons 5-6)	Pathogenic	Not Specified	Copy Number Loss	Deletion	Exons 5-6	TFP	1	210			Elevated circulating creatine kinase concentration	2024-01-17		Unknown		2024-07-16	05/16/2023	HADHB:c.1289T>C (p.Phe430Ser)
HADHA_0001	HADHA	c.1480-?_*615+?dup	NM_000182.4:c.1480-?_*615+?dup	Gain (Exons 15-20)	Uncertain Significance	Not Specified	Copy Number Gain	Duplication	Exons 15-20	LCHAD/TFP	1	1480			Developmental delay	2020-11-18		Unknown		2024-07-16	05/16/2023
HADHB_0003	HADHB	c.1150-?_1389+?del	NM_000183.2:c.1150-?_1389+?del	Deletion (Exons 14-15)	Likely Pathogenic	Not Specified	Copy Number Loss	Deletion	Exons 14-15	TFP	1	1150			Myopathy, Peripheral neuropathy	2023-09-20		Unknown		2024-07-16	05/16/2023	HADHB:c.1150-?_1389+?del (Deletion (Exons 14-15))
CPT1A_0095	CPT1A	c.694-?_967+?dup	NM_001876.3:c.694-?_967+?dup	Gain (Exons 7-9)	Likely Pathogenic	Not Specified	Copy Number Gain	Splice acceptor	Exons 7-9	CPT I	1	694				2023-08-02		Unknown		2024-07-16	05/16/2023
ACADVL_0016	ACADVL	c.-154-?_*170+?del	NM_000018.3:c.-154-?_*170+?del	Deletion (Entire coding sequence)	Pathogenic	Not Specified	Copy Number Loss	Deletion	Entire coding sequence	VLCAD	2	1				2023-03-22		Unknown		2024-07-16	05/16/2023
SLC25A20_0066	SLC25A20	c.327-?_417+?del	NM_000387.5:c.327-?_417+?del	Deletion (Exon 4)	Pathogenic	Not Specified	Copy Number Loss	Deletion	Exon 4	CACT	1	327						Unknown		2024-07-16	05/16/2023	SLC25A20:c.779_781del (p.Glu260del)
CPT1A_0002	CPT1A	c.2238T>G	NM_001876.4:c.2238T>G	p.Asp746Glu	Uncertain Significance	Cho/carn_acyl_trans (Choline/carnitine acyltransferase domain)	SNV	Missense	Exon 19	CPT I	1	2238	possibly_damaging(0.902)	deleterious_low_confidence(0)	Myopathy	2022-01-05		Yes	1047479	2024-07-16	05/16/2023
CPT1A_0096	CPT1A	c.2235+4T>C	NM_001876.4:c.2235+4T>C	Intronic	Uncertain Significance	Not Specified	SNV	Splice region	Intron 18	CPT I	1	2235	-	-	Elevated circulating creatine kinase concentration	2024-01-31		Yes	504343	2024-07-16	05/16/2023
CPT1A_0108	CPT1A	c.2226C>A	NM_001876.4:c.2226C>A	p.Cys742*	Pathogenic	Cho/carn_acyl_trans (Choline/carnitine acyltransferase domain)	SNV	Nonsense	Exon 18	CPT I	2	2226	-	-							03/01/2023	CPT1A:c.2226C>A (p.Cys742*)
CPT1A_0007	CPT1A	c.2142G>A	NM_001876.4:c.2142G>A	p.Pro714=	Uncertain Significance	Cho/carn_acyl_trans (Choline/carnitine acyltransferase domain)	SNV	Silent	Exon 17	CPT I	3	2142	-	-		2022-04-21		Yes	372369	2024-07-16	05/16/2023	ACADVL:c.797_798del (p.Pro266Argfs*31), ACADVL:c.848T>C (p.Val283Ala)
CPT1A_0097	CPT1A	c.1876G>C	NM_001876.4:c.1876G>C	p.Val626Leu	Uncertain Significance	Cho/carn_acyl_trans (Choline/carnitine acyltransferase domain)	SNV	Missense	Exon 16	CPT I	1	1876	benign(0.005)	tolerated_low_confidence(0.34)		2023-09-06		Yes	1201540	2024-07-16	05/16/2023
CPT1A_0021	CPT1A	c.1850G>A	NM_001876.4:c.1850G>A	p.Arg617Gln	Uncertain Significance	Cho/carn_acyl_trans (Choline/carnitine acyltransferase domain)	SNV	Missense	Exon 15	CPT I	1	1850	benign(0.009)	tolerated(0.24)		2022-04-21		Yes	956641	2024-07-16	05/16/2023	ACADVL:c.1838G>A (p.Arg613Gln)
CPT1A_0098	CPT1A	c.1813G>A	NM_001876.4:c.1813G>A	p.Val605Met	Uncertain Significance	Cho/carn_acyl_trans (Choline/carnitine acyltransferase domain)	SNV	Missense	Exon 15	CPT I	1	1813	possibly_damaging(0.649)	deleterious_low_confidence(0)	Elevated circulating creatine kinase concentration, Myopathy, Other, Peripheral neuropathy	2022-10-26		Yes	1455346	2024-07-16	05/16/2023
CPT1A_0099	CPT1A	c.1685G>C	NM_001876.4:c.1685G>C	p.Cys562Ser	Uncertain Significance	CoA Binding Site	SNV	Missense	Exon 14	CPT I	1	1685	benign(0.022)	deleterious_low_confidence(0.04)		2024-03-20		Yes	2111098	2024-07-16	05/16/2023	ACADVL:c.1908dup (p.Ile637Hisfs*53), ACADVL:c.481G>A (p.Ala161Thr)
CPT1A_0100	CPT1A	c.1658C>T	NM_001876.4:c.1658C>T	p.Ala553Val	Uncertain Significance	Cho/carn_acyl_trans (Choline/carnitine acyltransferase domain)	SNV	Missense	Exon 14	CPT I	1	1658	benign(0.005)	tolerated_low_confidence(0.07)		2022-11-16		Yes	1436139	2024-07-16	05/16/2023
CPT1A_0101	CPT1A	c.1625A>G	NM_001876.4:c.1625A>G	p.Asn542Ser	Uncertain Significance	Cho/carn_acyl_trans (Choline/carnitine acyltransferase domain)	SNV	Missense	Exon 14	CPT I	1	1625	benign(0.003)	tolerated_low_confidence(0.07)		2022-11-23		No		2024-07-16	05/16/2023
CPT1A_0028	CPT1A	c.1518C>T	NM_001876.4:c.1518C>T	p.Gly506=	Uncertain Significance	Cho/carn_acyl_trans (Choline/carnitine acyltransferase domain)	SNV	Silent	Exon 13	CPT I	2	1518	-	-		2022-04-21		Yes	994751	2024-07-16	05/16/2023	ACADVL:c.996dup (p.Ala333Cysfs*26)
CPT1A_0107	CPT1A	c.1497G>A	NM_001876.4:c.1497G>A	p.Ala499=	Uncertain Significance	Cho/carn_acyl_trans (Choline/carnitine acyltransferase domain)	SNV	Silent	Exon 13	CPT I	1	1497	-	-		2022-04-21		Yes	1886772	2024-07-16	05/16/2023	CPT1A:c.601C>T (p.Arg201Trp)
CPT1A_0102	CPT1A	c.1496C>T	NM_001876.4:c.1496C>T	p.Ala499Val	Uncertain Significance	Cho/carn_acyl_trans (Choline/carnitine acyltransferase domain)	SNV	Missense	Exon 13	CPT I	1	1496	benign(0.106)	deleterious_low_confidence(0.01)	Elevated circulating creatine kinase concentration, Hypoglycemia, Rhabdomyolysis	2023-11-22		Yes	640394	2024-07-16	05/16/2023
CPT1A_0048	CPT1A	c.1199G>C	NM_001876.4:c.1199G>C	p.Gly400Ala	Uncertain Significance	Cho/carn_acyl_trans (Choline/carnitine acyltransferase domain)	SNV	Missense	Exon 11	CPT I	1	1199	benign(0.007)	tolerated(0.36)		2022-04-21		Yes	640396	2024-07-16	05/16/2023	HADHA:c.1086-3_1092del (Intronic)
CPT1A_0051	CPT1A	c.1163+4C>T	NM_001876.4:c.1163+4C>T	Intronic	Uncertain Significance	Not Specified	SNV	Splice region	Intron 10	CPT I	1	1163	-	-		2021-04-21		Yes	1869130	2024-07-16	05/16/2023	ACADVL:c.1754C>A (p.Ala585Asp)
CPT1A_0103	CPT1A	c.1112C>T	NM_001876.4:c.1112C>T	p.Ser371Leu	Uncertain Significance	Cho/carn_acyl_trans (Choline/carnitine acyltransferase domain)	SNV	Missense	Exon 10	CPT I	1	1112	benign(0.174)	deleterious_low_confidence(0)	Liver abnormality	2022-12-07		Yes	919389	2024-07-16	05/16/2023
CPT1A_0068	CPT1A	c.929G>A	NM_001876.4:c.929G>A	p.Arg310Gln	Uncertain Significance	Cho/carn_acyl_trans (Choline/carnitine acyltransferase domain)	SNV	Missense	Exon 9	CPT I	2	929	possibly_damaging(0.879)	deleterious_low_confidence(0.01)		2023-02-08		Yes	1030485	2024-07-16	05/16/2023
CPT1A_0070	CPT1A	c.884G>A	NM_001876.4:c.884G>A	p.Arg295His	Uncertain Significance	Cho/carn_acyl_trans (Choline/carnitine acyltransferase domain)	SNV	Missense	Exon 9	CPT I	1	884	possibly_damaging(0.479)	tolerated_low_confidence(0.51)		2022-09-21		Yes	1885155	2024-07-16	05/16/2023	CPT2:c.338C>T (p.Ser113Leu)
CPT1A_0080	CPT1A	c.601C>T	NM_001876.4:c.601C>T	p.Arg201Trp	Uncertain Significance	Cho/carn_acyl_trans (Choline/carnitine acyltransferase domain)	SNV	Missense	Exon 6	CPT I	2	601	probably_damaging(0.998)	deleterious_low_confidence(0)		2023-12-27		Yes	1030486	2024-07-16	05/16/2023	CPT1A:c.1497G>A (p.Ala499=)
CPT1A_0104	CPT1A	c.454-6C>G	NM_001876.4:c.454-6C>G	Intronic	Uncertain Significance	Not Specified	SNV	Splice region	Intron 4	CPT I	2	454	-	-		2023-10-11		No		2024-07-16	05/16/2023	SLC25A20:c.10C>T (p.Gln4*), SLC25A20:c.779_781del (p.Glu260del)
CPT1A_0085	CPT1A	c.434G>A	NM_001876.4:c.434G>A	p.Arg145His	Uncertain Significance	Cyt (Cytoplasmic)	SNV	Missense	Exon 4	CPT I	1	434	benign(0.411)	tolerated_low_confidence(0.54)		2022-04-21		Yes	956646	2024-07-16	05/16/2023
CPT1A_0087	CPT1A	c.319G>A	NM_001876.4:c.319G>A	p.Gly107Ser	Uncertain Significance	TM (Transmembrane)	SNV	Missense	Exon 4	CPT I	1	319	benign(0.086)	deleterious_low_confidence(0.02)		2022-07-13		Yes	566120	2024-07-16	05/16/2023	ACADVL:c.848T>C (p.Val283Ala)
CPT1A_0105	CPT1A	c.304A>C	NM_001876.4:c.304A>C	p.Lys102Gln	Uncertain Significance	mtIM (Mitochondrial intermembrane)	SNV	Missense	Exon 4	CPT I	1	304	benign(0.001)	tolerated_low_confidence(1)	Liver abnormality, Myopathy, Other, Peripheral neuropathy	2022-10-19		Yes	2051126	2024-07-16	05/16/2023
CPT1A_0117	CPT1A	c.290T>C	NM_001876.4:c.290T>C	p.Met97Thr	Uncertain Significance	mtIM (Mitochondrial intermembrane)	SNV	Missense	Exon 4	CPT I	1	290	benign(0.095)	deleterious_low_confidence(0.01)							05/16/2023	CPT1A:c.1436C>T (p.Pro479Leu)
CPT1A_0106	CPT1A	c.223G>A	NM_001876.4:c.223G>A	p.Ala75Thr	Uncertain Significance	mtIM (Mitochondrial intermembrane)	SNV	Missense	Exon 3	CPT I	1	223	benign(0.001)	tolerated_low_confidence(0.44)		2023-10-18		Yes	1928064	2024-07-16	05/16/2023
ACADVL_0501	ACADVL	c.58G>T	NM_000018.4:c.58G>T	p.Gly20*	Pathogenic	Not Specified	SNV	Nonsense	Exon 1	VLCAD	1	58	-	-							05/16/2023
ACADVL_0451	ACADVL	c.62G>A	NM_000018.4:c.62G>A	p.Ser21Asn	Uncertain Significance	Not Specified	SNV	Missense	Exon 1	VLCAD	1	62	unknown(0)	tolerated_low_confidence(0.15)	Elevated circulating creatine kinase concentration, Hypoglycemia, Liver abnormality, Myopathy	2022-10-26		Yes	1321620	2024-07-16	05/16/2023
ACADVL_0502	ACADVL	c.62+1G>A	NM_000018.4:c.62+1G>A	Intronic	Likely Pathogenic	Not Specified	SNV	Splice donor	Intron 1	VLCAD	1	62	-	-							05/16/2023
ACADVL_0033	ACADVL	c.190A>T	NM_000018.4:c.190A>T	p.Lys64*	Pathogenic	Catalytic Domain	SNV	Nonsense	Exon 3	VLCAD	1	190	-	-		2020-11-04		Yes	1064372	2024-07-16	05/16/2023	ACADVL:c.1349G>A (p.Arg450His)
ACADVL_0034	ACADVL	c.192del	NM_000018.4:c.192del	p.Lys64Asnfs*53	Pathogenic	Catalytic Domain	Deletion	Frameshift	Exon 3	VLCAD	1	192	-	-		2022-06-22		Yes	548241	2024-07-16	05/16/2023
ACADVL_0037	ACADVL	c.204+4G>C	NM_000018.4:c.204+4G>C	Intronic	Uncertain Significance	Not Specified	SNV	Splice region	Intron 3	VLCAD	1	204	-	-		2022-04-21		Yes	653502	2024-07-16	05/16/2023
ACADVL_0490	ACADVL	c.205-2A>G	NM_000018.4:c.205-2A>G	Intronic	Likely Pathogenic	Not Specified	SNV	Splice acceptor	Intron 3	VLCAD	1	205	-	-		2023-11-15		Yes	653362	2024-07-16	05/16/2023
ACADVL_0453	ACADVL	c.234C>G	NM_000018.4:c.234C>G	p.Phe78Leu	Uncertain Significance	Catalytic Domain	SNV	Missense	Exon 4	VLCAD	1	234	probably_damaging(0.999)	deleterious(0)		2022-01-12		Yes	1404803	2024-07-16	05/16/2023
ACADVL_0454	ACADVL	c.257A>G	NM_000018.4:c.257A>G	p.Gln86Arg	Uncertain Significance	Catalytic Domain	SNV	Missense	Exon 4	VLCAD	1	257	possibly_damaging(0.602)	deleterious(0)		2023-11-15		Yes	2040068	2024-07-16	05/16/2023
ACADVL_0491	ACADVL	c.276C>T	NM_000018.4:c.276C>T	p.Ser92=	Uncertain Significance	Catalytic Domain	SNV	Silent	Exon 4	VLCAD	2	276	-	-		2020-12-30		Yes	1507390	2024-07-16	05/16/2023
ACADVL_0053	ACADVL	c.278-1G>A	NM_000018.4:c.278-1G>A	Intronic	Likely Pathogenic	Not Specified	SNV	Splice acceptor	Intron 4	VLCAD	1	278	-	-		2022-10-26		Yes	921170	2024-07-16	05/16/2023
ACADVL_0506	ACADVL	c.299_305del	NM_000018.4:c.299_305del	p.Gln100Leufs*15	Pathogenic	Catalytic Domain	Deletion	Frameshift	Exon 5	VLCAD	1	299	-	-							05/16/2023
ACADVL_0059	ACADVL	c.317_1752-46del	NM_000018.4:c.317_1752-46del	Partial Deletion (Exons 5-18)	Pathogenic	Not Specified	Copy Number Loss	Deletion	Exon 5-18,20, Intron 5-18, 20	VLCAD	1	317	-	-		2022-02-16		No		2024-07-16	05/16/2023
ACADVL_0060	ACADVL	c.307_323dup	NM_000018.4:c.307_323dup	p.Val109Lysfs*14	Pathogenic	Acyl-CoA_DH/Ox_N (Acyl-CoA dehydrogenase/oxidase, N-terminal)	Duplication	Frameshift	Exon 5	VLCAD	1	307	-	-		2020-08-05		Yes	646647	2024-07-16	05/16/2023
ACADVL_0064	ACADVL	c.332G>A	NM_000018.4:c.332G>A	p.Arg111His	Uncertain Significance	Acyl-CoA_DH/Ox_N (Acyl-CoA dehydrogenase/oxidase, N-terminal)	SNV	Missense	Exon 5	VLCAD	1	332	probably_damaging(0.958)	deleterious(0.02)		2021-01-20		Yes	1493618	2024-07-16	05/16/2023	ACADVL:c.1673T>C (p.Ile558Thr)
ACADVL_0455	ACADVL	c.343-3C>G	NM_000018.4:c.343-3C>G	Intronic	Uncertain Significance	Not Specified	SNV	Splice region	Intron 5	VLCAD	1	343	-	-		2023-04-19		No		2024-07-16	05/16/2023	SLC25A20:c.254T>A (p.Met85Lys)
ACADVL_0456	ACADVL	c.378G>T	NM_000018.4:c.378G>T	p.Glu126Asp	Uncertain Significance	Acyl-CoA_DH/Ox_N (Acyl-CoA dehydrogenase/oxidase, N-terminal)	SNV	Missense	Exon 6	VLCAD	1	378	possibly_damaging(0.527)	deleterious(0.01)		2024-03-20		Yes	921052	2024-07-16	05/16/2023	ACADVL:c.378G>T (p.Glu126Asp)
ACADVL_0512	ACADVL	c.421del	NM_000018.4:c.421del	p.Ala141Profs*76	Pathogenic	Acyl-CoA_DH/Ox_N (Acyl-CoA dehydrogenase/oxidase, N-terminal)	Deletion	Frameshift	Exon 6	VLCAD	1	421	-	-							03/01/2023	ACADVL:c.853G>C (p.Glu285Gln)
ACADVL_0078	ACADVL	c.427G>A	NM_000018.4:c.427G>A	p.Gly143Ser	Uncertain Significance	Acyl-CoA_DH/Ox_N (Acyl-CoA dehydrogenase/oxidase, N-terminal)	SNV	Missense	Exon 6	VLCAD	1	427	probably_damaging(1)	tolerated(0.07)	Elevated circulating creatine kinase concentration	2022-01-05		Yes	200319	2024-07-16	05/16/2023
ACADVL_0082	ACADVL	c.434A>C	NM_000018.4:c.434A>C	p.Gln145Pro	Uncertain Significance	Acyl-CoA_DH/Ox_N (Acyl-CoA dehydrogenase/oxidase, N-terminal)	SNV	Missense	Exon 6	VLCAD	1	434	probably_damaging(1)	deleterious(0)		2022-04-20		Yes	2175760	2024-07-16	05/16/2023
ACADVL_0095	ACADVL	c.497_498del	NM_000018.4:c.497_498del	p.Ile166Serfs*5	Pathogenic	Acyl-CoA_DH/Ox_N (Acyl-CoA dehydrogenase/oxidase, N-terminal)	Deletion	Frameshift	Exon 7	VLCAD	4	497	-	-	Elevated circulating creatine kinase concentration	2024-02-14		Yes	358463	2024-07-16	05/16/2023	ACADVL:c.497_498del (p.Ile166Serfs*5)
ACADVL_0457	ACADVL	c.503G>A	NM_000018.4:c.503G>A	p.Gly168Asp	Uncertain Significance	Acyl-CoA_DH/Ox_N (Acyl-CoA dehydrogenase/oxidase, N-terminal)	SNV	Missense	Exon 7	VLCAD	1	503	probably_damaging(1)	deleterious(0)		2022-11-23		Yes	921065	2024-07-16	05/16/2023
ACADVL_0458	ACADVL	c.505A>G	NM_000018.4:c.505A>G	p.Met169Val	Uncertain Significance	Acyl-CoA_DH/Ox_N (Acyl-CoA dehydrogenase/oxidase, N-terminal)	SNV	Missense	Exon 7	VLCAD	1	505	benign(0.024)	tolerated(0.53)		2023-07-26		Yes	921066	2024-07-16	05/16/2023	ACADVL:c.1370T>C (p.Ile457Thr), ACADVL:c.637G>A (p.Ala213Thr)
ACADVL_0112	ACADVL	c.565_587del	NM_000018.4:c.565_587del	p.Ile189Profs*56	Pathogenic	Acyl-CoA_DH/Ox_N (Acyl-CoA dehydrogenase/oxidase, N-terminal)	Deletion	Frameshift	Exon 7	VLCAD	1	565	-	-		2022-03-23		Yes	846146	2024-07-16	05/16/2023
ACADVL_0515	ACADVL	c.575T>C	NM_000018.4:c.575T>C	p.Phe192Ser	Uncertain Significance	Acyl-CoA_DH/Ox_N (Acyl-CoA dehydrogenase/oxidase, N-terminal)	SNV	Missense	Exon 7	VLCAD	1	575	possibly_damaging(0.805)	deleterious(0.02)							05/16/2023	ACADVL:c.779C>T (p.Thr260Met)
ACADVL_0115	ACADVL	c.587C>T	NM_000018.4:c.587C>T	p.Ala196Val	Uncertain Significance	Acyl-CoA_DH/Ox_N (Acyl-CoA dehydrogenase/oxidase, N-terminal)	SNV	Missense	Exon 7	VLCAD	2	587	benign(0.334)	tolerated(0.06)		2022-04-21		Yes	958290	2024-07-16	05/16/2023	ACADVL:c.587C>T (p.Ala196Val)
ACADVL_0459	ACADVL	c.595G>T	NM_000018.4:c.595G>T	p.Glu199*	Pathogenic	Acyl-CoA_DH/Ox_N (Acyl-CoA dehydrogenase/oxidase, N-terminal)	SNV	Nonsense	Exon 7	VLCAD	1	595	-	-		2024-02-07		Yes	2867708	2024-07-16	05/16/2023
ACADVL_0460	ACADVL	c.603C>G	NM_000018.4:c.603C>G	p.Tyr201*	Pathogenic	Acyl-CoA_DH/Ox_N (Acyl-CoA dehydrogenase/oxidase, N-terminal)	SNV	Nonsense	Exon 7	VLCAD	1	603	-	-		2023-10-18		Yes	548258	2024-07-16	05/16/2023
ACADVL_0461	ACADVL	c.609del	NM_000018.4:c.609del	p.Lys204Serfs*13	Pathogenic	Acyl-CoA_DH/Ox_N (Acyl-CoA dehydrogenase/oxidase, N-terminal)	Deletion	Frameshift	Exon 7	VLCAD	1	609	-	-		2023-06-28		Yes	2154332	2024-07-16	05/16/2023
ACADVL_0517	ACADVL	c.652_682dup	NM_000018.4:c.652_682dup	p.Ile228Argfs*35	Pathogenic	Acyl-CoA_Ox/DH_mid (Acyl-CoA oxidase/dehydrogenase, middle domain)	Duplication	Frameshift	Exon 8	VLCAD	1	652	-	-							05/16/2023
ACADVL_0141	ACADVL	c.655C>A	NM_000018.4:c.655C>A	p.Pro219Thr	Pathogenic	FAD Binding Site	SNV	Missense	Exon 8	VLCAD	1	655	probably_damaging(0.99)	deleterious(0.01)		2024-03-20		Yes	1444795	2024-07-16	05/16/2023	ACADVL:c.428G>A (p.Gly143Asp)
ACADVL_0462	ACADVL	c.688dup	NM_000018.4:c.688dup	p.Thr230Asnfs*23	Pathogenic	Acyl-CoA_Ox/DH_mid (Acyl-CoA oxidase/dehydrogenase, middle domain)	Duplication	Frameshift	Exon 8	VLCAD	1	688	-	-	Liver abnormality	2023-09-06		Yes	846150	2024-07-16	05/16/2023
ACADVL_0464	ACADVL	c.715A>G	NM_000018.4:c.715A>G	p.Lys239Glu	Uncertain Significance	Modified residue(N6-acetyllysine)	SNV	Missense	Exon 8	VLCAD	1	715	possibly_damaging(0.697)	deleterious(0.05)		2023-05-24		Yes	846151	2024-07-16	05/16/2023
ACADVL_0151	ACADVL	c.716_717del	NM_000018.4:c.716_717del	p.Lys239Ilefs*13	Pathogenic	Modified residue(N6-acetyllysine)	Deletion	Frameshift	Exon 8	VLCAD	2	716	-	-		2023-08-02		Yes	3168280	2024-07-16	05/16/2023
ACADVL_0519	ACADVL	c.721T>A	NM_000018.4:c.721T>A	p.Tyr241Asn	Uncertain Significance	Acyl-CoA_Ox/DH_mid (Acyl-CoA oxidase/dehydrogenase, middle domain)	SNV	Missense	Exon 8	VLCAD	1	721	probably_damaging(0.998)	deleterious(0)							03/01/2023	ACADVL:c.1213G>A (p.Asp405Asn)
ACADVL_0465	ACADVL	c.757G>A	NM_000018.4:c.757G>A	p.Gly253Arg	Uncertain Significance	Acyl-CoA_Ox/DH_mid (Acyl-CoA oxidase/dehydrogenase, middle domain)	SNV	Missense	Exon 9	VLCAD	1	757	probably_damaging(0.996)	deleterious(0)		2023-03-01		Yes	531814	2024-07-16	05/16/2023
ACADVL_0160	ACADVL	c.760G>A	NM_000018.4:c.760G>A	p.Gly254Ser	Pathogenic	Acyl-CoA_Ox/DH_mid (Acyl-CoA oxidase/dehydrogenase, middle domain)	SNV	Missense	Exon 9	VLCAD	2	760	possibly_damaging(0.772)	deleterious(0.01)		2021-04-21		Yes	921088	2024-07-16	05/16/2023	ACADVL:c.1322G>A (p.Gly441Asp)
ACADVL_0523	ACADVL	c.764T>C	NM_000018.4:c.764T>C	p.Leu255Pro	Likely Pathogenic	Acyl-CoA_Ox/DH_mid (Acyl-CoA oxidase/dehydrogenase, middle domain)	SNV	Missense	Exon 9	VLCAD	1	764	probably_damaging(0.992)	deleterious(0)	Elevated circulating creatine kinase concentration						05/16/2023	ACADVL:c.848T>C (p.Val283Ala)
ACADVL_0524	ACADVL	c.782T>C	NM_000018.4:c.782T>C	p.Val261Ala	Likely Pathogenic	Acyl-CoA_Ox/DH_mid (Acyl-CoA oxidase/dehydrogenase, middle domain)	SNV	Missense	Exon 9	VLCAD	1	782	probably_damaging(1)	deleterious(0)							05/16/2023	ACADVL:c.782T>C (p.Val261Ala)
ACADVL_0525	ACADVL	c.809del	NM_000018.4:c.809del	p.Pro270Glnfs*6	Pathogenic	Acyl-CoA_Ox/DH_mid (Acyl-CoA oxidase/dehydrogenase, middle domain)	Deletion	Frameshift	Exon 9	VLCAD	1	809	-	-							05/16/2023	ACADVL:c.1700G>A (p.Arg567Gln)
ACADVL_0173	ACADVL	c.839C>T	NM_000018.4:c.839C>T	p.Thr280Ile	Likely Pathogenic	Acyl-CoA_Ox/DH_mid (Acyl-CoA oxidase/dehydrogenase, middle domain)	SNV	Missense	Exon 9	VLCAD	1	839	possibly_damaging(0.908)	deleterious(0)	Elevated circulating creatine kinase concentration, Myoglobinuria, Myopathy, Rhabdomyolysis	2021-04-28		Yes	1478672	2024-07-16	05/16/2023	ACADVL:c.1076C>T (p.Ala359Val)
ACADVL_0174	ACADVL	c.841G>C	NM_000018.4:c.841G>C	p.Ala281Pro	Uncertain Significance	Acyl-CoA_Ox/DH_mid (Acyl-CoA oxidase/dehydrogenase, middle domain)	SNV	Missense	Exon 9	VLCAD	1	841	probably_damaging(0.998)	deleterious(0)		2020-11-18		Yes	1050628	2024-07-16	05/16/2023
ACADVL_0526	ACADVL	c.853G>C	NM_000018.4:c.853G>C	p.Glu285Gln	Pathogenic	Acyl-CoA_Ox/DH_mid (Acyl-CoA oxidase/dehydrogenase, middle domain)	SNV	Missense	Exon 9	VLCAD	7	853	probably_damaging(0.997)	deleterious(0)							03/01/2023	ACADVL:c.1127T>C (p.Phe376Ser), ACADVL:c.1145del (p.Lys382Serfs*11), ACADVL:c.421del (p.Ala141Profs*76), ACADVL:c.538G>A (p.Ala180Thr), ACADVL:c.848T>C (p.Val283Ala), ACADVL:c.853G>C (p.Glu285Gln)
ACADVL_0181	ACADVL	c.856_857del	NM_000018.4:c.856_857del	p.Arg286Glyfs*11	Pathogenic	Acyl-CoA_Ox/DH_mid (Acyl-CoA oxidase/dehydrogenase, middle domain)	Deletion	Frameshift	Exon 9	VLCAD	1	856	-	-		2022-08-03		Yes	921093	2024-07-16	05/16/2023
ACADVL_0185	ACADVL	c.866G>A	NM_000018.4:c.866G>A	p.Gly289Glu	Likely Pathogenic	Acyl-CoA_Ox/DH_mid (Acyl-CoA oxidase/dehydrogenase, middle domain)	SNV	Missense	Exon 9	VLCAD	1	866	benign(0.055)	tolerated(0.05)		2023-03-15		Yes	196140	2024-07-16	05/16/2023
ACADVL_0466	ACADVL	c.877del	NM_000018.4:c.877del	p.His293Metfs*60	Pathogenic	Acyl-CoA_Ox/DH_mid (Acyl-CoA oxidase/dehydrogenase, middle domain)	Deletion	Frameshift	Exon 9	VLCAD	1	877	-	-	Elevated circulating creatine kinase concentration	2023-10-04		Yes	2910788	2024-07-16	05/16/2023	ACADVL:c.779C>T (p.Thr260Met), HADHB:c.397A>G (p.Thr133Ala)
ACADVL_0530	ACADVL	c.901_902del	NM_000018.4:c.901_902del	p.Gly301Hisfs*12	Pathogenic	Acyl-CoA_Ox/DH_mid (Acyl-CoA oxidase/dehydrogenase, middle domain)	Deletion	Frameshift	Exon 10	VLCAD	1	901	-	-							05/16/2023
ACADVL_0203	ACADVL	c.902G>A	NM_000018.4:c.902G>A	p.Gly301Asp	Likely Pathogenic	Acyl-CoA_Ox/DH_mid (Acyl-CoA oxidase/dehydrogenase, middle domain)	SNV	Missense	Exon 10	VLCAD	1	902	probably_damaging(0.99)	deleterious(0)		2022-10-26		Yes	2122612	2024-07-16	05/16/2023	ACADVL:c.481G>A (p.Ala161Thr)
ACADVL_0204	ACADVL	c.907A>G	NM_000018.4:c.907A>G	p.Lys303Glu	Uncertain Significance	Acyl-CoA_Ox/DH_mid (Acyl-CoA oxidase/dehydrogenase, middle domain)	SNV	Missense	Exon 10	VLCAD	1	907	possibly_damaging(0.848)	deleterious(0)		2022-04-13		Yes	433282	2024-07-16	05/16/2023
ACADVL_0211	ACADVL	c.938_940del	NM_000018.4:c.938_940del	p.Asp313del	Uncertain Significance	Acyl-CoA_Ox/DH_mid (Acyl-CoA oxidase/dehydrogenase, middle domain)	Deletion	Deletion	Exon 10	VLCAD	1	938	-	-		2021-01-20		Yes	1486160	2024-07-16	05/16/2023	ACADVL:c.848T>C (p.Val283Ala)
ACADVL_0212	ACADVL	c.946C>T	NM_000018.4:c.946C>T	p.Arg316Trp	Pathogenic	Catalytic Domain	SNV	Missense	Exon 10	VLCAD	1	946	possibly_damaging(0.623)	deleterious(0)		2023-04-19		Yes	2047497	2024-07-16	05/16/2023	ACADVL:c.520G>A (p.Val174Met)
ACADVL_0213	ACADVL	c.947G>A	NM_000018.4:c.947G>A	p.Arg316Gln	Pathogenic	Catalytic Domain	SNV	Missense	Exon 10	VLCAD	12	947	benign(0.007)	tolerated(0.1)		2024-03-13		Yes	200330	2024-07-16	05/16/2023	ACADVL:c.1096C>T (p.Arg366Cys), ACADVL:c.1322G>C (p.Gly441Ala), ACADVL:c.538G>A (p.Ala180Thr), ACADVL:c.947G>A (p.Arg316Gln)
ACADVL_0221	ACADVL	c.965T>C	NM_000018.4:c.965T>C	p.Val322Ala	Pathogenic	Catalytic Domain	SNV	Missense	Exon 10	VLCAD	1	965	possibly_damaging(0.897)	deleterious(0)		2023-03-01		Yes	3158049	2024-07-16	05/16/2023	ACADVL:c.520G>A (p.Val174Met)
ACADVL_0222	ACADVL	c.988T>C	NM_000018.4:c.988T>C	p.Phe330Leu	Uncertain Significance	Acyl-CoA_DH/Ox_C (Acyl-CoA dehydrogenase/oxidase, C-terminal)	SNV	Missense	Exon 10	VLCAD	1	988	benign(0.326)	deleterious(0)		2022-07-06		Yes	921105	2024-07-16	05/16/2023
ACADVL_0229	ACADVL	c.1009_1011del	NM_000018.4:c.1009_1011del	p.Leu337del	Uncertain Significance	Acyl-CoA_DH/Ox_C (Acyl-CoA dehydrogenase/oxidase, C-terminal)	Deletion	Deletion	Exon 10	VLCAD	1	1009	-	-		2022-03-23		Yes	548269	2024-07-16	05/16/2023
ACADVL_0467	ACADVL	c.1022G>C	NM_000018.4:c.1022G>C	p.Arg341Thr	Uncertain Significance	Acyl-CoA_DH/Ox_C (Acyl-CoA dehydrogenase/oxidase, C-terminal)	SNV	Missense	Exon 10	VLCAD	1	1022	probably_damaging(0.998)	deleterious(0)		2023-08-09		Yes	410237	2024-07-16	05/16/2023
ACADVL_0233	ACADVL	c.1024T>C	NM_000018.4:c.1024T>C	p.Phe342Leu	Pathogenic	Acyl-CoA_DH/Ox_C (Acyl-CoA dehydrogenase/oxidase, C-terminal)	SNV	Missense	Exon 10	VLCAD	2	1024	probably_damaging(0.993)	deleterious(0)	Elevated circulating creatine kinase concentration, Other, Rhabdomyolysis	2022-12-21		Yes	583285	2024-07-16	05/16/2023
ACADVL_0468	ACADVL	c.1037C>T	NM_000018.4:c.1037C>T	p.Ala346Val	Uncertain Significance	Acyl-CoA_DH/Ox_C (Acyl-CoA dehydrogenase/oxidase, C-terminal)	SNV	Missense	Exon 10	VLCAD	1	1037	possibly_damaging(0.87)	deleterious(0.01)		2024-02-28		Yes	569704	2024-07-16	05/16/2023
ACADVL_0535	ACADVL	c.1039del	NM_000018.4:c.1039del	p.Ala347Profs*6	Pathogenic	Acyl-CoA_DH/Ox_C (Acyl-CoA dehydrogenase/oxidase, C-terminal)	Deletion	Frameshift	Exon 10	VLCAD	1	1039	-	-							05/16/2023
ACADVL_0469	ACADVL	c.1043T>C	NM_000018.4:c.1043T>C	p.Leu348Pro	Uncertain Significance	Acyl-CoA_DH/Ox_C (Acyl-CoA dehydrogenase/oxidase, C-terminal)	SNV	Missense	Exon 10	VLCAD	1	1043	probably_damaging(0.983)	deleterious(0)		2022-09-21		Yes	2144494	2024-07-16	05/16/2023
ACADVL_0238	ACADVL	c.1049G>A	NM_000018.4:c.1049G>A	p.Gly350Asp	Uncertain Significance	Acyl-CoA_DH/Ox_C (Acyl-CoA dehydrogenase/oxidase, C-terminal)	SNV	Missense	Exon 10	VLCAD	1	1049	probably_damaging(0.999)	deleterious(0)		2022-01-12		Yes	2113981	2024-07-16	05/16/2023
ACADVL_0470	ACADVL	c.1051_1052delinsTT	NM_000018.4:c.1051_1052delinsTT	p.Thr351Phe	Uncertain Significance	Acyl-CoA_DH/Ox_C (Acyl-CoA dehydrogenase/oxidase, C-terminal)	Delins	Missense	Exon 10	VLCAD	1	1051	probably_damaging(0.996)	deleterious(0)		2023-01-25		No		2024-07-16	05/16/2023
ACADVL_0240	ACADVL	c.1052C>A	NM_000018.4:c.1052C>A	p.Thr351Asn	Uncertain Significance	Acyl-CoA_DH/Ox_C (Acyl-CoA dehydrogenase/oxidase, C-terminal)	SNV	Missense	Exon 10	VLCAD	1	1052	probably_damaging(0.963)	deleterious(0.01)		2021-03-24		Yes	200331	2024-07-16	05/16/2023
ACADVL_0471	ACADVL	c.1054A>G	NM_000018.4:c.1054A>G	p.Met352Val	Uncertain Significance	Acyl-CoA_DH/Ox_C (Acyl-CoA dehydrogenase/oxidase, C-terminal)	SNV	Missense	Exon 10	VLCAD	1	1054	probably_damaging(0.939)	deleterious(0)		2024-02-14		Yes	3016206	2024-07-16	05/16/2023
ACADVL_0472	ACADVL	c.1064T>C	NM_000018.4:c.1064T>C	p.Ile355Thr	Pathogenic	Acyl-CoA_DH/Ox_C (Acyl-CoA dehydrogenase/oxidase, C-terminal)	SNV	Missense	Exon 10	VLCAD	1	1064	probably_damaging(0.912)	deleterious(0.04)		2024-03-20		Yes	646654	2024-07-16	05/16/2023
ACADVL_0241	ACADVL	c.1043_1065dup	NM_000018.4:c.1043_1065dup	p.Ile356Trpfs*5	Pathogenic	Acyl-CoA_DH/Ox_C (Acyl-CoA dehydrogenase/oxidase, C-terminal)	Duplication	Nonsense	Exon 10	VLCAD	1	1043	-	-	Cardiomyopathy, Elevated circulating creatine kinase concentration, Hypoglycemia, Rhabdomyolysis	2022-04-20		Yes	549056	2024-07-16	05/16/2023	ACADVL:c.553G>A (p.Gly185Ser)
ACADVL_0244	ACADVL	c.1067T>C	NM_000018.4:c.1067T>C	p.Ile356Thr	Uncertain Significance	Acyl-CoA_DH/Ox_C (Acyl-CoA dehydrogenase/oxidase, C-terminal)	SNV	Missense	Exon 10	VLCAD	1	1067	probably_damaging(0.999)	tolerated(0.06)		2021-04-14		Yes	846157	2024-07-16	05/16/2023
ACADVL_0473	ACADVL	c.1076dup	NM_000018.4:c.1076dup	p.Val360Glyfs*6	Pathogenic	Acyl-CoA_DH/Ox_C (Acyl-CoA dehydrogenase/oxidase, C-terminal)	Duplication	Frameshift	Exon 10	VLCAD	1	1076	-	-		2023-06-14		No		2024-07-16	05/16/2023	ACADVL:c.1077G>A (p.Ala359=), ACADVL:c.1077_1077+1delinsCAC (p.?)
ACADVL_0492	ACADVL	c.1077_1077+1delinsCAC	NM_000018.4:c.1077_1077+1delinsCAC	p.?	Likely Pathogenic	Not Specified	Delins	Splice donor	Exon 10, Intron 10	VLCAD	2	1077	-	-		2023-06-14		Yes	358471	2024-07-16	05/16/2023	ACADVL:c.1076dup (p.Val360Glyfs*6), ACADVL:c.1077G>A (p.Ala359=)
ACADVL_0252	ACADVL	c.1077+3_1077+6del	NM_000018.4:c.1077+3_1077+6del	Intronic	Uncertain Significance	Not Specified	Deletion	Splice region	Intron 10	VLCAD	1	1077	-	-		2020-09-02		Yes	921183	2024-07-16	05/16/2023
ACADVL_0253	ACADVL	c.1077+5G>A	NM_000018.4:c.1077+5G>A	Intronic	Uncertain Significance	Not Specified	SNV	Splice region	Intron 10	VLCAD	2	1077	-	-		2021-09-22		Yes	2021437	2024-07-16	05/16/2023
ACADVL_0255	ACADVL	c.1078-5T>G	NM_000018.4:c.1078-5T>G	Intronic	Uncertain Significance	Not Specified	SNV	Splice region	Intron 10	VLCAD	1	1078	-	-		2022-04-21		Yes	1013098	2024-07-16	05/16/2023
ACADVL_0258	ACADVL	c.1093_1094insT	NM_000018.4:c.1093_1094insT	p.Asn365Ilefs*30	Pathogenic	Acyl-CoA_DH/Ox_C (Acyl-CoA dehydrogenase/oxidase, C-terminal)	Insertion	Frameshift	Exon 11	VLCAD	1	1093	-	-		2021-03-03		Yes	1502403	2024-07-16	05/16/2023
ACADVL_0260	ACADVL	c.1096C>G	NM_000018.4:c.1096C>G	p.Arg366Gly	Likely Pathogenic	Acyl-CoA_DH/Ox_C (Acyl-CoA dehydrogenase/oxidase, C-terminal)	SNV	Missense	Exon 11	VLCAD	2	1096	probably_damaging(1)	deleterious(0)		2023-02-22		Yes	1467851	2024-07-16	05/16/2023
ACADVL_0540	ACADVL	c.1102_1103del	NM_000018.4:c.1102_1103del	p.Gln368Valfs*26	Pathogenic	Acyl-CoA_DH/Ox_C (Acyl-CoA dehydrogenase/oxidase, C-terminal)	Deletion	Frameshift	Exon 11	VLCAD	2	1102	-	-							03/01/2023	ACADVL:c.1102_1103del (p.Gln368Valfs*26), ACADVL:c.520G>A (p.Val174Met)
ACADVL_0264	ACADVL	c.1106T>C	NM_000018.4:c.1106T>C	p.Phe369Ser	Likely Pathogenic	Acyl-CoA_DH/Ox_C (Acyl-CoA dehydrogenase/oxidase, C-terminal)	SNV	Missense	Exon 11	VLCAD	1	1106	probably_damaging(0.979)	deleterious(0)		2022-01-19		Yes	98182	2024-07-16	05/16/2023
ACADVL_0476	ACADVL	c.1115A>C	NM_000018.4:c.1115A>C	p.Lys372Thr	Uncertain Significance	Modified residue(N6-acetyllysine)	SNV	Missense	Exon 11	VLCAD	1	1115	probably_damaging(0.999)	tolerated(0.17)		2023-01-25		No		2024-07-16	05/16/2023
ACADVL_0269	ACADVL	c.1128T>G	NM_000018.4:c.1128T>G	p.Phe376Leu	Uncertain Significance	Acyl-CoA_DH/Ox_C (Acyl-CoA dehydrogenase/oxidase, C-terminal)	SNV	Missense	Exon 11	VLCAD	1	1128	possibly_damaging(0.52)	deleterious(0)		2022-08-03		Yes	2136253	2024-07-16	05/16/2023	ACADVL:c.1128T>G (p.Phe376Leu)
ACADVL_0541	ACADVL	c.1138C>A	NM_000018.4:c.1138C>A	p.Gln380Lys	Uncertain Significance	Acyl-CoA_DH/Ox_C (Acyl-CoA dehydrogenase/oxidase, C-terminal)	SNV	Missense	Exon 11	VLCAD	1	1138	possibly_damaging(0.746)	deleterious(0.01)							05/16/2023	ACADVL:c.1138C>A (p.Gln380Lys)
ACADVL_0542	ACADVL	c.1145del	NM_000018.4:c.1145del	p.Lys382Serfs*11	Pathogenic	Acyl-CoA_DH/Ox_C (Acyl-CoA dehydrogenase/oxidase, C-terminal)	Deletion	Frameshift	Exon 11	VLCAD	2	1145	-	-							03/01/2023	ACADVL:c.1145del (p.Lys382Serfs*11), ACADVL:c.853G>C (p.Glu285Gln)
ACADVL_0276	ACADVL	c.1168C>T	NM_000018.4:c.1168C>T	p.Gln390*	Pathogenic	Acyl-CoA_DH/Ox_C (Acyl-CoA dehydrogenase/oxidase, C-terminal)	SNV	Nonsense	Exon 11	VLCAD	1	1168	-	-		2023-05-10		Yes	2838700	2024-07-16	05/16/2023
ACADVL_0288	ACADVL	c.1192_1206dup	NM_000018.4:c.1192_1206dup	p.Tyr398_Ala402dup	Uncertain Significance	Acyl-CoA_DH/Ox_C (Acyl-CoA dehydrogenase/oxidase, C-terminal)	Duplication	Insertion	Exon 12	VLCAD	1	1192	-	-		2022-04-21		Yes	1443267	2024-07-16	05/16/2023	ACADVL:c.1591C>T (p.Arg531Trp)
ACADVL_0543	ACADVL	c.1213G>A	NM_000018.4:c.1213G>A	p.Asp405Asn	Uncertain Significance	Acyl-CoA_DH/Ox_C (Acyl-CoA dehydrogenase/oxidase, C-terminal)	SNV	Missense	Exon 12	VLCAD	2	1213	probably_damaging(0.976)	deleterious(0)							03/01/2023	ACADVL:c.520G>A (p.Val174Met), ACADVL:c.721T>A (p.Tyr241Asn)
ACADVL_0295	ACADVL	c.1240G>A	NM_000018.4:c.1240G>A	p.Glu414Lys	Uncertain Significance	Acyl-CoA_DH/Ox_C (Acyl-CoA dehydrogenase/oxidase, C-terminal)	SNV	Missense	Exon 12	VLCAD	1	1240	possibly_damaging(0.9)	deleterious(0)		2022-05-18		Yes	1899573	2024-07-16	05/16/2023	ACADVL:c.1605+6_1605+7inv (Intronic)
ACADVL_0544	ACADVL	c.1272G>C	NM_000018.4:c.1272G>C	p.Glu424Asp	Uncertain Significance	Acyl-CoA_DH/Ox_C (Acyl-CoA dehydrogenase/oxidase, C-terminal)	SNV	Missense	Exon 13	VLCAD	1	1272	possibly_damaging(0.873)	tolerated(0.05)							05/16/2023	ACADVL:c.1273G>A (p.Ala425Thr)
ACADVL_0478	ACADVL	c.1291G>C	NM_000018.4:c.1291G>C	p.Asp431His	Uncertain Significance	Acyl-CoA_DH/Ox_C (Acyl-CoA dehydrogenase/oxidase, C-terminal)	SNV	Missense	Exon 13	VLCAD	1	1291	probably_damaging(0.992)	deleterious(0)		2024-02-28		Yes	569705	2024-07-16	05/16/2023
ACADVL_0318	ACADVL	c.1316G>C	NM_000018.4:c.1316G>C	p.Gly439Ala	Pathogenic	Acyl-CoA_DH/Ox_C (Acyl-CoA dehydrogenase/oxidase, C-terminal)	SNV	Missense	Exon 13	VLCAD	1	1316	probably_damaging(0.947)	deleterious(0)		2022-12-07		Yes	1455224	2024-07-16	05/16/2023
ACADVL_0479	ACADVL	c.1333-3T>G	NM_000018.4:c.1333-3T>G	Intronic	Uncertain Significance	Not Specified	SNV	Splice region	Intron 13	VLCAD	1	1333	-	-		2023-07-19		Yes	940437	2024-07-16	05/16/2023
ACADVL_0480	ACADVL	c.1355T>C	NM_000018.4:c.1355T>C	p.Leu452Pro	Uncertain Significance	Acyl-CoA_DH/Ox_C (Acyl-CoA dehydrogenase/oxidase, C-terminal)	SNV	Missense	Exon 14	VLCAD	1	1355	probably_damaging(0.998)	deleterious(0)		2023-03-22		No		2024-07-16	05/16/2023
ACADVL_0481	ACADVL	c.1360G>C	NM_000018.4:c.1360G>C	p.Asp454His	Uncertain Significance	Acyl-CoA_DH/Ox_C (Acyl-CoA dehydrogenase/oxidase, C-terminal)	SNV	Missense	Exon 14	VLCAD	1	1360	probably_damaging(0.998)	deleterious(0)		2023-01-18		Yes	921131	2024-07-16	05/16/2023
ACADVL_0338	ACADVL	c.1370T>C	NM_000018.4:c.1370T>C	p.Ile457Thr	Uncertain Significance	Acyl-CoA_DH/Ox_C (Acyl-CoA dehydrogenase/oxidase, C-terminal)	SNV	Missense	Exon 14	VLCAD	2	1370	probably_damaging(1)	deleterious(0)		2023-07-26		Yes	1348382	2024-07-16	05/16/2023	ACADVL:c.1001T>G (p.Met334Arg), ACADVL:c.505A>G (p.Met169Val), ACADVL:c.637G>A (p.Ala213Thr)
ACADVL_0346	ACADVL	c.1389dup	NM_000018.4:c.1389dup	p.Thr464Aspfs*3	Pathogenic	FAD Binding Site	Duplication	Frameshift	Exon 14	VLCAD	1	1389	-	-		2022-01-19		Yes	98186	2024-07-16	05/16/2023	ACADVL:c.1389dup (p.Thr464Aspfs*3)
ACADVL_0552	ACADVL	c.1434+1G>C	NM_000018.4:c.1434+1G>C	Intronic	Likely Pathogenic	Not Specified	SNV	Splice donor	Intron 14	VLCAD	1	1434	-	-							05/16/2023
ACADVL_0358	ACADVL	c.1434+14T>C	NM_000018.4:c.1434+14T>C	Intronic	Uncertain Significance	Not Specified	SNV	Intronic	Intron 14	VLCAD	2	1434	-	-		2021-03-10		Yes	507134	2024-07-16	05/16/2023	ACADVL:c.848T>C (p.Val283Ala)
ACADVL_0360	ACADVL	c.1435G>A	NM_000018.4:c.1435G>A	p.Asp479Asn	Uncertain Significance	Catalytic Domain	SNV	Missense	Exon 15	VLCAD	2	1435	benign(0)	tolerated(0.34)		2021-05-05		Yes	1441090	2024-07-16	05/16/2023
ACADVL_0482	ACADVL	c.1467T>G	NM_000018.4:c.1467T>G	p.Ser489Arg	Uncertain Significance	Membrane-anchoring Domain	SNV	Missense	Exon 15	VLCAD	1	1467	benign(0.005)	tolerated(0.21)		2023-09-13		Yes	921137	2024-07-16	05/16/2023	ACADVL:c.848T>C (p.Val283Ala)
ACADVL_0555	ACADVL	c.1475dup	NM_000018.4:c.1475dup	p.Asn493Glufs*69	Pathogenic	Membrane-anchoring Domain	Duplication	Frameshift	Exon 15	VLCAD	1	1475	-	-							05/16/2023
ACADVL_0365	ACADVL	c.1496G>T	NM_000018.4:c.1496G>T	p.Gly499Val	Uncertain Significance	Membrane-anchoring Domain	SNV	Missense	Exon 15	VLCAD	1	1496	possibly_damaging(0.865)	deleterious(0.01)		2021-03-24		Yes	1437665	2024-07-16	05/16/2023
ACADVL_0556	ACADVL	c.1496_1500delinsG	NM_000018.4:c.1498_1501del	p.Leu501del	Pathogenic	Membrane-anchoring Domain	Deletion	Frameshift	Exon 15	VLCAD	1	1498	-	-							03/01/2023	ACADVL:c.1292A>G (p.Asp431Gly)
ACADVL_0483	ACADVL	c.1531C>G	NM_000018.4:c.1531C>G	p.Arg511Gly	Uncertain Significance	Membrane-anchoring Domain	SNV	Missense	Exon 15	VLCAD	1	1531	possibly_damaging(0.783)	deleterious(0.01)		2023-09-27		No		2024-07-16	05/16/2023
ACADVL_0558	ACADVL	c.1532+1G>A	NM_000018.4:c.1532+1G>A	Intronic	Likely Pathogenic	Not Specified	SNV	Splice donor	Intron 15	VLCAD	1	1532	-	-							05/16/2023
ACADVL_0559	ACADVL	c.1535G>A	NM_000018.4:c.1535G>A	p.Arg512Gln	Uncertain Significance	Membrane-anchoring Domain	SNV	Missense	Exon 16	VLCAD	1	1535	benign(0.005)	tolerated(0.21)							05/16/2023	ACADVL:c.694G>A (p.Ala232Thr)
ACADVL_0388	ACADVL	c.1605+1G>A	NM_000018.4:c.1605+1G>A	Intronic	Pathogenic	Not Specified	SNV	Splice donor	Intron 16	VLCAD	2	1605	-	-		2023-04-19		Yes	3011615	2024-07-16	05/16/2023
ACADVL_0389	ACADVL	c.1605+3A>G	NM_000018.4:c.1605+3A>G	Intronic	Uncertain Significance	Not Specified	SNV	Splice region	Intron 16	VLCAD	1	1605	-	-		2020-08-26		Yes	921191	2024-07-16	05/16/2023	ACADVL:c.1837C>T (p.Arg613Trp)
ACADVL_0390	ACADVL	c.1605+6_1605+7inv	NM_000018.4:c.1605+6_1605+7inv	Intronic	Uncertain Significance	Not Specified	Delins	Splice region	Intron 16	VLCAD	2	1605	-	-	Exertion fatigue	2022-05-18		Yes	410238	2024-07-16	05/16/2023	ACADVL:c.1240G>A (p.Glu414Lys)
ACADVL_0392	ACADVL	c.1612C>T	NM_000018.4:c.1612C>T	p.Arg538Trp	Uncertain Significance	Not Specified	SNV	Missense	Exon 17	VLCAD	1	1612	benign(0.187)	deleterious(0)		2023-06-07		Yes	921141	2024-07-16	05/16/2023	ACADVL:c.1616C>A (p.Ala539Asp)
ACADVL_0397	ACADVL	c.1621G>A	NM_000018.4:c.1621G>A	p.Glu541Lys	Uncertain Significance	Not Specified	SNV	Missense	Exon 17	VLCAD	1	1621	benign(0.106)	deleterious(0.03)		2022-09-07		Yes	1495928	2024-07-16	05/16/2023
ACADVL_0560	ACADVL	c.1678+1G>T	NM_000018.4:c.1678+1G>T	Intronic	Pathogenic	Not Specified	SNV	Splice donor	Intron 17	VLCAD	1	1678	-	-							05/16/2023
ACADVL_0485	ACADVL	c.1682_1701del	NM_000018.4:c.1682_1701del	p.Glu561Alafs*24	Pathogenic	ACAD9/ACADV-like_C (ACAD9/ACADV-like, C-terminal domain)	Deletion	Frameshift	Exon 18	VLCAD	1	1682	-	-		2024-03-20		Yes	2056229	2024-07-16	05/16/2023	ACADVL:c.1678+4A>T (Intronic), ACADVL:c.1803G>A (p.Met601Ile)
ACADVL_0486	ACADVL	c.1738G>A	NM_000018.4:c.1738G>A	p.Val580Met	Uncertain Significance	ACAD9/ACADV-like_C (ACAD9/ACADV-like, C-terminal domain)	SNV	Missense	Exon 18	VLCAD	1	1738	benign(0.278)	deleterious(0)		2023-04-26		No		2024-07-16	05/16/2023
ACADVL_0562	ACADVL	c.1752-1G>A	NM_000018.4:c.1752-1G>A	Intronic	Pathogenic	Not Specified	SNV	Splice acceptor	Intron 18	VLCAD	2	1752	-	-							03/01/2023	ACADVL:c.1127T>C (p.Phe376Ser)
ACADVL_0421	ACADVL	c.1754C>A	NM_000018.4:c.1754C>A	p.Ala585Asp	Uncertain Significance	ACAD9/ACADV-like_C (ACAD9/ACADV-like, C-terminal domain)	SNV	Missense	Exon 19	VLCAD	2	1754	probably_damaging(0.938)	deleterious(0)	Cardiomyopathy, Myopathy	2021-04-21		Yes	1348202	2024-07-16	05/16/2023	ACADVL:c.1754C>A (p.Ala585Asp), CPT1A:c.1163+4C>T (Intronic)
ACADVL_0428	ACADVL	c.1803G>A	NM_000018.4:c.1803G>A	p.Met601Ile	Uncertain Significance	ACAD9/ACADV-like_C (ACAD9/ACADV-like, C-terminal domain)	SNV	Missense	Exon 19	VLCAD	2	1803	benign(0)	tolerated(0.16)		2024-03-20		Yes	360274	2024-07-16	05/16/2023	ACADVL:c.1678+4A>T (Intronic), ACADVL:c.1682_1701del (p.Glu561Alafs*24)
ACADVL_0434	ACADVL	c.1818G>A	NM_000018.4:c.1818G>A	p.Trp606*	Pathogenic	ACAD9/ACADV-like_C (ACAD9/ACADV-like, C-terminal domain)	SNV	Nonsense	Exon 19	VLCAD	1	1818	-	-		2022-09-21		Yes	921153	2024-07-16	05/16/2023	HADHA:c.1528G>C (p.Glu510Gln)
ACADVL_0563	ACADVL	c.1820G>A	NM_000018.4:c.1820G>A	p.Cys607Tyr	Pathogenic	ACAD9/ACADV-like_C (ACAD9/ACADV-like, C-terminal domain)	SNV	Missense	Exon 19	VLCAD	1	1820	probably_damaging(0.999)	deleterious(0)							05/16/2023
ACADVL_0487	ACADVL	c.1826A>C	NM_000018.4:c.1826A>C	p.Glu609Ala	Uncertain Significance	ACAD9/ACADV-like_C (ACAD9/ACADV-like, C-terminal domain)	SNV	Missense	Exon 19	VLCAD	1	1826	possibly_damaging(0.855)	deleterious(0)		2023-08-30		Yes	921154	2024-07-16	05/16/2023	ACADVL:c.848T>C (p.Val283Ala)
ACADVL_0564	ACADVL	c.1837C>G	NM_000018.4:c.1837C>G	p.Arg613Gly	Likely Pathogenic	ACAD9/ACADV-like_C (ACAD9/ACADV-like, C-terminal domain)	SNV	Missense	Exon 20	VLCAD	1	1837	probably_damaging(1)	deleterious(0)							05/16/2023
ACADVL_0443	ACADVL	c.1848G>C	NM_000018.4:c.1848G>C	p.Glu616Asp	Uncertain Significance	Not Specified	SNV	Missense	Exon 20	VLCAD	1	1848	benign(0.017)	tolerated(0.54)	Elevated circulating creatine kinase concentration, Liver abnormality, Muscle biopsy report, Myopathy	2021-02-17		Yes	1033622	2024-07-16	05/16/2023
ACADVL_0488	ACADVL	c.1908dup	NM_000018.4:c.1908dup	p.Ile637Hisfs*53	Pathogenic	Not Specified	Duplication	Frameshift	Exon 20	VLCAD	2	1908	-	-		2024-03-20		Yes	548321	2024-07-16	05/16/2023	ACADVL:c.481G>A (p.Ala161Thr), CPT1A:c.1685G>C (p.Cys562Ser)
ACADVL_0565	ACADVL	c.1957C>T	NM_000018.4:c.1957C>T	p.Leu653Phe	Uncertain Significance	Not Specified	SNV	Missense	Exon 20	VLCAD	1	1957	probably_damaging(0.954)	deleterious(0)							05/16/2023	ACADVL:c.848T>C (p.Val283Ala)
ACADVL_0566	ACADVL	c.1958T>C	NM_000018.4:c.1958T>C	p.Leu653Pro	Uncertain Significance	Not Specified	SNV	Missense	Exon 20	VLCAD	1	1958	probably_damaging(1)	deleterious(0)							05/16/2023	ACADVL:c.848T>C (p.Val283Ala)
CPT2_0021	CPT2	c.131_133delinsCCC	NM_000098.3:c.131_133delinsCCC	p.His44_Tyr45delinsProHis	Uncertain Significance	mt-matrix (Mitochondrial matrix)	Delins	Missense	Exon 1	CPT II	1	131	-	-	Elevated circulating creatine kinase concentration, Myopathy, Rhabdomyolysis	2020-12-09		Yes	3176943	2024-07-16	05/16/2023	CPT2:c.338C>T (p.Ser113Leu)
CPT2_0025	CPT2	c.152+5G>A	NM_000098.3:c.152+5G>A	Intronic	Pathogenic	Not Specified	SNV	Splice region	Intron 1	CPT II	8	152	-	-	Cardiomyopathy, Elevated circulating creatine kinase concentration, Encephalopathy	2023-01-04		Yes	1023381	2024-07-16	05/16/2023	CPT2:c.152+5G>A (Intronic)
CPT2_0030	CPT2	c.213_214del	NM_000098.3:c.213_214del	p.Leu72Glufs*2	Pathogenic	Choline/carnitine acyltransferase domain (Choline/carnitine acyltransferase domain)	Deletion	Frameshift	Exon 2	CPT II	1	213	-	-	Elevated circulating creatine kinase concentration, Other	2021-12-29		Yes	1510446	2024-07-16	05/16/2023
CPT2_0176	CPT2	c.340G>C	NM_000098.3:c.340G>C	p.Gly114Arg	Uncertain Significance	Choline/carnitine acyltransferase domain (Choline/carnitine acyltransferase domain)	SNV	Missense	Exon 3	CPT II	1	340	probably_damaging(0.962)	deleterious(0.03)							03/01/2023	CPT2:c.110_111dup (p.Ser38Alafs*36)
CPT2_0178	CPT2	c.429_435del	NM_000098.3:c.429_435del	p.Glu144Metfs*10	Uncertain Significance	Choline/carnitine acyltransferase domain (Choline/carnitine acyltransferase domain)	Deletion	Frameshift	Exon 4	CPT II	1	429	-	-							03/01/2023
CPT2_0063	CPT2	c.611C>T	NM_000098.3:c.611C>T	p.Ala204Val	Uncertain Significance	Choline/carnitine acyltransferase domain (Choline/carnitine acyltransferase domain)	SNV	Missense	Exon 4	CPT II	1	611	probably_damaging(0.996)	deleterious(0)		2022-07-06		Yes	1330010	2024-07-16	05/16/2023
CPT2_0181	CPT2	c.725dup	NM_000098.3:c.725dup	p.His242Glnfs*14	Pathogenic	Choline/carnitine acyltransferase domain (Choline/carnitine acyltransferase domain)	Duplication	Frameshift	Exon 4	CPT II	1	725	-	-							03/01/2023
CPT2_0072	CPT2	c.733G>A	NM_000098.3:c.733G>A	p.Val245Ile	Uncertain Significance	Choline/carnitine acyltransferase domain (Choline/carnitine acyltransferase domain)	SNV	Missense	Exon 4	CPT II	1	733	benign(0.077)	tolerated(0.06)		2022-06-01		Yes	1488814	2024-07-16	05/16/2023
CPT2_0161	CPT2	c.755A>T	NM_000098.3:c.755A>T	p.Tyr252Phe	Uncertain Significance	Choline/carnitine acyltransferase domain (Choline/carnitine acyltransferase domain)	SNV	Missense	Exon 4	CPT II	3	755	possibly_damaging(0.888)	deleterious(0.04)	Cardiomyopathy, Elevated circulating creatine kinase concentration, Liver abnormality, Myopathy, Other, Peripheral neuropathy, Retinal/choroid disorder	2023-01-18		Yes	942031	2024-07-16	05/16/2023
CPT2_0184	CPT2	c.798dup	NM_000098.3:c.798dup	p.Ser267Leufs*28	Pathogenic	Choline/carnitine acyltransferase domain (Choline/carnitine acyltransferase domain)	Duplication	Frameshift	Exon 4	CPT II	2	798	-	-							03/01/2023
CPT2_0076	CPT2	c.853G>A	NM_000098.3:c.853G>A	p.Glu285Lys	Uncertain Significance	Choline/carnitine acyltransferase domain (Choline/carnitine acyltransferase domain)	SNV	Missense	Exon 4	CPT II	1	853	benign(0.149)	tolerated(0.25)		2022-06-29		Yes	274820	2024-07-16	05/16/2023
CPT2_0186	CPT2	c.866_872del	NM_000098.3:c.866_872del	p.Ala289Glyfs*16	Uncertain Significance	Choline/carnitine acyltransferase domain (Choline/carnitine acyltransferase domain)	Deletion	Frameshift	Exon 4	CPT II	1	866	-	-							03/01/2023
CPT2_0162	CPT2	c.878G>T	NM_000098.3:c.878G>T	p.Ser293Ile	Uncertain Significance	Choline/carnitine acyltransferase domain (Choline/carnitine acyltransferase domain)	SNV	Missense	Exon 4	CPT II	1	878	possibly_damaging(0.81)	deleterious(0)	Elevated circulating creatine kinase concentration, Hypoglycemia, Liver abnormality, Rhabdomyolysis	2023-08-30		Yes	2414892	2024-07-16	05/16/2023	CPT2:c.359A>G (p.Tyr120Cys)
CPT2_0081	CPT2	c.921_923del	NM_000098.3:c.921_923del	p.Met307_Ser308delinsIle	Uncertain Significance	Choline/carnitine acyltransferase domain (Choline/carnitine acyltransferase domain)	Deletion	Deletion	Exon 4	CPT II	1	921	-	-		2021-07-07		Yes	628154	2024-07-16	05/16/2023
CPT2_0087	CPT2	c.1048C>T	NM_000098.3:c.1048C>T	p.Arg350Cys	Uncertain Significance	Choline/carnitine acyltransferase domain (Choline/carnitine acyltransferase domain)	SNV	Missense	Exon 4	CPT II	1	1048	probably_damaging(1)	deleterious(0.01)	Elevated circulating creatine kinase concentration, Myopathy, Rhabdomyolysis	2021-04-14		Yes	199962	2024-07-16	05/16/2023
CPT2_0090	CPT2	c.1115_1116delinsTT	NM_000098.3:c.1115_1116delinsTT	p.His372Leu	Uncertain Significance	Active Site (Proton acceptor)	Delins	Missense	Exon 4	CPT II	1	1115	probably_damaging(0.995)	deleterious(0)		2021-06-23		Yes	1381308	2024-07-16	05/16/2023	CPT2:c.338C>T (p.Ser113Leu)
CPT2_0163	CPT2	c.1124G>T	NM_000098.3:c.1124G>T	p.Gly375Val	Uncertain Significance	Choline/carnitine acyltransferase domain (Choline/carnitine acyltransferase domain)	SNV	Missense	Exon 4	CPT II	1	1124	probably_damaging(1)	deleterious(0.01)	Elevated circulating creatine kinase concentration, Myopathy, Peripheral neuropathy	2023-02-08		Yes	1418538	2024-07-16	05/16/2023
CPT2_0164	CPT2	c.1145G>C	NM_000098.3:c.1145G>C	p.Arg382Thr	Uncertain Significance	Choline/carnitine acyltransferase domain (Choline/carnitine acyltransferase domain)	SNV	Missense	Exon 4	CPT II	1	1145	probably_damaging(0.997)	deleterious(0.02)	Cardiomyopathy, Liver abnormality	2022-10-26		Yes	1352788	2024-07-16	05/16/2023
CPT2_0165	CPT2	c.1259C>G	NM_000098.3:c.1259C>G	p.Thr420Ser	Uncertain Significance	Choline/carnitine acyltransferase domain (Choline/carnitine acyltransferase domain)	SNV	Missense	Exon 4	CPT II	1	1259	benign(0.003)	tolerated(0.11)		2023-04-19		Yes	1885555	2024-07-16	05/16/2023
CPT2_0113	CPT2	c.1460A>C	NM_000098.3:c.1460A>C	p.Glu487Ala	Pathogenic	Choline/carnitine acyltransferase domain (Choline/carnitine acyltransferase domain)	SNV	Missense	Exon 4	CPT II	1	1460	probably_damaging(0.999)	deleterious(0)		2022-09-28		Yes	194269	2024-07-16	05/16/2023	ACADVL:c.848T>C (p.Val283Ala), CPT2:c.748_749del (p.Asn250Phefs*5)
CPT2_0126	CPT2	c.1645+20C>T	NM_000098.3:c.1645+20C>T	Intronic	Uncertain Significance	Not Specified	SNV	Intronic	Intron 4	CPT II	1	1645	-	-				Yes	1358606	2024-07-16	05/16/2023
CPT2_0197	CPT2	c.1651G>A	NM_000098.3:c.1651G>A	p.Gly551Ser	Uncertain Significance	Choline/carnitine acyltransferase domain (Choline/carnitine acyltransferase domain)	SNV	Missense	Exon 5	CPT II	1	1651	probably_damaging(0.955)	deleterious(0)	Elevated circulating creatine kinase concentration, Rhabdomyolysis						05/16/2023	CPT2:c.338C>T (p.Ser113Leu)
CPT2_0198	CPT2	c.1661G>A	NM_000098.3:c.1661G>A	p.Arg554Gln	Uncertain Significance	Choline/carnitine acyltransferase domain (Choline/carnitine acyltransferase domain)	SNV	Missense	Exon 5	CPT II	1	1661	probably_damaging(0.935)	deleterious(0)							05/16/2023	CPT2:c.359A>G (p.Tyr120Cys)
CPT2_0203	CPT2	c.1808C>A	NM_000098.3:c.1808C>A	p.Ala603Asp	Pathogenic	Choline/carnitine acyltransferase domain (Choline/carnitine acyltransferase domain)	SNV	Missense	Exon 5	CPT II	1	1808	probably_damaging(0.937)	deleterious(0)							03/01/2023	CPT2:c.338C>T (p.Ser113Leu)
CPT2_0152	CPT2	c.1858T>C	NM_000098.3:c.1858T>C	p.Trp620Arg	Uncertain Significance	Choline/carnitine acyltransferase domain (Choline/carnitine acyltransferase domain)	SNV	Missense	Exon 5	CPT II	1	1858	possibly_damaging(0.708)	tolerated(0.77)		2022-04-21		Yes	448241	2024-07-16	05/16/2023
CPT2_0160	CPT2	c.1964C>A	NM_000098.3:c.1964C>A	p.Ser655Tyr	Uncertain Significance	mt-matrix (Mitochondrial matrix)	SNV	Missense	Exon 5	CPT II	2	1964	benign(0.046)	deleterious(0)	Elevated circulating creatine kinase concentration, Myopathy	2023-01-18		Yes	199968	2024-07-16	05/16/2023
HADHA_0126	HADHA	c.2231del	NM_000182.5:c.2231del	p.Phe744Serfs*7	Pathogenic	3HCDH (3-hydroxyacyl-CoA dehydrogenase, C-terminal domain)	Deletion	Frameshift	Exon 20	LCHAD/TFP	1	2231	-	-							03/01/2023
HADHA_0005	HADHA	c.2200A>T	NM_000182.5:c.2200A>T	p.Lys734*	Pathogenic	3HCDH (3-hydroxyacyl-CoA dehydrogenase, C-terminal domain)	SNV	Nonsense	Exon 20	LCHAD/TFP	1	2200	-	-		2021-03-24		Yes	1489470	2024-07-16	05/16/2023	HADHA:c.2200A>T (p.Lys734*)
HADHA_0128	HADHA	c.2131_2133delinsACA	NM_000182.5:c.2131_2133delinsACA	p.Pro711Thr	Uncertain Significance	3HCDH (3-hydroxyacyl-CoA dehydrogenase, C-terminal domain)	Delins	Missense	Exon 19	LCHAD/TFP	1	2131	probably_damaging(0.997)	deleterious(0)							05/16/2023	HADHA:c.1528G>C (p.Glu510Gln)
HADHA_0009	HADHA	c.2131C>A	NM_000182.5:c.2131C>A	p.Pro711Thr	Uncertain Significance	3HCDH (3-hydroxyacyl-CoA dehydrogenase, C-terminal domain)	SNV	Missense	Exon 19	LCHAD/TFP	1	2131	probably_damaging(0.997)	deleterious(0)		2022-04-21		Yes	1189864	2024-07-16	05/16/2023	ACADVL:c.1405C>T (p.Arg469Trp)
HADHA_0014	HADHA	c.2077A>G	NM_000182.5:c.2077A>G	p.Ile693Val	Uncertain Significance	3HCDH (3-hydroxyacyl-CoA dehydrogenase, C-terminal domain)	SNV	Missense	Exon 19	LCHAD/TFP	2	2077	benign(0.102)	tolerated(0.09)		2022-04-21		Yes	2091044	2024-07-16	05/16/2023
HADHA_0020	HADHA	c.2020dup	NM_000182.5:c.2020dup	p.Gln674Profs*11	Pathogenic	Not Specified	Duplication	Frameshift	Exon 19	LCHAD/TFP	1	2020	-	-		2022-04-21		Yes	2114460	2024-07-16	05/16/2023	ACADVL:c.538G>A (p.Ala180Thr)
HADHA_0021	HADHA	c.2005T>G	NM_000182.5:c.2005T>G	p.Ser669Ala	Uncertain Significance	Not Specified	SNV	Missense	Exon 19	LCHAD/TFP	1	2005	benign(0.024)	tolerated(0.11)		2022-04-21		Yes	922679	2024-07-16	05/16/2023
HADHA_0022	HADHA	c.2000+5G>C	NM_000182.5:c.2000+5G>C	Intronic	Uncertain Significance	Not Specified	SNV	Splice region	Intron 18	LCHAD/TFP	1	2000	-	-		2022-07-13		Yes	1876194	2024-07-16	05/16/2023
HADHA_0112	HADHA	c.1970C>T	NM_000182.5:c.1970C>T	p.Ala657Val	Uncertain Significance	Not Specified	SNV	Missense	Exon 18	LCHAD/TFP	1	1970	benign(0.001)	deleterious(0.05)		2023-03-01		No		2024-07-16	05/16/2023	HADHA:c.1970C>T (p.Ala657Val)
HADHA_0113	HADHA	c.1965T>G	NM_000182.5:c.1965T>G	p.Ile655Met	Uncertain Significance	Not Specified	SNV	Missense	Exon 18	LCHAD/TFP	1	1965	benign(0.413)	deleterious(0.01)		2023-09-20		No		2024-07-16	05/16/2023
HADHA_0114	HADHA	c.1925G>T	NM_000182.5:c.1925G>T	p.Gly642Val	Uncertain Significance	Not Specified	SNV	Missense	Exon 18	LCHAD/TFP	1	1925	possibly_damaging(0.713)	deleterious(0)		2023-11-15		Yes	1424785	2024-07-16	05/16/2023	HADHA:c.1925G>T (p.Gly642Val)
HADHA_0116	HADHA	c.1655C>T	NM_000182.5:c.1655C>T	p.Ala552Val	Uncertain Significance	3HCDH (3-hydroxyacyl-CoA dehydrogenase, C-terminal domain)	SNV	Missense	Exon 16	LCHAD/TFP	1	1655	benign(0.381)	deleterious(0.01)		2023-06-28		Yes	286351	2024-07-16	05/16/2023
HADHA_0136	HADHA	c.1647G>C	NM_000182.5:c.1647G>C	p.Arg549Ser	Uncertain Significance	3HCDH (3-hydroxyacyl-CoA dehydrogenase, C-terminal domain)	SNV	Missense	Exon 16	LCHAD/TFP	1	1647	probably_damaging(1)	deleterious(0.01)							03/01/2023	HADHA:c.1793_1794del (p.His598Argfs*33)
HADHA_0117	HADHA	c.1393G>C	NM_000182.5:c.1393G>C	p.Val465Leu	Uncertain Significance	3HCDH_N (3-hydroxyacyl-CoA dehydrogenase, NAD binding domain)	SNV	Missense	Exon 14	LCHAD/TFP	1	1393	benign(0.065)	tolerated(0.05)		2021-09-29		Yes	1464039	2024-07-16	05/16/2023
HADHA_0140	HADHA	c.1331T>G	NM_000182.5:c.1331T>G	p.Val444Gly	Uncertain Significance	3HCDH_N (3-hydroxyacyl-CoA dehydrogenase, NAD binding domain)	SNV	Missense	Exon 13	LCHAD/TFP	2	1331	probably_damaging(0.96)	deleterious(0.02)							03/01/2023	HADHA:c.1331T>G (p.Val444Gly)
HADHA_0056	HADHA	c.1196G>A	NM_000182.5:c.1196G>A	p.Arg399Gln	Uncertain Significance	Modified residue(Omega-N-methylarginine)	SNV	Missense	Exon 12	LCHAD/TFP	1	1196	possibly_damaging(0.83)	deleterious(0.04)		2022-04-21		Yes	558338	2024-07-16	05/16/2023
HADHA_0118	HADHA	c.1117G>A	NM_000182.5:c.1117G>A	p.Gly373Arg	Uncertain Significance	3HCDH_N (3-hydroxyacyl-CoA dehydrogenase, NAD binding domain)	SNV	Missense	Exon 12	LCHAD/TFP	1	1117	probably_damaging(1)	deleterious(0)		2024-03-20		No		2024-07-16	05/16/2023
HADHA_0063	HADHA	c.1029C>A	NM_000182.5:c.1029C>A	p.Tyr343*	Pathogenic	Not Specified	SNV	Nonsense	Exon 11	LCHAD/TFP	1	1029	-	-	Liver abnormality, Myopathy, Other	2023-10-18		Yes	2093678	2024-07-16	05/16/2023
HADHA_0066	HADHA	c.975+6C>T	NM_000182.5:c.975+6C>T	Intronic	Uncertain Significance	Not Specified	SNV	Splice region	Intron 10	LCHAD/TFP	1	975	-	-		2022-04-21		Yes	1348459	2024-07-16	05/16/2023	HADHA:c.975+6C>T (Intronic)
HADHA_0124	HADHA	c.975G>A	NM_000182.5:c.975G>A	p.Gln325=	Uncertain Significance	Not Specified	SNV	Silent	Exon 10	LCHAD/TFP	1	975	-	-	Elevated circulating creatine kinase concentration, Hypoglycemia, Myopathy, Retinal/choroid disorder, Rhabdomyolysis	2021-05-26		Yes	541976	2024-07-16	05/16/2023	HADHA:c.1528G>C (p.Glu510Gln)
HADHA_0073	HADHA	c.914T>C	NM_000182.5:c.914T>C	p.Ile305Thr	Likely Pathogenic	Not Specified	SNV	Missense	Exon 9	LCHAD/TFP	1	914	possibly_damaging(0.842)	deleterious(0.01)	Liver abnormality, Other, Reye syndrome-like episodes, Rhabdomyolysis	2022-12-14		Yes	443226	2024-07-16	05/16/2023
HADHA_0074	HADHA	c.896C>A	NM_000182.5:c.896C>A	p.Pro299His	Uncertain Significance	Not Specified	SNV	Missense	Exon 9	LCHAD/TFP	1	896	probably_damaging(1)	deleterious(0)		2022-04-21		Yes	826120	2024-07-16	05/16/2023
HADHA_0145	HADHA	c.877C>T	NM_000182.5:c.877C>T	p.Gln293*	Pathogenic	Not Specified	SNV	Nonsense	Exon 9	LCHAD/TFP	1	877	-	-							03/01/2023	HADHA:c.1528G>C (p.Glu510Gln)
HADHA_0125	HADHA	c.799+1G>A	NM_000182.5:c.799+1G>A	Intronic	Likely Pathogenic	Not Specified	SNV	Splice donor	Intron 8	LCHAD/TFP	2	799	-	-	Elevated circulating creatine kinase concentration	2023-07-12		Yes	3111116	2024-07-16	05/16/2023	HADHA:c.799+1G>A (Intronic)
HADHA_0081	HADHA	c.677-3T>C	NM_000182.5:c.677-3T>C	Intronic	Uncertain Significance	Not Specified	SNV	Splice region	Intron 7	LCHAD/TFP	1	677	-	-		2022-05-25		Yes	650949	2024-07-16	05/16/2023
HADHA_0120	HADHA	c.653T>C	NM_000182.5:c.653T>C	p.Val218Ala	Uncertain Significance	ECH (Enoyl-CoA hydratase/isomerase)	SNV	Missense	Exon 7	LCHAD/TFP	1	653	probably_damaging(0.992)	deleterious(0)	Elevated circulating creatine kinase concentration, Hypoglycemia, Liver abnormality, Other	2023-04-05		No		2024-07-16	05/16/2023
HADHA_0096	HADHA	c.341A>G	NM_000182.5:c.341A>G	p.Gln114Arg	Uncertain Significance	ECH (Enoyl-CoA hydratase/isomerase)	SNV	Missense	Exon 5	LCHAD/TFP	1	341	benign(0.106)	deleterious(0.03)		2022-04-21		Yes	1401761	2024-07-16	05/16/2023
HADHA_0097	HADHA	c.325G>A	NM_000182.5:c.325G>A	p.Ala109Thr	Uncertain Significance	ECH (Enoyl-CoA hydratase/isomerase)	SNV	Missense	Exon 5	LCHAD/TFP	1	325	benign(0.095)	tolerated(0.16)	Myopathy, Rhabdomyolysis	2022-06-29		Yes	629763	2024-07-16	05/16/2023	ACADVL:c.848T>C (p.Val283Ala)
HADHA_0121	HADHA	c.323C>A	NM_000182.5:c.323C>A	p.Ala108Asp	Uncertain Significance	ECH (Enoyl-CoA hydratase/isomerase)	SNV	Missense	Exon 5	LCHAD/TFP	1	323	benign(0.003)	tolerated(0.09)	Hypoglycemia, Liver abnormality	2021-03-24		Yes	1430220	2024-07-16	05/16/2023
HADHA_0151	HADHA	c.314+2T>C	NM_000182.5:c.314+2T>C	Intronic	Pathogenic	Not Specified	SNV	Splice donor	Intron 4	LCHAD/TFP	1	314	-	-							03/01/2023	HADHA:c.1528G>C (p.Glu510Gln)
HADHA_0122	HADHA	c.240G>A	NM_000182.5:c.240G>A	p.Trp80*	Pathogenic	ECH (Enoyl-CoA hydratase/isomerase)	SNV	Nonsense	Exon 4	LCHAD/TFP	1	240	-	-		2024-03-13		Yes	357263	2024-07-16	05/16/2023	HADHA:c.1528G>C (p.Glu510Gln)
HADHA_0123	HADHA	c.167C>G	NM_000182.5:c.167C>G	p.Ser56Cys	Uncertain Significance	ECH (Enoyl-CoA hydratase/isomerase)	SNV	Missense	Exon 3	LCHAD/TFP	1	167	benign(0.055)	deleterious(0.02)		2023-08-09		No		2024-07-16	05/16/2023
HADHA_0111	HADHA	c.13C>T	NM_000182.5:c.13C>T	p.Arg5Trp	Uncertain Significance	Not Specified	SNV	Missense	Exon 1	LCHAD/TFP	1	13	probably_damaging(0.964)	deleterious(0)		2022-04-21		Yes	1869636	2024-07-16	05/16/2023	ACADVL:c.1372T>C (p.Phe458Leu)
HADHB_0112	HADHB	c.1A>G	NM_000183.3:c.1A>G	p.Met1?	Pathogenic	Not Specified	SNV	Missense	Exon 2	TFP	1	1	benign(0)	tolerated_low_confidence(0.51)							05/16/2023
HADHB_0103	HADHB	c.109+5A>G	NM_000183.3:c.109+5A>G	Intronic	Uncertain Significance	Not Specified	SNV	Splice region	Intron 3	TFP	1	109	-	-	Elevated circulating creatine kinase concentration, Myopathy, Peripheral neuropathy	2023-01-04		Yes	1909160	2024-07-16	05/16/2023
HADHB_0008	HADHB	c.166G>T	NM_000183.3:c.166G>T	p.Val56Leu	Uncertain Significance	Thiolase_N (Thiolase, N-terminal)	SNV	Missense	Exon 4	TFP	1	166	benign(0.009)	tolerated_low_confidence(1)	Elevated circulating creatine kinase concentration	2022-04-20		Yes	2119610	2024-07-16	05/16/2023
HADHB_0111	HADHB	c.210-1G>T	NM_000183.3:c.210-1G>T	Intronic	Pathogenic	Not Specified	SNV	Splice acceptor	Intron 4	TFP	3	210	-	-	Cardiomyopathy, Elevated circulating creatine kinase concentration, Myopathy	2024-02-28		Yes	405701	2024-07-16	05/16/2023	HADHB:c.210-1G>T (Intronic)
HADHB_0105	HADHB	c.219C>A	NM_000183.3:c.219C>A	p.Asp73Glu	Uncertain Significance	Thiolase_N (Thiolase, N-terminal)	SNV	Missense	Exon 5	TFP	1	219	benign(0.031)	deleterious_low_confidence(0.03)	Hypoglycemia, Other, Retinal/choroid disorder	2022-11-30		No		2024-07-16	05/16/2023
HADHB_0106	HADHB	c.305T>C	NM_000183.3:c.305T>C	p.Ile102Thr	Uncertain Significance	Thiolase_N (Thiolase, N-terminal)	SNV	Missense	Exon 6	TFP	1	305	benign(0.009)	tolerated_low_confidence(0.08)		2024-03-20		No		2024-07-16	05/16/2023	ACADVL:c.1376G>A (p.Arg459Gln), HADHB:c.305T>C (p.Ile102Thr)
HADHB_0107	HADHB	c.346G>T	NM_000183.3:c.346G>T	p.Ala116Ser	Uncertain Significance	Thiolase_N (Thiolase, N-terminal)	SNV	Missense	Exon 6	TFP	1	346	possibly_damaging(0.823)	deleterious_low_confidence(0.01)		2021-09-29		Yes	1486335	2024-07-16	05/16/2023	HADHB:c.346G>T (p.Ala116Ser)
HADHB_0038	HADHB	c.443-10T>C	NM_000183.3:c.443-10T>C	Intronic	Uncertain Significance	Not Specified	SNV	Intronic	Intron 7	TFP	1	443	-	-	Myopathy, Peripheral neuropathy	2023-09-20		Yes	887338	2024-07-16	05/16/2023
HADHB_0118	HADHB	c.560A>G	NM_000183.3:c.560A>G	p.Asn187Ser	Uncertain Significance	Thiolase_N (Thiolase, N-terminal)	SNV	Missense	Exon 8	TFP	1	560	benign(0.052)	tolerated_low_confidence(0.17)							03/01/2023	HADHB:c.560A>G (p.Asn187Ser)
HADHB_0043	HADHB	c.565G>A	NM_000183.3:c.565G>A	p.Ala189Thr	Uncertain Significance	Thiolase_N (Thiolase, N-terminal)	SNV	Missense	Exon 8	TFP	1	565	possibly_damaging(0.472)	deleterious_low_confidence(0.03)		2022-04-21		Yes	405702	2024-07-16	05/16/2023
HADHB_0044	HADHB	c.574A>G	NM_000183.3:c.574A>G	p.Met192Val	Uncertain Significance	Thiolase_N (Thiolase, N-terminal)	SNV	Missense	Exon 8	TFP	1	574	benign(0)	tolerated_low_confidence(0.29)	Elevated circulating creatine kinase concentration	2021-05-26		Yes	1471244	2024-07-16	05/16/2023
HADHB_0046	HADHB	c.584G>A	NM_000183.3:c.584G>A	p.Arg195Gln	Uncertain Significance	Thiolase_N (Thiolase, N-terminal)	SNV	Missense	Exon 8	TFP	1	584	benign(0.102)	deleterious_low_confidence(0.05)		2020-11-25		Yes	450665	2024-07-16	05/16/2023
HADHB_0049	HADHB	c.640G>A	NM_000183.3:c.640G>A	p.Val214Ile	Uncertain Significance	Thiolase_N (Thiolase, N-terminal)	SNV	Missense	Exon 9	TFP	1	640	benign(0.381)	tolerated_low_confidence(0.16)		2022-05-25		Yes	884485	2024-07-16	05/16/2023	ACADVL:c.896_898del (p.Lys299del)
HADHB_0050	HADHB	c.646G>T	NM_000183.3:c.646G>T	p.Glu216*	Pathogenic	Thiolase_N (Thiolase, N-terminal)	SNV	Nonsense	Exon 9	TFP	1	646	-	-	Other, Reye syndrome-like episodes	2021-05-12		Yes	1513737	2024-07-16	05/16/2023
HADHB_0057	HADHB	c.713G>A	NM_000183.3:c.713G>A	p.Arg238Gln	Uncertain Significance	Thiolase_N (Thiolase, N-terminal)	SNV	Missense	Exon 9	TFP	1	713	possibly_damaging(0.818)	deleterious_low_confidence(0)		2020-11-11		Yes	1041277	2024-07-16	05/16/2023
HADHB_0121	HADHB	c.790G>A	NM_000183.3:c.790G>A	p.Val264Met	Uncertain Significance	Thiolase_N (Thiolase, N-terminal)	SNV	Missense	Exon 9	TFP	1	790	benign(0.177)	deleterious_low_confidence(0.03)							03/01/2023
HADHB_0066	HADHB	c.845G>A	NM_000183.3:c.845G>A	p.Arg282His	Uncertain Significance	Thiolase_N (Thiolase, N-terminal)	SNV	Missense	Exon 10	TFP	1	845	benign(0.215)	deleterious_low_confidence(0.05)		2021-08-18		Yes	1468942	2024-07-16	05/16/2023	HADHA:c.1793_1794del (p.His598Argfs*33)
HADHB_0072	HADHB	c.965C>A	NM_000183.3:c.965C>A	p.Ala322Glu	Uncertain Significance	Thiolase_N (Thiolase, N-terminal)	SNV	Missense	Exon 11	TFP	1	965	benign(0.005)	tolerated_low_confidence(0.05)		2022-07-06		Yes	2109873	2024-07-16	05/16/2023
HADHB_0076	HADHB	c.1000A>C	NM_000183.3:c.1000A>C	p.Lys334Gln	Uncertain Significance	Thiolase C (Thiolase, C-terminal)	SNV	Missense	Exon 11	TFP	1	1000	possibly_damaging(0.612)	tolerated(0.11)		2022-04-21		Yes	1003872	2024-07-16	05/16/2023
HADHB_0108	HADHB	c.1044A>C	NM_000183.3:c.1044A>C	p.Lys348Asn	Uncertain Significance	Modified residue(N6-acetyllysine)	SNV	Missense	Exon 12	TFP	1	1044	possibly_damaging(0.764)	deleterious_low_confidence(0.01)	Elevated circulating creatine kinase concentration, Hypoglycemia, Liver abnormality	2022-11-02		Yes	1355744	2024-07-16	05/16/2023
HADHB_0125	HADHB	c.1072G>C	NM_000183.3:c.1072G>C	p.Ala358Pro	Uncertain Significance	Thiolase C (Thiolase, C-terminal)	SNV	Missense	Exon 13	TFP	1	1072	probably_damaging(0.955)	deleterious_low_confidence(0)							03/01/2023	HADHB:c.1072G>C (p.Ala358Pro)
HADHB_0083	HADHB	c.1149+4A>G	NM_000183.3:c.1149+4A>G	Intronic	Uncertain Significance	Not Specified	SNV	Splice region	Intron 13	TFP	1	1149	-	-		2022-04-21		Yes	940705	2024-07-16	05/16/2023
HADHB_0127	HADHB	c.1178T>C	NM_000183.3:c.1178T>C	p.Met393Thr	Uncertain Significance	Thiolase C (Thiolase, C-terminal)	SNV	Missense	Exon 14	TFP	2	1178	probably_damaging(0.91)	deleterious_low_confidence(0)							03/01/2023	HADHB:c.182G>A (p.Arg61His)
HADHB_0128	HADHB	c.1235C>G	NM_000183.3:c.1235C>G	p.Pro412Arg	Uncertain Significance	Thiolase C (Thiolase, C-terminal)	SNV	Missense	Exon 15	TFP	1	1235	possibly_damaging(0.71)	deleterious(0.01)							03/01/2023
HADHB_0093	HADHB	c.1279G>A	NM_000183.3:c.1279G>A	p.Gly427Arg	Uncertain Significance	Thiolase C (Thiolase, C-terminal)	SNV	Missense	Exon 15	TFP	2	1279	probably_damaging(0.994)	deleterious_low_confidence(0.02)	Elevated circulating creatine kinase concentration, Hypoglycemia, Liver abnormality, Myopathy, Other	2022-08-17		Yes	2163711	2024-07-16	05/16/2023	HADHB:c.1279G>A (p.Gly427Arg)
HADHB_0097	HADHB	c.1336C>T	NM_000183.3:c.1336C>T	p.Arg446Trp	Uncertain Significance	Thiolase C (Thiolase, C-terminal)	SNV	Missense	Exon 15	TFP	1	1336	possibly_damaging(0.666)	tolerated_low_confidence(0.15)		2022-04-21		Yes	884487	2024-07-16	05/16/2023
HADHB_0109	HADHB	c.1369G>A	NM_000183.3:c.1369G>A	p.Ala457Thr	Uncertain Significance	Thiolase C (Thiolase, C-terminal)	SNV	Missense	Exon 15	TFP	1	1369	probably_damaging(0.999)	deleterious_low_confidence(0.03)	Retinal/choroid disorder	2023-08-30		No		2024-07-16	05/16/2023
HADHB_0102	HADHB	c.1409A>C	NM_000183.3:c.1409A>C	p.Glu470Ala	Uncertain Significance	Thiolase C (Thiolase, C-terminal)	SNV	Missense	Exon 16	TFP	1	1409	probably_damaging(1)	deleterious_low_confidence(0)	Elevated circulating creatine kinase concentration, Myopathy, Rhabdomyolysis	2021-06-02		Yes	1419949	2024-07-16	05/16/2023
SLC25A20_0061	SLC25A20	c.906A>G	NM_000387.6:c.906A>G	p.*302Trpext*2	Uncertain Significance	Not Specified	SNV	Missense	Exon 9	CACT	1	906	-	-	Elevated circulating creatine kinase concentration, Liver abnormality, Other, Peripheral neuropathy	2022-11-02		Yes	1388060	2024-07-16	05/16/2023
SLC25A20_0003	SLC25A20	c.868G>A	NM_000387.6:c.868G>A	p.Ala290Thr	Uncertain Significance	Solcar Repeat 3 (Mitochondrial substrate/solute carrier)	SNV	Missense	Exon 9	CACT	1	868	benign(0.046)	tolerated(0.05)		2022-05-04		Yes	2029235	2024-07-16	05/16/2023	ACADVL:c.1019G>T (p.Gly340Val)
SLC25A20_0005	SLC25A20	c.843+4A>G	NM_000387.6:c.843+4A>G	Intronic	Uncertain Significance	Not Specified	SNV	Splice region	Intron 8	CACT	1	843	-	-	Liver abnormality	2021-07-07		Yes	1478482	2024-07-16	05/16/2023
SLC25A20_0035	SLC25A20	c.364G>A	NM_000387.6:c.364G>A	p.Val122Ile	Uncertain Significance	Solcar Repeat 2 (Mitochondrial substrate/solute carrier)	SNV	Missense	Exon 4	CACT	2	364	benign(0.077)	tolerated(0.28)	Cardiomyopathy, Elevated circulating creatine kinase concentration, Myopathy, Other, Peripheral neuropathy	2022-12-21		Yes	828255	2024-07-16	05/16/2023
SLC25A20_0073	SLC25A20	c.268T>A	NM_000387.6:c.268T>A	p.Phe90Ile	Uncertain Significance	Solcar Repeat 1 (Mitochondrial substrate/solute carrier)	SNV	Missense	Exon 3	CACT	1	268	probably_damaging(1)	deleterious(0)							03/01/2023	SLC25A20:c.326+1del (Intronic)
SLC25A20_0062	SLC25A20	c.254T>A	NM_000387.6:c.254T>A	p.Met85Lys	Uncertain Significance	Solcar Repeat 1 (Mitochondrial substrate/solute carrier)	SNV	Missense	Exon 3	CACT	2	254	possibly_damaging(0.869)	deleterious(0)		2023-04-19		Yes	1945461	2024-07-16	05/16/2023	ACADVL:c.343-3C>G (Intronic)
SLC25A20_0040	SLC25A20	c.226G>C	NM_000387.6:c.226G>C	p.Ala76Pro	Uncertain Significance	Solcar Repeat 1 (Mitochondrial substrate/solute carrier)	SNV	Missense	Exon 3	CACT	2	226	probably_damaging(0.938)	deleterious(0)	Retinal/choroid disorder	2023-11-01		Yes	631505	2024-07-16	05/16/2023
SLC25A20_0042	SLC25A20	c.198+4G>A	NM_000387.6:c.198+4G>A	Intronic	Uncertain Significance	Not Specified	SNV	Splice region	Intron 2	CACT	1	198	-	-		2022-08-31		Yes	2083642	2024-07-16	05/16/2023	ACADVL:c.553G>A (p.Gly185Ser)
SLC25A20_0079	SLC25A20	c.3G>T	NM_000387.6:c.3G>T	p.Met1?	Pathogenic	Not Specified	SNV	Missense	Exon 1	CACT	1	3	possibly_damaging(0.844)	deleterious_low_confidence(0.02)							03/01/2023	SLC25A20:c.496C>T (p.Arg166*)
